# Supplementary material for: Integrative multiplatform molecular profiling of benign prostatic hyperplasia identifies distinct subtypes
Source: Nat Commun. 2020 Apr 24;11:1987. doi: 10.1038/s41467-020-15913-6 (PMC7181734; doi:10.1038/s41467-020-15913-6)
Supplement: Supplementary file 4 — Supplementary Dataset 1 [file 41467_2020_15913_MOESM4_ESM.xlsx]

## Sheet: Sheet1
SampleID	Age	Race	Prostate volume (cc)	Comorbidities	BMI	TZ volume (cc)	# of Cryomolds	WGS (T+N)	WES (T+N)	SNP array	RNA-seq	eRRBS	EpithelialCell %	Gland/Stromal ratio	StromalScore	ImmuneScore	Stromal_cluster	TZ volume (cc)	RNA_subgroup	retention?	catheter?	5ARI?	a-blocker?	statin?	Other Meds?
1	80	White	300	Hypertension	27.89	278	4	Y		Y	Y	Y	30	0.25	349.563	-443.568	0	278	RNA_A	Y	N	Y	Y	N
2	71	White	132	NA	30.52	na	3		Y	Y	Y	Y	50	0.4	-162.713	-74.803	-1	NA	RNA_B	Y	Y	Y	Y	N
3	76	NA	165	Hypertension, ED, Memory Loss	32.78	111	4		Y	Y	Y	Y	10	0.13	-478.507	-285.436	-1	111	RNA_B	N	N	Y	Y	Y	ASA,
4	69	White	243	Hypertension; ED; Elevated PSA	22.66	182	4	Y		Y	Y	Y	30	0.35	-194.031	20.3757	0	182	RNA_B	Y	Y	Y	N	N
5	65	White	100	Hypertension	33.45	na	5		Y	Y	Y	Y	20	0.32	-1432.22	-1352.3	-1	NA	RNA_B	N	N	Y	Y	Y	ASA,
6	81	White	164	Heart Disease; Diabetes	19.53	91.4	5		Y	Y	Y	Y	30	0.4	-1256.29	-1444.92	-1	91.4	RNA_B	Y	Y	Y	Y		ASA, ACEi
7	65	White	241	ED	27.97	130	5	Y		Y	Y	Y	20	0.26	600.723	-351.22	1	130	RNA_A	Y	Y	Y	Y	N
8	63	White	95.8	Prostatitis; elevated PSA	34.95	47.8	3		Y	Y	Y	Y	15	0.35	-817.318	-1269.16	0	47.8	RNA_B	N	N	Y	Y	Y
9	67	Asian	192	Elevated PSA	27.37	112	6		Y	Y	?	Y	30	0.36	-113.585	242.609	0	112	RNA_B	N	N	Y	Y		Metformin, ACEi
10	71	White	105	NA	22.78	55.2	5		Y	Y	Y	Y	10	0.33	306.125	321.904	1	55.2	RNA_A	Y	Y	Y	Y	N	ACEi,
11	70	White	217	Retention	27.89	na	6	Y		Y	Y	Y	30	0.25	54.1653	-538.243	1	NA	RNA_A	Y	Y	Y	N	Y	Metformin, ACEi
12	96	White	116	Memory Loss	20.06	68	5		Y	Y	Y	Y	30	0.23	-131.451	328.054	-1	68	RNA_A	N	N	Y	Y	N
13	76	White	176	LUTS	26.63	103	5		Y	Y	Y	Y	0	0.12	-779.524	-1050.61	0	103	RNA_B	Y	Y	Y	N	Y	ACEi,
14	81	White	151	Hematuria, Prostate Cancer	21.93	103	5		Y	Y	Y	Y	20	0.13	156.376	117.957	1	103	RNA_A	N	N	Y	Y	Y	ASA, ACEi,
15	66	White	220	Bladder cancer; elevated PSA	22.96	161	6	Y		Y	Y	Y	50	0.32	-514.851	-29.6235	-1	161	RNA_B	Y	N	Y	Y	Y	ACEi,
16	79	NA	118	LUTS	21.73	68.8	4		Y	Y	Y	Y	30	0.32	689.478	522.873	1	68.8	RNA_A	N	N	Y	Y	N
17	64	Black	105	LUTS	30.41	59.9	5		Y	Y	Y	Y	15	0.36	15.8465	-526.025	0	59.9	RNA_B	N	N	Y	Y	Y	ACEi,
18	69	White	141	Heart Disease; LUTS	33.73	73	5		Y	Y	Y	Y	30	0.33	290.362	-192.658	0	73	RNA_A	N	N	Y	Y	N
ASA: acetylsalicylic acid; ACEi: angiotensin-converting-enzyme inhibitors;
