# Supplementary material for: Integrative multiplatform molecular profiling of benign prostatic hyperplasia identifies distinct subtypes
Source: Nat Commun. 2020 Apr 24;11:1987. doi: 10.1038/s41467-020-15913-6 (PMC7181734; doi:10.1038/s41467-020-15913-6)
Supplement: Supplementary file 7 — Supplementary Dataset 4 [file 41467_2020_15913_MOESM7_ESM.xlsx]

## Sheet: Sheet1
cytoband	10q11.22	5p15.31	22q11.22	10q23.31	1p32.3	9q22.32	9p23	4p15.33	18p11.32	3p24.2
q value	4.03e-07	0.0024975	0.0024975	0.0026434	0.0026888	0.0035227	0.0048155	0.0058001	0.0072467	0.0076881
residual q value	4.03e-07	0.0024975	0.0024975	0.0026434	0.0026888	0.0035227	0.0048155	0.0058001	0.0072467	0.0076881
wide peak boundaries	chr10:47047588-47059375	chr5:8894500-8905132	chr22:22381526-22386828	chr10:89784131-89793172	chr1:53909021-53921200	chr9:98226166-98227880	chr9:9386438-9393203	chr4:12360676-12369983	chr18:1738585-1753604	chr3:25543169-25545536
genes in wide peak	[PPYR1]	[SEMA5A]	[TOP3B]	[PTEN]	[FLJ40434]	PTCH1	PTPRD	[HS3ST1]	[LINC00470]	RARB
						LOC100507346
