# Supplementary material for: Integrative multiplatform molecular profiling of benign prostatic hyperplasia identifies distinct subtypes
Source: Nat Commun. 2020 Apr 24;11:1987. doi: 10.1038/s41467-020-15913-6 (PMC7181734; doi:10.1038/s41467-020-15913-6)
Supplement: Supplementary file 8 — Supplementary Dataset 5 [file 41467_2020_15913_MOESM8_ESM.xlsx]

## Sheet: Sheet1
cytoband	15q11.2	7q31.2	11p15.4	13q12.12	6p21.32	2q24.2	10p12.1	1p21.1	8q24.11	9p24.3
q value	2.95e-05	6.29e-05	5.8e-05	0.0019672	0.0031715	0.0061939	0.020097	0.046102	0.037701	0.034661
residual q value	2.95e-05	6.29e-05	6.29e-05	0.0019672	0.0031715	0.0061939	0.020097	0.057983	0.057983	0.057983
wide peak boundaries	chr15:25382742-25484461	chr7:116200699-116508847	chr11:5442947-5444885	chr13:24734143-24885550	chr6:32336188-32363526	chr2:160622888-160655260	chr10:25459751-26225221	chr1:102462157-104098639	chr8:118551439-119203779	chr9:1-2804798
genes in wide peak	SNORD115-1	MET	OR51Q1	hsa-mir-2276	HCG23	CD302	GPR158	COL11A1	EXT1	hsa-mir-1302-9
	PAR4			SPATA13				RNPC3		DMRT1
	SNORD115-2			MIR2276						FOXD4
	SNORD115-3									SMARCA2
	SNORD115-4									VLDLR
	SNORD115-5									DMRT2
	SNORD115-6									KANK1
	SNORD115-7									CBWD1
	SNORD115-8									DMRT3
	SNORD115-9									DOCK8
	SNORD115-10									C9orf66
	SNORD115-11									KCNV2
	SNORD115-12									FLJ35024
	SNORD115-13									FAM138C
	SNORD115-14									WASH1
	SNORD115-15
	SNORD115-16
	SNORD115-17
	SNORD115-18
	SNORD115-19
	SNORD115-20
	SNORD115-21
	SNORD115-22
	SNORD115-23
	SNORD115-25
	SNORD115-26
	SNORD115-29
	SNORD115-30
	SNORD115-31
	SNORD115-32
	SNORD115-33
	SNORD115-34
	SNORD115-35
	SNORD115-36
	SNORD115-37
	SNORD115-43
	SNORD115-24
	SNORD115-27
	SNORD115-28
