# Supplementary material for: Integrative multiplatform molecular profiling of benign prostatic hyperplasia identifies distinct subtypes
Source: Nat Commun. 2020 Apr 24;11:1987. doi: 10.1038/s41467-020-15913-6 (PMC7181734; doi:10.1038/s41467-020-15913-6)
Supplement: Supplementary file 10 — Supplementary Dataset 7 [file 41467_2020_15913_MOESM10_ESM.xlsx]

## Sheet: Sheet1
Ctrl_ID	Age	Gleason P1	Gleason P2	Gleason PSum	Percentage cancer	PreopPSA	Clinical stage
Ctrl_1	70	3	4	7	3	10.7	T1c
Ctrl_2	60	3	4	7	2	8.17	T2
Ctrl_3	56	3	4	7	5	5.2	T1c
Ctrl_4	65	4	3	7	2	4.5	T1c
