# Supplementary material for: Integrative multiplatform molecular profiling of benign prostatic hyperplasia identifies distinct subtypes
Source: Nat Commun. 2020 Apr 24;11:1987. doi: 10.1038/s41467-020-15913-6 (PMC7181734; doi:10.1038/s41467-020-15913-6)
Supplement: Supplementary file 12 — Supplementary Dataset 9 [file 41467_2020_15913_MOESM12_ESM.xlsx]

## Sheet: Sheet1
Gene	BPH_1	BPH_2	BPH_3	BPH_4	BPH_5	BPH_6	BPH_7	BPH_8	BPH_9	BPH_10	BPH_11	BPH_12	BPH_13	BPH_14	BPH_15	BPH_16	BPH_17	BPH_18	Ctrl_1	Ctrl_2	Ctrl_3	Ctrl_4	pValuesComBat	qValuesComBat
AADAT	1.78641	2.28159	2.20456	2.08043	2.47902	2.44453	1.72166	2.49883	1.92167	2.29751	1.66714	1.87895	2.56804	2.30233	2.2152	1.68249	2.54387	1.94142	2.699	2.57602	3.10232	2.62469	0.00157588	0.155832
ABCA1	1.86155	1.23142	1.16967	2.22677	1.42888	1.84699	1.73618	1.49802	1.16713	2.10247	2.43422	2.10375	2.03204	2.24954	1.228	2.30955	2.23109	1.7828	1.16334	1.03942	1.0036	1.23309	0.0046267	0.183285
ABCA2	3.12088	2.72073	2.95274	2.3586	2.59739	2.71305	2.80722	2.91039	2.69132	2.9366	2.68909	2.97181	3.0184	3.06946	2.79306	2.75348	2.77746	2.70693	2.33569	2.38149	2.29491	2.66395	0.000980993	0.155832
ABHD3	1.14412	1.02039	1.60232	1.84199	1.10319	1.64333	1.5196	1.43115	1.29307	1.51325	1.61722	1.51375	1.65457	1.51804	1.51972	1.73753	1.81757	1.42966	1.89267	1.95577	2.10291	1.64127	0.00427693	0.182176
ABO	0.547452	-0.139652	1.80479	1.26971	1.20289	1.1426	0.387445	1.10337	1.22495	0.846222	1.30262	1.18254	1.25517	1.4138	0.506708	1.30547	2.00786	1.38309	2.18485	2.04163	1.85756	2.82571	0.000552737	0.130667
ACADL	1.34374	1.66341	1.77727	1.88974	1.88797	2.17963	1.20296	2.46922	1.36538	1.34816	-0.00294722	0.986222	2.50574	1.7109	2.15951	1.6391	2.49778	1.80378	3.60008	2.76047	3.26228	2.4152	0.000769843	0.146655
ACP6	1.15787	1.73087	1.37181	1.53829	1.37499	1.98303	1.40381	1.73741	1.63799	1.2562	1.33551	1.50188	1.51579	1.81559	1.59756	1.36095	1.75872	1.32933	1.89315	2.03261	1.73018	1.86662	0.00557821	0.192435
ACSBG1	1.65197	1.42957	1.8413	1.60618	1.5186	1.6444	1.67292	1.77952	1.68641	1.49893	1.90673	1.21011	1.51965	1.34971	1.70946	1.63486	1.85759	1.73373	1.9407	2.06969	1.97043	2.16186	0.000316903	0.108031
ACTR3B	0.875867	0.840358	0.858136	0.93089	0.778582	0.949486	0.849181	0.851622	0.658088	0.869578	0.659339	0.82852	0.9822	0.719919	1.0029	0.870688	1.01209	0.947616	1.13371	1.11762	0.95298	0.960666	0.00513502	0.1889
ACY3	1.0341	1.56023	0.802059	1.26626	1.06299	1.59928	1.56866	0.865968	1.48435	1.04012	0.471254	1.40908	0.555541	1.30838	1.99702	0.757347	0.741312	1.20427	0.166653	0.452413	0.511122	0.6848	0.00388755	0.177321
ADAMTSL4	3.20926	1.86573	2.5825	2.27897	2.29009	2.32853	2.91043	2.46969	2.63604	3.07494	2.90612	2.61701	3.20217	2.36811	1.63819	2.39257	2.11743	2.8163	1.58708	2.05456	0.998461	2.11764	0.00265933	0.165213
ADHFE1	2.80517	2.47138	2.52048	2.62768	2.09455	2.8954	2.2746	3.06185	2.73567	2.76772	2.24865	2.63865	2.84119	2.19234	3.02319	2.51057	2.81004	2.41918	3.10131	2.90375	3.02011	3.2448	0.00575496	0.194025
ADIPOR2	2.77985	2.59828	2.78463	2.93646	2.47202	2.77552	2.70686	2.92795	2.23603	2.57461	2.6599	2.24427	2.66783	2.51874	2.73281	2.68055	3.0577	2.55727	3.34097	3.00409	3.06057	2.83864	0.00303304	0.166483
ADPRM	1.81755	2.25827	2.08023	2.23262	2.88793	2.37222	2.04261	2.14238	2.57134	2.02752	1.49572	1.60513	2.47529	2.10858	3.26	2.04477	2.37346	2.14517	2.87161	3.00362	3.58262	2.44072	0.0044413	0.182176
ADSS	2.41336	2.46493	2.99869	2.96823	2.80159	3.03693	2.72709	2.89851	2.303	2.79087	3.0271	2.51488	2.89903	2.87259	2.76158	2.76436	3.32174	2.53916	3.22364	3.02678	3.55562	3.09638	0.00517816	0.1889
AGRN	3.65149	3.93508	3.97997	3.59483	3.90648	3.28175	3.8082	3.5318	3.4981	4.17061	3.70587	3.84562	3.9493	4.41725	3.52861	3.48384	3.88954	3.83195	2.96907	3.19465	3.08349	3.41446	0.00043727	0.125875
AHDC1	3.28343	2.56355	2.67992	2.26761	2.53844	2.37281	2.63453	2.57382	2.82065	3.0479	3.06054	2.80557	2.73888	2.59422	2.2787	2.57313	2.76652	2.64745	1.98169	2.15174	1.97702	2.2215	0.000302545	0.108031
AKAP1	3.46851	3.48171	3.44863	3.52014	3.39232	3.62014	3.2594	3.98567	3.31733	3.40178	3.20154	3.18597	3.72816	3.50293	3.92734	3.42812	3.62421	3.22929	3.9078	3.84006	4.19303	3.75123	0.00193039	0.159369
ALAD	2.97248	2.74315	3.04825	2.85215	3.27486	2.96374	2.88146	3.39455	2.70698	3.15331	2.80295	2.70705	3.16632	2.94154	3.07653	2.92338	3.29221	2.71587	3.71453	3.435	3.60444	3.02832	0.00142884	0.155832
ALKBH1	1.41875	1.55016	1.30151	1.5879	1.53732	1.7629	1.65589	1.45994	1.36614	1.67046	1.39292	1.29498	1.63066	1.55242	1.84091	1.53422	1.85238	1.66321	1.73238	1.93905	1.77508	2.08725	0.00219101	0.159451
ALOX15B	1.87164	-0.725553	3.67737	1.72187	4.14472	1.42833	0.659035	4.22152	3.47071	2.01529	2.82894	0.0794387	1.56177	-0.557488	0.338209	3.15304	3.81656	2.56781	5.22586	4.90202	7.15074	3.01021	0.00257288	0.165213
AMPD3	1.69537	1.83565	1.87971	2.0123	1.6626	1.83891	1.40559	1.91962	1.61082	2.01741	1.89509	1.59166	1.92139	1.7215	1.89195	1.99926	2.0611	1.7632	2.21647	2.24882	1.97112	2.1738	0.00183456	0.156663
ANGPT2	1.40466	0.610816	1.1716	1.4341	0.805756	1.1028	1.70222	1.00176	0.808339	0.59719	1.11039	0.905902	0.83485	1.61719	1.22703	1.4973	1.37391	1.00553	0.37942	0.744287	0.458595	0.43141	0.00183719	0.156663
ANKRD46	1.17183	1.48897	1.34477	1.6579	1.36267	1.63786	1.45939	1.92007	1.17064	1.73078	1.52658	1.21631	1.5091	1.69614	1.67271	1.68468	2.12945	1.62754	1.96741	1.7533	2.22663	2.06368	0.00348474	0.171106
ANPEP	1.69473	2.25765	2.52364	4.33319	2.96076	1.55143	2.49302	4.69145	3.24904	1.50841	1.2523	1.61759	5.43359	2.71828	4.73737	3.21344	4.05993	2.63976	4.93486	5.48876	6.02309	4.34219	0.00273648	0.165213
AP2A2	2.64555	2.78184	2.63251	2.70944	2.53049	2.52107	2.72849	2.98234	2.94474	2.72842	2.51391	2.50807	2.91035	2.55026	3.00223	2.91823	2.78552	2.52817	2.99414	3.24421	2.94057	3.00411	0.00233362	0.161781
APBA2	1.27435	0.843434	1.20249	0.688504	0.79355	0.743415	1.39363	0.997291	1.12178	1.47949	0.850254	0.928078	0.965616	1.20243	0.799345	1.39548	1.29816	1.23898	0.162653	0.949681	0.223559	0.965045	0.00578151	0.194025
APBB1IP	0.820583	1.40347	0.993819	1.44408	0.561396	0.834502	1.04905	1.00064	1.06022	1.65082	0.867905	1.38444	0.720092	1.46455	1.32378	1.71168	1.43237	1.07037	0.305003	0.803316	0.283527	0.829721	0.00346127	0.171106
ARHGAP1	4.32522	4.23727	3.89146	3.92108	3.88304	3.75543	4.52291	4.00304	4.10267	4.37158	4.47466	3.69036	4.27892	4.38466	4.1404	4.36379	4.02199	3.76216	3.48942	3.61074	3.79673	3.85248	0.00561902	0.192435
ARHGAP30	2.28785	1.6629	3.11383	2.03921	1.75847	1.77355	1.68381	1.78311	2.49494	2.53844	2.68316	2.67323	2.06251	2.32843	2.11935	2.57415	2.22792	1.9924	0.713656	1.55425	0.671953	2.20439	0.00207195	0.159369
ARHGAP35	3.35304	2.85033	3.09295	3.12254	2.65187	2.77951	2.83973	2.94913	2.29395	2.99335	3.243	2.97405	2.84413	3.21723	2.42448	2.98419	3.30826	2.84502	2.48262	2.29825	2.58725	2.26032	0.00205492	0.159369
ARMCX3	3.17483	3.06285	3.34802	3.70712	3.20828	3.27023	3.15148	3.76574	2.89431	3.27271	2.97181	2.9151	3.88832	3.43476	3.59954	3.24539	3.71387	2.84043	4.22661	3.91371	4.20589	3.40232	0.00245945	0.165076
ARRDC1	3.61749	3.85666	3.88926	3.8904	4.01678	3.69752	3.77302	3.92826	4.30452	3.68634	3.49477	3.65786	4.17433	3.87273	4.21127	3.42934	3.85612	3.64923	4.09659	4.41529	4.13305	4.41224	0.00290151	0.166064
ARSK	1.34309	0.755891	0.780434	1.1999	0.925745	1.1627	0.932046	1.17766	0.745637	1.1305	0.892274	0.715897	1.15677	1.11488	1.15441	1.18313	1.32356	1.14029	1.55041	1.53951	1.63361	1.02486	0.00361793	0.17294
ATF1	2.09469	1.9384	2.29635	2.60126	2.09845	2.16298	2.01232	2.24366	1.85978	2.39133	2.17373	2.02607	2.24829	2.30379	2.34289	2.2431	2.69874	2.17791	2.53689	2.51259	2.70164	2.48802	0.00541848	0.191266
ATP11A	2.11227	1.92474	1.95475	2.06242	1.74946	1.86496	1.80218	2.6037	1.31497	2.04114	1.81948	2.01252	2.0861	2.37092	1.45097	2.0907	2.12597	1.62769	1.6332	1.57548	0.978127	1.29217	0.00262878	0.165213
ATP1B2	1.79628	0.831471	1.15518	0.98809	1.34066	1.13527	2.49161	1.42951	1.64623	1.91685	1.77812	1.98243	1.15579	1.56633	1.18062	1.44094	1.68586	1.64677	0.503416	0.83955	0.456263	0.967367	0.0011365	0.155832
ATRNL1	2.03789	1.19228	1.26427	1.37066	0.517365	0.998252	2.29867	2.00832	1.01164	1.79718	1.03456	1.41304	1.11187	2.03671	1.03119	2.28058	2.67484	2.47388	0.151755	0.611772	0.55277	0.671266	0.00289039	0.166064
AXIN2	3.28655	3.12001	2.89712	2.69006	3.28491	3.17307	3.22816	2.87783	2.28287	3.30747	2.6286	3.06374	3.20373	2.98918	2.9764	2.67228	3.03135	2.91592	2.05631	2.84371	2.37204	2.40143	0.00182064	0.156663
BBC3	0.82386	1.34184	0.924306	0.973069	1.14093	1.09103	1.47366	1.28079	1.27683	1.61881	0.938619	1.48293	1.33674	1.9589	1.10027	0.981526	1.15441	1.12949	0.406692	0.500258	0.539592	1.21921	0.00298694	0.166064
BCL9L	3.32659	3.31552	3.09848	2.91629	2.83884	2.7381	2.952	3.08501	3.27717	3.45804	3.42821	3.48031	3.45847	3.28222	2.97588	3.11972	3.13509	2.92893	2.59772	2.57942	2.36212	2.82907	0.000213815	0.108031
BET1	1.14414	1.45922	1.46263	1.7279	1.58448	1.93413	1.46767	1.72989	1.49745	1.69075	1.49539	1.33536	1.75566	1.78496	2.08667	1.43183	1.81547	1.46089	1.99671	1.91714	2.32661	1.84741	0.00333379	0.170042
BIN2	1.0242	0.909408	1.18413	1.42117	0.890858	0.765721	1.34101	0.860716	1.53445	1.67508	1.40049	1.83149	1.03428	1.67955	1.48958	1.83124	1.47465	1.19002	0.297242	1.02878	0.190973	1.10952	0.00418226	0.181194
BMP5	2.59363	2.40617	2.93259	3.36149	1.1315	2.29607	4.11648	2.79419	2.63237	4.13563	2.47023	3.01051	2.46335	3.89681	2.68376	3.8259	4.11145	3.7392	-0.284349	1.09232	1.94606	2.2508	0.00139691	0.155832
BNIPL	0.446005	0.811472	2.46299	1.5025	1.62059	2.15302	0.143511	1.83649	1.77372	0.92234	3.17993	1.59035	2.61607	0.687097	1.9145	2.25289	2.38558	1.58868	3.52648	2.15886	3.38014	3.31222	0.00352268	0.171106
BSDC1	3.4982	3.24859	3.5677	3.52886	3.41418	3.40879	3.39793	3.8394	3.01475	3.40693	3.32633	3.31517	3.86139	3.48835	3.42628	3.44021	3.63238	3.28918	3.82662	3.8482	3.7061	3.7656	0.00373369	0.174461
BTNL9	1.61561	1.05531	0.728752	0.917532	0.928503	1.08981	1.18804	2.11311	1.54536	0.599534	1.23666	0.931013	1.08287	0.77698	0.816358	1.2242	1.34346	1.32396	1.90683	2.25933	1.28586	1.91628	0.00276618	0.165213
C14orf169	1.79405	1.96964	1.75797	1.72031	1.90102	1.70992	1.65759	1.64308	1.28132	1.88884	1.87237	1.61136	1.78496	1.92279	1.66289	1.54668	1.94066	1.77831	1.35448	1.60067	1.32015	1.47686	0.00272739	0.165213
C15orf48	-0.182226	1.09345	0.829285	1.85346	0.812696	0.904432	0.939611	0.882346	0.960962	0.809654	-0.110771	0.151723	0.830818	0.157904	0.305422	0.913285	0.966849	1.27553	3.27404	1.59044	2.48111	0.571015	0.00255328	0.165213
C19orf40	0.697073	0.773643	0.902127	0.885411	1.13279	0.92631	0.528587	1.22728	0.912062	0.833088	0.440181	0.595522	1.51075	0.732281	0.799646	0.9162	1.0425	1.01873	1.43668	1.78142	2.29374	0.764117	0.00165805	0.156663
C1QL1	3.13325	1.36412	2.73636	0.883355	1.52251	1.20595	2.56603	1.54472	2.31619	3.17271	1.34636	2.44319	1.56372	1.15091	2.02361	2.69939	2.74742	2.967	-0.163401	0.227566	0.276472	0.587961	0.000133777	0.104332
C21orf59	2.38965	2.72045	2.77974	2.79014	2.8823	2.83489	2.88213	2.91173	2.6885	2.84692	2.646	2.50776	2.9488	2.81126	3.13633	2.71489	2.98127	2.50574	2.98611	3.1792	3.0089	3.26075	0.002964	0.166064
C3	4.26527	4.72166	3.0617	4.98568	3.13322	2.81794	3.61822	2.6517	3.94322	4.85683	3.06294	3.32638	3.56073	3.99715	4.45205	4.44977	4.16627	4.58856	2.96681	2.56262	1.78062	3.09819	0.00461487	0.183285
C6orf52	0.264942	1.30689	0.942198	1.09954	1.32055	0.875124	0.307515	1.51272	0.955714	0.217482	0.195128	0.0619148	0.882332	0.39567	0.992228	0.689871	0.880583	0.858554	2.28713	1.78845	1.81128	0.802028	0.00210362	0.159369
C7	6.85398	5.1113	5.06689	5.24348	3.19812	4.38058	5.89854	5.11988	4.97643	5.88812	5.1207	5.62299	4.54046	4.84971	4.81031	6.01317	6.46939	6.4966	0.958933	3.61086	3.19305	4.05542	0.000270657	0.108031
C8orf76	1.63497	1.93329	1.89109	1.9045	1.47378	1.85037	1.61859	1.96591	1.68651	1.80727	1.70293	1.4725	1.84007	1.7106	1.86271	1.77175	2.05837	1.70727	1.81632	2.16183	2.10448	2.19257	0.00351039	0.171106
CABLES1	1.06938	1.33914	0.763132	1.09569	1.11002	0.893534	1.39506	0.968773	1.08709	1.26676	1.6487	1.31233	1.03746	1.11395	1.12453	1.09331	1.26482	1.29327	0.504465	0.616541	0.596656	0.879899	0.000140921	0.104332
CACNA1C	2.27726	2.18993	1.53066	1.89029	1.78291	2.05078	2.40263	2.03288	2.21441	2.23048	2.41197	2.01826	2.3748	2.61791	1.37497	2.43576	2.05711	1.98168	0.98233	1.41824	1.19534	1.67536	0.000221858	0.108031
CACNA2D1	1.09592	1.03971	0.995723	1.60455	1.06756	1.32481	1.18859	1.60162	0.982839	1.30966	0.509688	1.06481	2.0482	1.58067	1.21826	1.8015	2.21162	1.8843	3.13809	1.9199	2.91864	1.74093	0.000741486	0.143361
CARKD	3.61732	3.70721	3.41076	3.47568	3.66931	3.56792	3.78342	3.81846	3.48269	3.51152	3.3374	3.29519	3.9767	3.5696	3.79126	3.46052	3.72967	3.3458	3.94438	4.09595	3.70619	3.92486	0.00414271	0.180689
CARTPT	-0.38713	0.0819783	-0.263843	0.511504	0.581635	0.511504	-0.36547	0.528432	0.511504	-0.384487	-0.38713	-0.358942	0.58902	-0.337675	0.361968	0.605315	0.969628	0.63288	0.600515	0.738033	3.3312	1.73178	0.000902315	0.155624
CBLL1	1.68759	2.25784	1.76868	2.19133	2.19418	2.00837	1.70584	2.21271	1.63906	1.81314	1.98591	1.48812	2.01149	2.0309	2.20462	1.77996	2.53426	1.97385	2.96043	2.47413	2.62036	1.92205	0.00477115	0.185398
CBX6	3.63269	3.4949	3.3512	3.21455	2.95061	3.0927	3.8601	3.38704	3.09362	3.85352	3.51878	3.34149	3.18572	3.66769	2.79449	3.55906	3.64901	3.40396	2.31742	2.55305	2.62823	2.93493	9.17708e-05	0.104332
CCBL1	1.2523	1.50798	1.78896	1.7066	1.89975	1.7472	1.47846	1.93317	1.89617	1.77295	1.44496	1.74696	1.93228	1.33682	2.28121	1.44203	1.89156	1.59126	2.01361	1.92257	2.32779	2.27114	0.00550482	0.192209
CCDC68	0.0322577	-0.231848	0.515585	1.24041	0.680865	0.872161	0.0386907	0.899298	0.523749	0.652781	0.0584438	0.772515	1.00886	0.34926	0.525221	0.7762	1.13608	0.684813	1.94848	2.15479	1.56231	1.17108	7.69354e-05	0.102906
CCDC74A	1.30094	1.40087	2.31681	1.28767	2.45847	1.71171	1.6598	1.80329	2.16046	2.2011	0.797644	1.48024	1.70449	1.22226	2.44626	1.78812	2.48908	2.1859	2.41026	2.76735	2.638	2.55171	0.0055858	0.192435
CCDC74B	1.18592	1.16159	1.71267	1.11324	1.71395	1.52415	1.60374	1.56592	1.85907	1.67917	0.634754	1.26221	1.24842	1.09002	1.99066	1.62446	1.92178	1.63988	2.32669	2.23773	2.02657	1.68657	0.00513893	0.1889
CCND1	5.09143	4.7292	5.3896	4.89421	5.10824	5.17962	5.37488	4.8934	4.52756	5.48883	5.69741	5.05956	4.48396	5.27456	4.52524	4.88362	5.61207	5.05207	4.13182	4.33252	4.42428	4.93789	0.00604019	0.199603
CD177	0.0785419	3.42506	1.13718	2.70279	2.12425	2.19139	1.48474	4.78379	2.43305	2.33798	0.943429	0.620434	6.17643	0.647376	4.35504	3.60285	2.67825	2.3696	6.32597	5.37168	6.55542	2.60939	0.00580938	0.194457
CD37	2.23019	2.18428	2.03236	2.12794	1.83197	1.51723	2.24463	1.54553	3.08664	2.78959	2.5656	2.42204	2.31633	2.67058	2.28335	2.52272	2.5415	2.11796	1.00921	1.80119	0.985363	2.09626	0.00285753	0.166064
CD5	1.1034	0.895156	1.27725	1.23304	0.875933	1.07575	0.654169	0.964913	1.13598	1.49077	0.961246	1.20813	1.19246	1.14552	1.2447	1.38459	0.982044	0.987446	0.361966	0.764496	0.132223	0.965517	0.000462074	0.130124
CDC14B	1.64676	1.55353	1.76249	2.03235	1.87951	1.55933	1.66923	1.88056	1.34031	1.70615	1.54344	1.34338	1.80073	1.68001	1.65958	1.73596	1.97198	1.66219	2.54624	2.17055	2.00783	1.9033	0.000505715	0.130591
CEP89	1.69133	1.49709	1.56425	1.78211	1.54425	1.78595	1.4651	2.10276	1.77322	1.68822	1.39433	1.37385	2.07639	1.67305	1.95574	1.72793	1.96242	1.6712	2.62169	2.2462	2.63334	1.77131	0.000313664	0.108031
CFI	1.41004	1.92794	2.07844	2.50679	1.48848	1.11062	2.3332	1.25925	1.80404	2.0341	2.19828	2.10704	1.55761	2.40106	2.07889	2.28754	1.83514	2.14405	1.16667	1.08558	0.627837	1.53567	0.00147495	0.155832
CHCHD7	1.53267	1.66654	1.90692	1.88061	1.6764	1.88397	1.63194	1.78138	1.68956	1.77483	1.30752	1.36787	1.77828	1.70785	2.04247	1.50777	1.89395	1.60976	1.95488	2.17204	2.24621	1.83891	0.00346392	0.171106
CHI3L2	0.932678	3.29182	0.254222	1.47289	0.921963	0.834056	0.825763	0.79833	0.899716	1.63706	-0.0187791	1.05941	1.39799	1.0379	2.4261	1.40332	1.25254	1.26996	-0.225761	0.0158549	-0.00391513	0.223566	0.00482905	0.186733
CKLF-CMTM1	1.42563	1.97732	2.15676	1.94344	1.57753	1.62234	1.92905	1.52253	1.77097	2.28678	1.5089	1.75804	1.44388	2.19439	1.87632	1.98203	1.97884	1.70466	1.21502	1.33962	1.48313	1.4132	0.00347058	0.171106
CLEC3A	1.42309	0.375904	-0.0687163	1.33493	1.22403	1.70682	2.41219	0.531464	2.01124	1.84813	1.41534	2.22728	1.83021	1.14437	1.08305	0.569756	0.710984	0.855902	-0.128519	0.456716	-0.0484413	-0.162076	0.00226699	0.161781
CLIP2	2.15882	2.00874	1.68089	1.52314	1.75541	1.43918	2.36908	1.83535	2.43429	2.45784	2.33372	1.87546	1.91068	2.14982	1.74825	2.4051	2.12618	2.24446	1.26765	1.43428	1.35301	1.78211	0.00334217	0.170042
CMTM3	2.89661	2.73807	2.42982	2.58379	2.29527	2.21641	3.0921	2.56099	3.12753	3.23985	2.27359	2.42409	2.2159	2.7684	2.72812	2.55837	2.73216	2.28254	1.59887	2.3504	1.86065	2.33484	0.00434665	0.182176
COL14A1	5.21372	3.50565	3.29148	4.35225	2.35629	2.99081	4.55843	3.85906	2.72535	4.4568	4.47377	3.65456	3.16031	4.37375	3.11672	4.85702	4.80645	4.73597	0.935981	2.77513	1.61665	2.18342	0.000257073	0.108031
COQ2	0.862268	1.49511	1.41793	1.48316	1.42146	1.39078	1.12069	1.42542	0.852035	1.25853	1.33644	0.899238	1.5059	1.25892	1.59044	1.31124	1.55954	1.61805	1.69912	1.81127	1.67235	1.74322	0.00366375	0.173212
COQ9	2.38581	2.81706	2.59818	2.75738	2.7227	2.72745	2.72222	2.8853	2.82427	2.83824	2.93594	2.24091	2.7445	2.68914	3.05463	2.79736	2.87821	2.48178	2.87195	3.05759	3.13725	3.27477	0.00327417	0.170042
CORO1A	2.01894	2.47324	2.40526	2.50987	2.01202	1.82023	2.3208	1.89535	3.27453	3.49863	2.80415	3.23495	2.50888	2.98122	3.13491	3.09483	2.69153	2.4099	0.973987	1.92548	0.953063	2.60014	0.00411402	0.180689
CSF2RB	0.928849	1.14719	1.42993	1.63961	0.598751	0.533436	0.958095	0.795656	0.691268	1.56345	1.07277	1.84786	0.883717	1.40264	0.953862	1.55416	1.62528	1.16775	0.0698377	0.234693	-0.044144	0.626225	0.000257818	0.108031
CSF3R	3.12325	1.06748	1.49841	1.84023	0.837362	0.869329	1.53131	1.1515	1.49218	1.67967	1.23783	1.77127	1.16869	1.47525	1.66878	2.39772	1.61182	1.64105	0.202297	0.810928	0.373242	1.09666	0.00409192	0.180689
CXCR5	2.86568	2.9412	2.66242	2.78467	2.48197	2.59083	2.89502	2.6101	2.79726	3.10361	2.95383	3.05276	3.16744	2.76484	2.95097	2.70083	2.77421	2.55517	2.09134	2.41369	2.26187	2.88655	0.00393191	0.177692
CYGB	3.64873	2.36866	2.56271	2.19847	1.55445	1.30805	3.50087	2.58889	3.86992	3.41171	2.60912	2.60941	2.29031	2.34003	2.32295	3.02867	3.08627	3.0429	0.932732	2.09894	1.24804	1.91367	0.005604	0.192435
CYP2U1	1.12811	1.43559	0.968609	1.94963	1.26201	1.41447	1.33208	1.65885	1.07149	1.49636	1.30138	1.13573	1.47893	1.73043	1.54076	1.59224	1.96338	1.71939	1.93598	2.0574	2.60832	1.64972	0.00180418	0.156663
CYP3A5	2.14362	2.42776	2.93397	2.57684	2.26046	3.1687	0.608754	3.71888	3.0838	2.12869	3.56669	2.32215	2.88656	1.61027	2.73436	2.65484	3.21255	2.70132	4.21745	3.88652	4.52658	3.55273	0.00109741	0.155832
CYP4F2	0.11912	0.358186	0.45455	1.22802	0.704052	0.694076	-0.372231	0.808127	0.691976	0.339798	-0.29186	0.272175	0.707348	0.172079	1.62853	0.995871	0.856518	0.96332	0.579616	2.66309	2.39398	0.878212	0.0057182	0.194025
CYP51A1	2.49213	2.58564	3.36784	3.3218	2.4026	2.94716	2.56274	3.63209	2.2652	2.42281	2.47037	2.029	3.44287	2.17604	2.97623	2.61395	3.5196	2.7577	3.91223	3.72591	4.62633	3.00656	0.00183228	0.156663
DCHS1	3.46083	2.53211	2.33794	2.43896	1.89505	2.27758	3.10647	2.36621	2.57237	3.19084	2.90507	2.57309	2.6767	3.09155	2.03485	3.3015	2.99544	3.00375	1.66485	1.98078	1.73187	2.10565	0.00166902	0.156663
DNAJB1	6.33151	6.4717	6.34058	5.30926	4.63431	6.98187	8.60406	5.05309	6.25992	5.90441	6.88478	5.95754	5.51843	5.68766	5.5017	7.38663	5.78201	5.86366	4.48711	4.12563	4.20351	3.89967	0.000515533	0.130591
DNALI1	1.78847	1.54262	1.94501	2.54104	2.32806	1.22743	2.08713	2.5582	1.98342	2.01928	1.60145	1.69889	2.41669	2.25954	2.35834	1.91707	2.08872	2.03639	2.61783	2.87157	2.84777	2.23342	0.00450488	0.182176
DNER	0.343489	0.729087	0.26564	0.562117	0.755466	0.622191	0.116469	0.932428	0.499087	0.0954787	0.259143	0.0290753	1.00358	-0.125154	0.822827	0.618223	0.799808	0.456446	1.88034	0.905401	1.67892	0.339006	0.00511255	0.1889
DNMT1	2.59681	1.90849	2.29394	2.14058	1.86909	2.00773	2.17311	2.12978	1.93111	2.29337	2.4598	2.25978	1.98054	2.11322	1.97966	2.29966	2.2732	2.21781	1.66876	1.93877	1.72704	1.85697	0.00210201	0.159369
DOK3	1.11805	1.0949	0.808815	0.862338	1.09706	0.818868	0.879118	0.942122	1.13858	1.34853	1.36062	1.28083	0.981424	1.38962	1.20191	1.2678	1.21132	0.929331	0.458144	0.794368	0.453493	1.13227	0.00441483	0.182176
E2F1	1.69104	1.18035	1.40674	0.942753	1.09709	1.16047	1.9383	1.18715	1.66087	1.52527	1.40777	1.32532	1.25107	1.13488	1.23603	1.3643	1.27823	1.18712	0.333408	0.954833	1.01479	0.915405	0.00134757	0.155832
EDIL3	3.2816	1.81599	2.27579	2.24609	1.46617	1.2531	2.6964	2.64668	2.2561	3.25184	3.23367	2.2711	1.56443	2.61284	1.18078	2.3315	3.49074	3.20494	0.419764	0.920262	1.13555	1.47844	0.00153479	0.155832
EHD3	2.20115	1.94519	2.05939	1.86208	1.79885	1.53933	2.14129	1.86284	1.69887	2.37712	2.34083	1.99706	2.0409	2.20011	1.65752	2.21212	2.1097	1.939	0.954925	1.32748	1.5385	1.7943	0.000423491	0.12468
EMC8	1.81789	2.00755	1.83076	1.9495	1.9146	1.72459	1.77574	1.97298	1.71218	1.66694	1.64198	1.47717	1.82084	1.6559	2.0409	1.67266	1.9243	1.72703	1.82942	2.26586	2.05514	2.10078	0.00564883	0.192566
ENPEP	1.92688	0.853377	0.693602	1.04963	0.562134	0.672722	1.36588	0.846912	1.11617	1.31613	0.86469	1.1333	0.821933	1.47232	0.488734	1.19462	1.46777	1.50458	0.01081	0.476966	0.174149	0.485171	0.000886924	0.15526
ENPP6	-0.0525357	0.0567494	-0.000312931	0.369286	0.403727	0.371229	0.588007	0.485986	0.366236	0.346425	-0.0650062	-0.0247705	0.545091	0.114172	-0.0604004	0.520938	0.645927	0.492786	1.30657	1.20632	0.0827104	1.3179	0.00105774	0.155832
EPB41L4B	0.591001	1.29335	1.27032	1.33047	1.71581	1.32095	0.936746	1.8208	1.08252	0.970207	1.0395	1.04224	1.41059	1.07686	1.44873	0.918217	1.4334	1.18538	2.70722	1.29263	2.10568	1.35629	0.00554466	0.192435
EPHA5	-0.0951466	0.297123	0.204451	0.245989	0.67946	0.321217	-0.0403382	0.681197	0.305481	-0.0540384	-0.109717	0.0293654	0.986656	0.00939958	0.308872	0.336839	0.489973	0.395883	1.26646	0.662058	1.34109	0.233593	0.00502803	0.1889
ERI2	1.27788	1.80729	1.49772	1.81912	1.72084	2.13776	1.34128	1.77602	1.76813	1.68651	1.61595	1.29472	1.61162	1.73292	2.34419	1.6731	2.08935	1.59861	2.29987	2.01414	2.47304	2.08395	0.00289941	0.166064
ERO1LB	1.46625	1.09228	1.62681	1.92737	1.36831	1.74059	1.64963	1.42858	1.30834	1.43277	1.22217	1.47045	1.54771	1.58344	1.67045	1.4905	2.06652	1.43268	1.9231	1.78692	2.03748	1.96396	0.00378443	0.174461
ESPN	2.15091	2.54769	2.89369	1.94437	3.0215	1.93796	2.62557	1.96617	2.72458	2.75729	2.77448	2.49127	2.44748	2.40825	2.56798	1.9681	2.40867	2.41572	0.797938	1.55539	1.61424	2.3949	0.000956209	0.155832
EVC	3.33933	2.76848	2.94227	2.48393	2.91921	2.95367	2.97134	3.33569	2.70443	3.16101	3.0268	3.08402	3.05401	3.22292	2.49099	2.87061	3.15235	3.04134	2.55317	2.4403	2.44985	2.57868	0.00136129	0.155832
EVI2B	1.86879	1.92537	1.61171	2.45014	1.30388	1.8	1.64471	1.73483	1.96895	2.5943	1.9774	2.56515	1.48815	2.61771	2.27648	2.28252	2.61815	1.89371	0.786379	1.46942	1.04952	1.84892	0.00469223	0.184191
FADS2	2.34528	2.67538	1.09679	2.53625	2.19444	1.40353	1.85122	2.34408	2.29164	1.53061	1.63685	0.726477	3.10952	1.78219	2.50865	3.01915	2.58652	2.0839	4.60856	3.10394	4.41781	1.65402	0.00603176	0.199603
FAIM2	2.69233	2.11852	1.64836	1.57603	1.08813	1.39459	3.03587	1.94335	2.29355	2.97825	2.07382	1.83353	1.57957	1.10499	1.8316	2.43154	2.35243	2.5187	0.737802	1.58758	0.76657	1.21029	0.00576438	0.194025
FAM200A	1.27637	1.64127	1.4688	1.70295	1.79107	1.9323	1.64785	1.93364	1.39933	1.68415	1.50141	1.27891	1.66195	1.56843	1.98438	1.35013	1.9286	1.58862	2.03135	1.99266	2.28363	1.93048	0.0018065	0.156663
FAM20A	1.40805	0.896938	0.715073	1.00687	0.823409	1.34796	1.80814	1.16531	1.29254	1.60871	0.996051	1.64554	1.31059	1.09873	1.17868	1.65758	1.34777	1.41384	0.803852	0.702161	0.244398	1.12473	0.0053837	0.191266
FAM212B	1.78555	0.972393	1.34701	0.890341	0.875569	1.12505	1.4433	1.12489	1.14062	1.47294	1.59314	1.24221	1.21793	0.89277	0.622371	1.17121	1.15602	1.16882	0.505301	0.571735	0.513911	1.00156	0.00228051	0.161781
FAM227B	0.57612	0.835034	0.974073	1.22004	0.880427	1.25794	0.764811	1.07064	0.814337	0.931963	0.666981	0.758887	1.01896	0.896118	1.4721	1.05678	1.2907	1.03533	1.37234	1.40015	1.67739	1.34306	0.000961188	0.155832
FAM53B	3.0493	2.69145	2.972	2.62249	2.58122	2.50148	2.6665	2.82869	2.34249	3.20006	2.90922	2.97396	2.55776	2.71158	2.42587	2.84883	3.16623	2.82763	2.1554	2.23923	2.21004	2.49803	0.00107165	0.155832
FBXL18	1.39508	1.07207	0.893731	0.935144	1.11252	0.719928	0.901459	1.28676	1.05415	1.02052	1.29984	1.21429	1.15139	1.23045	0.669398	1.11169	0.971463	0.99066	0.768047	0.794323	0.687832	0.7059	0.00447117	0.182176
FCGR2C	1.89509	1.40674	1.18043	2.3827	1.06592	0.955754	1.64272	1.00748	1.36546	2.66188	0.980613	1.37422	1.03734	2.43948	1.77081	2.86931	1.09893	1.89455	0.444045	0.252185	0.0599477	0.918433	0.00157434	0.155832
FERMT3	2.4197	2.07131	2.01207	2.1708	1.70015	1.5295	2.84008	1.65629	2.569	2.51253	1.87039	2.23012	1.80685	2.12225	2.19594	2.75784	2.09936	1.96646	0.972424	1.86952	0.833852	1.9786	0.00450413	0.182176
FGD3	1.21364	1.09953	1.04205	1.40668	1.10275	0.781351	1.71956	1.02927	1.63961	1.57321	1.54898	1.52514	1.06427	1.94221	1.26849	1.67356	1.35559	1.33062	0.469524	0.9262	0.309083	1.13851	0.00154991	0.155832
FKBP1B	0.251779	1.55135	0.990997	1.108	1.37751	0.954348	0.771877	0.942005	1.32188	0.943336	0.913498	0.540636	0.76608	1.01061	1.17337	1.24457	1.27758	1.07314	1.69363	1.8506	1.48191	1.41487	0.0015363	0.155832
FLRT2	2.24427	1.89783	1.79625	1.78656	1.05911	2.17007	2.74454	2.13938	1.84114	3.21037	1.91945	2.36271	1.70137	2.10602	2.04505	2.85389	3.09931	2.71227	0.666157	0.768337	1.16979	1.48222	0.00057496	0.130667
FMNL1	2.54884	2.15376	2.3031	2.36143	1.79791	1.86266	2.33054	1.98309	2.50304	2.60426	2.13437	2.79939	2.42923	2.43311	2.37	2.64202	2.15194	2.27672	1.38181	2.04541	1.24238	2.27964	0.00334686	0.170042
FNBP1L	2.35748	2.73927	2.74751	3.39688	2.98082	3.14306	2.06527	3.16847	1.80715	2.46942	2.70851	2.61718	2.9456	2.71434	2.90688	2.4472	3.4446	2.40331	3.44636	3.44355	3.50042	3.25299	0.00563013	0.192435
FOXK1	2.76184	1.95288	2.39026	2.13128	2.27441	2.17946	2.38741	2.42029	1.86493	2.33821	2.56295	2.5058	2.40422	2.30687	1.50927	2.35241	2.45002	2.37997	1.58954	1.43871	1.31013	1.89049	0.000129283	0.104332
FSCN1	1.49692	2.10438	2.53258	1.94286	1.58704	1.29868	2.33292	1.93278	2.08768	2.30292	3.84139	1.86994	2.03876	1.89366	1.72233	2.27284	2.54313	2.08092	0.664277	1.22013	0.924116	1.68656	0.00334729	0.170042
FSD2	0.556361	0.552387	0.39856	0.743072	0.747021	0.822176	0.650608	0.717582	0.622242	0.508126	0.454492	0.291696	0.64311	0.623163	1.04669	0.757427	0.789452	0.877848	0.908593	1.19301	1.20003	1.12108	0.000160321	0.108031
FZD2	0.661184	1.57587	0.408447	0.803754	0.856898	0.963131	1.58001	0.658877	1.5929	1.60874	1.53084	0.791903	0.891821	1.35124	1.34478	1.23418	1.13403	1.09905	0.357934	0.404922	0.422742	0.571757	0.00237027	0.161781
GAL3ST4	1.5215	1.85146	1.97538	1.46875	1.51225	1.40591	1.85229	1.50721	1.80152	2.35689	1.91258	1.79532	1.39069	1.72395	1.57079	1.78562	1.79329	1.78969	0.793792	0.893472	1.18305	1.52486	0.000271907	0.108031
GALC	1.6304	1.73041	1.82444	2.20396	1.36088	1.93505	1.74102	2.04032	1.31312	1.67927	1.27216	1.5203	1.88641	1.90548	1.96328	2.0833	2.19607	1.73367	2.2479	2.31514	2.42251	2.06369	0.00377466	0.174461
GALE	1.42012	1.71457	2.10239	1.98322	1.67202	1.81931	1.24055	2.04465	1.70484	1.49948	2.56503	1.48598	2.18573	1.21714	2.06597	2.0449	1.80856	1.76822	2.24464	2.3612	2.22564	2.68644	0.00477258	0.185398
GALK2	0.83801	1.34338	1.39195	1.57765	1.51769	1.67817	1.24532	1.56759	0.995671	1.24118	1.40862	1.16629	1.77461	1.25112	1.80718	1.46072	1.78785	1.37904	2.06926	1.70401	2.1161	1.65077	0.00412763	0.180689
GALNT10	2.31676	2.65196	1.92284	2.54951	1.8012	2.17393	2.56626	2.1331	2.05206	2.52943	2.26724	2.16472	2.07746	2.77945	2.14724	2.42391	2.43845	2.17194	1.55767	2.04539	1.83307	1.66559	0.00173103	0.156663
GATA6	2.79129	1.84225	2.0061	1.82674	1.29747	1.42196	2.66261	2.19049	2.16491	2.90556	2.10431	2.21771	1.85914	2.31897	1.72575	2.46427	2.87933	2.6684	0.486116	0.800935	1.2944	1.72912	0.000564881	0.130667
GLB1L3	0.513121	1.56905	0.770778	1.00357	1.3161	1.21101	0.909519	1.25159	1.07464	1.26237	0.826451	0.185022	1.60396	1.3805	0.900692	1.32143	1.22424	0.959221	1.50717	1.84612	1.81706	1.61429	0.00309965	0.168067
GLI3	1.91571	1.47254	2.03132	1.47043	1.42822	1.91535	2.32804	1.74311	1.63442	2.34601	1.82423	2.13809	1.83886	2.03152	1.31645	2.14006	2.16195	2.14868	1.17233	1.26478	1.16085	1.77792	0.0053838	0.191266
GLIS2	3.05842	2.60333	2.3493	2.29409	2.00421	1.94725	2.96987	2.05262	2.91797	3.1197	2.49045	2.23146	2.49117	2.73813	2.00188	2.51194	2.32717	2.54765	1.50889	2.08368	1.37469	2.20524	0.00352048	0.171106
GLRX	1.26119	1.24886	1.32495	1.55205	1.17731	1.1167	1.17029	1.32911	1.11734	1.23645	0.84274	0.993642	1.18768	0.990146	1.20065	1.35951	1.51677	1.29823	1.79587	1.53828	1.6969	1.54287	0.000190657	0.108031
GMIP	2.13738	2.13319	2.31758	2.05726	1.62785	1.7323	1.67035	2.0029	2.16691	2.30892	2.35097	2.47087	2.14476	2.34478	2.06926	2.51305	2.06189	2.0477	1.67268	1.92024	1.26195	1.78334	0.00414164	0.180689
GNG2	1.32612	1.08192	1.32078	1.69181	0.786576	0.781162	1.94824	1.10242	1.63432	1.86643	1.31064	1.31471	0.79527	1.48352	1.30469	1.75985	1.80616	1.48378	0.277646	0.937893	0.619973	1.03956	0.00386347	0.177295
GPC6	2.96409	1.04334	1.57123	1.77842	1.26659	1.17311	2.05838	1.75234	1.4255	2.25675	2.09798	1.52795	1.2975	2.08044	1.37991	2.35605	2.55401	2.33268	0.877925	1.23577	0.664244	0.788445	0.00307499	0.168067
GPR68	1.6743	1.36603	1.64722	1.22146	1.26533	1.51837	1.5858	1.59758	1.59161	1.70346	1.4401	1.61046	1.38657	1.21237	1.3436	1.31889	1.53514	1.46699	1.02993	1.25195	0.579651	1.53777	0.00514887	0.1889
GPR89B	0.786746	0.978119	0.838513	1.06663	0.900264	0.971396	0.937306	1.01733	0.927324	0.873609	0.878084	0.621446	1.03072	0.827406	1.26048	0.786648	1.07532	0.839311	0.986866	1.23054	1.21793	1.31907	0.00288396	0.166064
GSTM3	2.37412	2.36406	2.06942	2.88537	2.26853	2.18747	3.11958	2.72639	2.87295	2.41763	1.58103	1.43813	2.23883	2.87541	2.40192	2.57461	3.42879	2.60363	3.29441	3.55334	3.98837	2.7492	0.00302535	0.166483
GTF2E2	1.73347	2.08391	1.91969	2.29268	2.01907	2.1904	2.26155	2.40048	2.03051	2.11365	2.27633	1.62196	2.04331	2.14791	2.52542	2.35559	2.3899	1.88396	2.32797	2.61773	2.53057	2.59819	0.00524173	0.189669
GXYLT2	1.47514	0.758938	0.995415	1.21527	1.13102	0.981431	1.30582	1.12052	0.547374	1.33747	1.14123	1.01017	0.994193	1.51204	0.537215	1.24976	1.5932	1.45915	0.612957	0.643322	0.718515	0.52861	0.00420065	0.181384
HAPLN3	1.824	2.10735	1.78146	1.92779	1.21699	1.40518	1.90881	1.47998	1.76459	1.88684	1.33393	1.61709	2.0653	1.97674	1.9767	1.55181	1.46898	1.49144	0.697511	1.56473	0.663733	1.58581	0.00356637	0.171106
HDHD1	0.946166	1.57873	1.25485	1.48298	1.49946	1.65841	1.33357	1.78226	1.39573	1.48169	1.52015	0.977954	1.31261	1.40488	1.79237	1.31594	1.67856	1.24735	1.77893	1.87275	2.0437	1.57582	0.00597703	0.198709
HEBP2	2.10801	2.65616	2.91902	2.5235	3.11896	2.7191	2.12054	2.90673	2.63723	2.30665	2.71462	2.08675	2.629	2.19833	2.93768	2.14629	2.85505	2.17467	3.20175	2.97565	3.25995	2.94389	0.00548851	0.192157
HELZ2	2.23571	2.2623	2.47065	1.90446	2.25827	1.95512	1.55884	2.4086	1.37609	1.85983	2.1144	2.15633	2.76618	1.92599	1.6731	1.86772	1.88037	2.00654	1.32877	1.49156	1.59099	1.55435	0.00511459	0.1889
HENMT1	0.325904	0.788878	0.784168	0.776346	0.762544	0.623799	0.801892	0.782668	0.811571	1.02489	0.373291	0.544455	0.746791	0.679517	0.815931	0.845964	0.85071	0.963478	0.864352	1.12376	1.26397	1.04446	0.00260716	0.165213
HIST2H2BE	3.99166	4.88732	5.4671	5.26683	5.74518	4.97342	3.38487	5.53545	4.70529	4.85296	3.20449	4.01586	5.78711	3.81551	6.0029	4.44527	5.46909	3.94907	6.17452	5.93761	6.36948	6.02539	0.00534647	0.191266
HMCN2	2.11087	1.16991	0.834447	1.17342	0.896226	1.25062	2.71419	1.4205	1.21893	2.10958	1.28249	1.20383	1.90414	2.66109	0.92289	2.22961	1.65922	1.43857	-0.125806	0.423254	0.118504	1.34642	0.00271234	0.165213
HMGCS1	2.20856	2.27192	3.37809	3.60931	3.15382	3.02758	2.24344	3.09668	2.02859	2.55391	2.7921	2.32105	3.3204	2.29542	2.64662	2.31177	3.03757	2.61254	3.83194	3.66902	4.46073	2.97856	0.00140754	0.155832
HMGN5	0.863951	0.414089	1.18716	1.1078	1.52181	1.2562	1.32065	1.47699	2.19724	1.16631	0.870266	0.643316	1.18559	1.21893	1.50663	1.03259	1.31375	1.06459	1.31693	2.14712	2.79735	1.81885	0.00211035	0.159369
HMHA1	2.40851	1.93602	2.22153	2.11949	1.74387	1.21169	2.12811	1.82162	2.89176	2.70722	2.32545	2.67727	1.98549	2.40344	2.54611	3.08816	2.55464	2.31418	1.0126	1.73685	1.0882	2.10711	0.00545087	0.191356
HNRNPUL1	4.54883	4.3124	4.21994	4.07092	4.31451	3.81381	4.27549	4.16304	3.82518	4.32293	4.40415	4.08797	4.23849	4.16899	4.20055	4.23286	4.36294	4.03907	3.86279	4.0372	3.74122	3.89302	0.00425277	0.182176
HOXD1	-0.019761	0.157108	0.00599477	0.399401	0.332113	0.249495	-0.0878446	1.41171	0.509488	-0.0635799	-0.159701	-0.117399	0.346936	-0.0708871	-5.00901e-05	0.249495	0.322864	0.371228	1.15747	1.45207	1.10523	0.356048	0.00110919	0.155832
HS6ST2	1.86202	0.485815	1.27232	0.957785	0.552329	0.888046	1.28205	1.04365	1.15926	1.8506	1.69971	1.3686	0.78762	0.990451	0.981606	1.53262	1.95338	1.42356	0.0193138	0.405918	0.438415	0.159315	0.0003591	0.114044
HSD17B13	-0.256192	-0.612271	0.8984	1.14465	1.11473	1.20483	-0.128725	1.08719	1.03002	0.633907	-0.326453	0.0196987	1.13635	-0.347565	-0.222097	1.36244	3.5693	1.79083	3.51997	3.45224	2.34108	4.81523	7.33072e-05	0.102906
HSD17B7	0.944939	1.46283	1.60595	1.75561	1.12576	1.67052	1.59613	1.65646	1.53293	1.68632	1.28416	1.43183	1.76616	1.56407	1.81892	1.59892	1.81299	1.53165	1.91942	1.71817	2.10386	2.02733	0.00461851	0.183285
HSPA1A	9.58295	9.80554	8.8262	8.17063	7.31701	9.47787	11.2758	7.28703	9.13273	9.16323	10.0605	8.44239	8.65904	9.19461	8.55002	10.5854	8.91424	8.62444	7.00258	5.96585	6.09568	6.51981	5.68593e-05	0.102906
HSPA1B	9.53049	9.85134	8.9152	8.28145	7.16632	9.63735	11.2028	7.27825	8.98044	9.24867	10.0752	8.62416	8.75551	9.2736	8.54353	10.7438	8.99323	8.71605	7.04292	5.9033	6.00087	6.68456	6.20704e-05	0.102906
HSPA1L	4.71525	4.96735	3.87373	3.38461	3.33291	4.81422	6.14291	2.95306	3.62974	4.19605	5.20771	3.39398	4.34416	4.30048	3.62964	5.41581	3.76689	4.0353	2.45234	1.43593	1.63709	1.71571	2.26008e-05	0.102906
HSPA6	4.78308	3.4324	3.65541	2.65789	2.41165	4.15945	7.23611	2.08506	2.59702	2.75561	4.54394	2.52664	2.42612	2.80394	2.65683	5.79551	2.7585	3.26371	0.242593	0.464573	-0.342705	0.452053	0.000144973	0.104332
ICAM5	2.07986	0.081508	0.442533	0.444835	0.827148	0.504803	1.458	0.793877	1.38067	1.14908	0.834132	1.69026	0.715784	0.167054	0.722655	1.11035	0.728088	1.2446	-0.126398	0.0917825	-0.139818	0.195906	0.00316229	0.168067
IER5	3.29799	2.76533	4.03388	2.99504	2.57406	2.53678	4.63118	3.35157	2.43696	3.35751	3.79394	3.54178	3.69978	3.556	2.39905	3.59653	3.75086	3.23217	1.31019	2.2144	2.14658	2.93673	0.00275484	0.165213
IFT57	2.33899	2.58469	3.11063	3.36254	3.51744	2.86027	2.77418	3.93293	2.51592	2.73073	2.15162	2.33672	3.01513	2.66706	3.36465	2.61803	3.53609	2.59167	4.39486	3.933	4.18421	3.36412	0.000623055	0.134518
IGF2	3.52181	2.78786	3.41382	2.62293	1.69665	2.31974	4.04707	1.91289	3.69515	3.73154	2.11979	3.97689	2.63865	2.24943	2.64288	3.30288	4.25542	4.2532	1.94237	1.22428	0.903916	1.92054	0.00189977	0.159369
IL17RB	1.0049	1.65946	1.09701	1.7091	1.36336	1.82072	1.17259	1.63906	1.12462	1.598	0.988413	1.3348	1.69228	1.67896	1.83521	1.56414	1.7299	1.31153	1.90061	2.01805	2.00645	1.92048	0.00295105	0.166064
IL17RD	2.50509	2.09065	1.14171	1.34793	2.10547	1.83669	2.21569	2.52733	1.16274	2.18858	1.63426	1.52976	1.9165	1.82794	2.12847	1.77236	1.91002	1.62523	0.487767	1.08744	1.6978	0.728676	0.00155997	0.155832
IL1RL2	0.584961	0.463075	0.395249	0.629604	0.737589	0.899533	0.548852	0.801573	0.761713	0.628232	0.946849	0.575622	0.680063	0.445776	0.678687	0.625468	0.894621	0.764039	1.65795	1.02772	0.847808	0.871583	0.00120359	0.155832
IL20RA	0.995953	1.14749	2.1726	1.57712	1.78156	1.4003	1.04193	1.20582	1.28419	1.78628	0.82395	0.991226	1.22931	0.930493	1.57982	1.54457	1.87133	1.7922	1.54455	2.14431	2.47762	2.1844	0.00408689	0.180689
IL27RA	1.55665	2.14341	1.74626	2.00464	1.67917	1.49394	1.84319	1.77709	1.50313	2.0439	1.62969	2.05899	1.67114	1.93598	2.18682	1.8901	1.77373	1.66068	1.19918	1.51337	1.16025	1.58162	0.00122392	0.155832
IL2RB	1.41714	1.72069	1.89258	1.78119	0.956376	1.05713	0.917675	1.50002	1.30034	2.25613	1.18207	2.33661	1.65711	1.81541	1.78729	1.6896	1.87002	1.37002	0.305697	0.545084	0.668283	0.752574	0.000105783	0.104332
IL34	1.20929	1.75171	1.22727	1.46914	1.4347	1.16709	2.34104	1.37803	1.80555	2.05184	1.52284	1.79179	1.45008	1.47619	1.80465	1.61794	1.57251	1.59258	1.00852	1.18185	0.773766	1.28149	0.00332021	0.170042
INS-IGF2	2.21476	1.39013	2.02016	1.11397	0.775386	1.41694	2.09782	1.02675	1.73435	2.11819	0.895039	2.62519	1.47526	1.35487	0.812005	2.27014	2.76983	2.9887	0.782278	0.378501	0.100056	0.247816	0.00118218	0.155832
INSIG1	2.04227	2.6683	3.25494	3.86474	2.84525	2.63331	2.43518	3.97081	1.97158	2.30027	1.88375	1.84841	4.12887	2.25015	3.14384	2.88283	3.01111	2.40885	4.30701	3.74861	5.57331	2.932	0.00433976	0.182176
IQSEC3	0.230797	1.06787	1.17065	0.856964	0.630028	0.802813	1.48272	0.859432	1.88704	1.38097	1.67257	0.704515	0.642236	2.02002	0.31504	0.933663	1.0324	1.16414	-0.0581011	0.227236	0.268951	0.258839	0.00266699	0.165213
ITGAL	1.4482	1.46417	2.06923	1.88424	1.19565	1.20828	1.32296	1.17635	2.4947	2.46517	1.7117	2.68153	1.56187	2.15038	1.98855	2.45636	1.82975	1.83418	0.549133	0.918342	0.305283	1.53132	0.00144544	0.155832
ITGAM	1.21234	1.4156	1.026	1.48613	0.89318	0.717634	1.43693	1.02183	1.33245	1.90088	1.35056	1.45355	0.99093	1.57861	1.41565	1.88752	1.53115	1.45935	0.317909	0.654799	0.252357	1.18404	0.000739097	0.143361
ITGB2	2.07843	2.7468	2.04637	2.6662	1.30026	1.34705	2.03825	1.67656	2.36374	2.69485	1.62677	2.66928	1.71291	2.7295	2.48292	3.18408	2.50488	2.36177	0.69249	1.78053	0.846094	1.4351	0.00195408	0.159369
KCNN2	0.140763	0.681438	0.623221	1.30266	1.48329	0.922333	0.209206	2.15898	0.793135	0.443891	-0.155072	0.139794	1.88211	0.388209	2.32051	1.09621	2.17127	0.814214	2.78557	1.38707	3.18799	1.8213	0.00577278	0.194025
KIAA0754	1.75463	1.54766	1.70934	1.85911	1.38258	1.58805	1.59682	1.54517	1.04587	1.65421	1.82047	1.61469	1.35578	1.94908	0.994012	1.68973	1.70697	1.50757	1.4949	0.958999	0.937225	0.74782	0.00142117	0.155832
KL	0.575432	0.248012	0.735547	1.06998	0.766143	1.02155	0.819573	1.00596	0.74493	0.934607	0.137422	0.411704	1.03261	0.919661	0.276497	1.28833	1.40933	1.3223	2.45003	2.78009	1.16851	0.955018	0.00125754	0.155832
KNSTRN	0.708508	1.15281	0.966885	1.19806	1.2552	1.08692	0.732792	1.50791	0.95129	1.22935	1.03583	0.876402	1.08482	1.23885	1.32396	1.08357	1.28905	1.04437	1.88966	1.29584	1.31224	1.45411	0.00399739	0.179177
KRT14	6.08992	7.06236	6.28386	5.23533	6.76012	6.0481	6.72724	7.02129	7.54635	6.75406	6.89709	5.19167	5.60989	4.30032	6.50689	5.79543	5.31567	4.66175	1.25627	5.84753	5.30716	3.83597	0.00442531	0.182176
KRT80	2.1725	1.1958	2.80259	2.53857	1.96217	2.02149	2.31131	1.59446	2.1563	2.7696	4.22261	1.64735	2.24346	3.3865	0.814612	1.71885	1.16392	1.58511	0.485358	0.263904	-0.60516	0.535207	0.00022272	0.108031
LAIR1	1.72473	1.61909	1.30247	1.72048	0.772702	0.836681	1.41717	1.23228	1.62579	1.94705	1.1696	1.48684	1.00314	1.92771	1.68598	2.04575	1.73148	1.67266	0.496016	1.21599	0.48147	1.06279	0.00364033	0.173212
LCP2	1.70661	1.16185	1.59563	1.68944	1.05153	0.986882	1.65331	1.2007	1.52872	2.16054	1.05987	1.75991	1.21289	2.01358	1.54428	2.05821	1.79257	1.71081	0.405894	1.29006	0.628913	1.28495	0.00559063	0.192435
LGALS2	1.02503	1.67449	1.43015	2.00027	1.1195	0.899671	1.43957	1.04003	1.24786	0.812026	1.02825	1.75896	2.16876	1.49038	1.77697	1.0391	0.834933	1.18841	0.0930271	0.791772	0.141139	0.645494	0.000513632	0.130591
LLGL1	2.51314	2.20754	2.26297	1.89429	2.05058	2.05822	2.44402	2.2779	2.22631	2.68556	2.77146	2.41923	2.35979	2.43729	2.04113	2.38335	2.55455	2.25541	1.73163	1.88778	1.60149	2.16814	0.00138211	0.155832
LRP1	4.71216	3.78292	3.64012	3.49729	3.02037	3.50446	4.29388	3.90798	4.18404	4.15193	4.22995	3.95835	4.04379	3.93742	3.48723	4.90089	4.16939	4.4248	3.08787	3.28153	2.44942	3.38755	0.00133527	0.155832
LRRD1	1.76912	1.85595	2.56604	2.5194	1.75809	2.21605	1.86361	2.70696	1.75124	1.71995	1.7228	1.35117	2.49799	1.47537	2.2536	1.95142	2.692	2.06446	3.0876	2.9445	3.82634	2.28138	0.000815796	0.153157
LRRFIP2	2.18998	2.23038	2.29327	2.72312	2.33582	2.63636	2.4301	3.41296	1.76564	2.17458	2.20009	2.02197	2.93519	2.23176	2.85257	2.45784	3.02602	2.28285	3.46271	3.28351	3.61864	2.77839	0.00122041	0.155832
LRRN3	1.2046	0.842338	1.18923	1.18626	0.834806	1.84825	1.36709	1.13492	0.417599	1.88804	1.12531	1.24276	1.07674	1.29226	1.10582	1.31904	1.96639	1.28957	0.320238	0.127566	0.583675	0.433363	0.000247349	0.108031
LSS	3.52137	3.3919	2.88184	3.21973	3.36014	2.95997	3.1132	3.89217	2.81376	3.04816	2.80383	2.79988	4.0264	3.06412	3.37177	3.36966	3.55883	3.06263	3.8722	3.99404	4.47641	3.33971	0.00370493	0.17389
LTB	0.484766	1.69643	1.1131	1.55696	1.50435	1.07507	1.54723	1.00333	2.04028	2.65688	2.45769	1.83296	1.80593	2.23138	2.27154	1.6872	1.60013	1.4928	-0.186232	0.387205	0.0523574	1.57787	0.00131016	0.155832
LY86	0.983735	2.01031	1.3117	1.43526	1.32725	0.688788	1.6224	0.945709	1.83759	1.9629	0.795169	1.16761	1.03066	1.85686	1.61067	1.54336	1.39916	1.1463	0.281457	0.833045	0.494852	1.0183	0.00346366	0.171106
LZTS1	1.56787	1.40626	1.33405	1.14271	1.21034	0.703606	1.17394	1.07111	0.814689	1.36784	1.23501	1.61416	0.980978	0.691939	1.26237	1.32048	1.37079	1.59935	0.0858142	0.781309	0.681897	0.500762	0.000225944	0.108031
MAGIX	0.315358	0.557589	0.753302	0.636528	0.84862	0.604082	0.378886	0.634046	1.10414	0.635247	0.217645	0.566583	0.996517	0.382728	0.882029	0.619101	0.730612	0.454665	1.40756	0.893753	1.02056	1.07133	0.00153621	0.155832
MAOA	3.84072	2.97239	4.13732	3.86601	4.08821	4.4258	3.39693	4.25522	3.22178	3.48604	3.5524	3.57838	3.35619	3.30969	3.99526	3.59195	4.72109	3.50129	4.58785	4.88549	4.57431	4.35259	0.00174399	0.156663
MAP1A	1.86431	1.69743	1.29128	1.34932	1.00257	1.56307	2.23855	1.66366	1.54755	2.12223	1.57632	1.45913	1.63031	2.07227	1.22616	2.44419	1.87051	1.89625	0.619101	0.74302	1.35715	1.24959	0.00275947	0.165213
MAP3K11	2.5882	2.69862	2.76636	2.31916	2.37488	2.22473	2.56465	2.4551	2.8793	2.80465	2.67506	2.50895	2.79225	2.53182	2.75254	2.31058	2.49562	2.41425	2.13402	2.15748	2.00063	2.39639	0.00126659	0.155832
MAP3K15	0.761438	0.737137	0.713747	0.922773	0.764715	0.783039	0.810321	0.886061	0.692329	0.789055	0.918127	0.689796	0.761496	0.613634	1.0176	0.897598	1.07742	0.902529	0.936056	0.924097	1.26843	1.21159	0.00156374	0.155832
MAP4K1	1.32947	0.776631	1.10421	1.10102	1.03382	0.804324	1.50145	0.916682	1.90374	1.82973	1.48628	1.87691	1.12745	1.51706	1.42886	1.6835	1.27847	1.37548	0.295514	0.814651	0.218449	1.35074	0.0049088	0.18869
MASP2	1.76727	0.864573	1.46365	1.00093	0.814676	1.35444	1.22665	1.39899	0.912071	1.4405	1.10136	1.3249	1.06062	1.22176	0.944086	1.04436	1.39696	1.15917	0.657235	0.812385	0.671059	0.953563	0.00446983	0.182176
MATN2	5.53415	4.00204	3.8762	3.89845	3.74331	3.82661	5.08727	4.22974	3.97385	5.1103	4.17691	3.67293	3.89597	4.58701	4.47572	5.04648	4.76287	4.70572	2.91233	3.62335	3.42659	3.74075	0.00495476	0.1889
MEAF6	3.15111	3.56535	3.638	3.52175	3.94641	3.7411	3.44463	4.20554	3.30163	3.3352	3.06011	2.65849	4.05518	3.35211	4.11631	3.26685	3.8156	2.99302	4.06897	4.55143	4.86193	3.75114	0.00319165	0.168067
MEOX1	1.36851	0.882281	1.13545	1.30684	0.768603	0.808604	2.12787	0.876801	1.09551	1.4719	0.954571	1.26799	0.840155	1.71125	0.702486	1.21399	0.788156	1.1062	0.413856	-0.135101	-0.310558	0.606636	0.000137551	0.104332
MFAP4	6.77274	5.88176	4.57798	5.47745	4.0675	4.28045	7.21814	5.08469	6.72038	7.24137	6.40502	5.69255	5.27135	6.66583	5.68801	6.88287	6.49174	7.13544	3.46042	4.52836	3.70495	5.01867	0.00341382	0.171106
MFAP5	-0.0082133	-0.222045	-0.198697	0.349	0.592001	0.416672	-0.206471	0.378625	0.315543	-0.0491714	0.0308328	-0.218854	0.321717	-0.176124	-0.190344	0.420563	0.322545	0.405176	1.18806	0.159959	0.209005	2.26107	0.00437517	0.182176
MFNG	1.14571	1.27795	1.28418	1.40564	0.800361	0.961497	1.65908	1.11315	1.49883	1.71432	1.28779	1.54545	1.15042	1.88248	1.60459	1.7388	1.66995	1.28313	0.939026	0.893767	0.526044	1.07553	0.00311606	0.168067
MLX	2.49042	2.68505	2.62426	2.60666	2.91403	2.50522	2.42614	2.59752	2.86277	2.66339	2.79101	2.22609	2.78933	2.70219	2.81044	2.48568	2.78122	2.36087	2.71982	3.08474	3.0592	2.92636	0.00503745	0.1889
MLXIPL	0.641478	0.2156	0.982293	0.655631	0.760121	0.594664	0.513062	0.834002	1.4304	0.566299	0.176113	0.551586	0.812116	0.313092	0.792243	0.67576	0.745928	0.729152	0.908984	1.8327	1.07884	1.33011	0.00150978	0.155832
MME	2.51695	3.21333	2.93676	3.03555	2.61675	3.09965	2.59181	4.02574	2.57708	2.58232	1.21651	2.59319	3.39327	2.72116	4.14916	3.49621	4.25075	2.6757	4.88877	3.50019	4.98737	3.67815	0.00478023	0.185398
MNDA	0.650987	1.62055	1.13912	2.17303	0.858083	0.803115	1.65473	1.00777	0.934495	1.98829	1.00417	1.18652	0.743342	1.80654	1.72369	1.65904	1.81696	1.29177	0.223071	0.429429	0.601037	0.893091	0.00425828	0.182176
MPZ	0.715576	0.378841	0.836644	0.644733	0.844623	1.04408	0.335383	1.05893	0.992776	0.939922	0.252623	0.786138	0.882115	0.70535	1.18541	0.853699	0.860232	0.960441	1.47571	1.09071	1.03779	1.60696	0.00198097	0.159369
MS4A2	0.833985	0.614527	0.628591	1.14548	0.549105	0.422537	1.29222	1.30456	0.560245	1.26884	1.82245	0.978634	0.737544	1.77253	0.823852	1.85999	1.32081	1.29426	0.188738	0.240446	-0.101494	0.545087	0.0019888	0.159369
MSC	2.75612	1.75478	1.08493	1.64623	1.0053	0.578826	1.48716	1.2462	2.12937	1.98183	2.15496	0.989853	1.23062	1.72509	1.05666	1.68428	1.75129	1.60419	0.201008	1.01531	-0.107576	0.580442	0.000851325	0.15526
MSMO1	1.45819	2.46303	3.22187	3.26549	2.52878	3.15772	2.0479	3.29599	2.28199	1.99407	2.26289	1.3879	3.20962	2.07334	2.83728	1.98245	3.37975	2.36379	4.23777	3.98843	5.15562	2.94973	0.000496796	0.130591
MSX2	1.41257	1.22397	2.24015	1.24642	1.29628	1.43957	2.48113	1.21898	1.06326	1.58486	1.67071	1.56119	1.62241	1.68343	0.619398	1.08721	1.70986	1.74114	0.377968	0.572004	0.701756	1.14771	0.00240843	0.162494
MTMR2	2.10457	2.11922	1.96035	2.36157	2.45164	2.1442	2.18755	2.28508	1.79579	2.00692	2.24465	1.58451	2.35384	2.13135	2.24573	2.04964	2.27921	2.1105	2.53729	2.63756	2.9833	2.08661	0.00433752	0.182176
MVK	1.16957	2.10024	1.5074	1.53925	1.82377	1.62242	1.40248	1.86992	1.71763	1.60807	1.44776	1.25442	1.98984	1.4462	1.96601	1.72954	1.74377	1.51632	1.99195	2.1231	2.60301	1.92229	0.00175647	0.156663
MYH9	6.31311	5.98976	6.21264	5.6771	6.29047	5.48312	6.25258	5.80163	5.77891	6.03204	6.23709	5.72194	6.09006	6.1238	5.77046	6.33313	5.81372	5.79226	5.34686	5.81173	5.09262	5.60921	0.00225877	0.161781
MYO1F	2.07852	1.64466	1.53377	1.6734	1.50453	1.37399	1.70382	1.38795	2.58666	2.08588	1.59294	2.53142	1.73549	1.86137	1.98465	2.36547	1.62176	1.71418	0.87042	1.20191	0.676441	1.5921	0.00169022	0.156663
MYO1G	0.749975	0.899745	1.12412	1.00347	0.667602	0.617425	0.769641	0.724998	1.31925	1.38022	1.02829	1.34406	1.01144	1.2295	1.23615	1.48988	0.976769	1.05975	0.174238	0.683523	0.290913	0.982223	0.00417734	0.181194
MYOZ1	0.514132	0.810608	0.574683	0.667543	0.504578	0.569024	0.610414	0.894016	0.729197	0.404799	0.286781	0.506593	0.428244	0.653057	0.242287	0.620026	0.592228	0.670369	1.22933	0.673716	0.664662	1.01549	0.00499505	0.1889
NAV1	2.44113	1.42173	1.27236	1.49284	1.16004	1.4417	1.78799	1.45693	1.64933	1.74007	1.78174	1.68158	1.4126	2.0217	1.15669	2.00452	1.85622	2.0872	0.876002	1.09964	0.747408	1.49949	0.00452838	0.182176
NCF2	0.999531	1.45632	0.907252	1.63578	0.735864	0.71905	1.10914	0.833242	0.852404	1.24396	1.47234	1.19805	0.807337	1.50991	1.34613	1.60876	1.25189	1.25173	0.220416	0.978165	0.105489	0.877155	0.00295577	0.166064
NDST1	3.5096	3.38541	3.26567	3.20931	3.13687	2.83497	3.25439	3.46528	2.52783	3.3495	3.76993	3.14418	3.08293	3.20456	2.67762	3.21815	3.34276	3.1888	2.51384	2.77969	2.69287	2.75454	0.00290075	0.166064
NELFCD	3.00169	2.8724	2.96634	3.0873	3.06415	3.10825	2.94628	3.11504	3.10601	3.09217	2.95457	2.72058	3.02684	2.73607	3.28091	2.82765	3.0984	2.67167	3.1474	3.40482	3.20454	3.43948	0.00182848	0.156663
NELL1	-0.130136	0.528329	0.162248	0.589147	0.52639	0.406327	-0.00312962	1.04354	0.45426	-0.102072	0.490378	0.244842	1.19565	-0.00208121	0.103613	0.482721	0.693093	0.678365	1.62488	1.40394	1.75321	0.640927	0.000292582	0.108031
NF2	2.64546	2.49053	2.36189	2.35471	2.73922	2.16756	2.52553	2.68377	1.69231	2.24224	2.32169	2.21349	2.31329	2.1828	2.07181	2.34652	2.57393	2.39553	1.72592	2.0291	1.96427	2.03833	0.00506931	0.1889
NFIX	5.36224	5.3438	5.23792	4.72473	5.68463	4.7675	4.9224	5.31988	4.62098	5.16737	5.09228	5.18527	5.05022	4.69025	5.0485	4.74367	5.03523	4.8511	4.32261	4.73404	4.64323	4.49368	0.00339691	0.171106
NKD1	1.56959	1.4263	0.813904	1.35519	1.37719	1.62678	2.05612	1.43543	1.6288	1.41363	2.02464	1.39899	1.49245	2.21785	0.739575	2.07358	1.35672	1.34991	0.466701	1.01518	0.762649	1.02252	0.00293435	0.166064
NLK	1.77743	1.76472	1.75271	2.07762	1.81787	1.99495	1.72148	2.1343	1.31453	1.72297	1.7934	1.56599	1.93341	1.86094	1.97968	1.81777	2.29357	1.79119	2.4022	2.2453	2.26836	2.03681	0.00251336	0.165213
NOTCH1	3.50471	3.25075	4.7559	3.15024	3.79637	3.57884	3.52365	3.68782	3.28244	4.17121	4.01533	4.15774	3.15413	3.18413	2.88199	3.63519	4.02433	4.3165	2.28185	2.39902	2.84324	3.52257	0.00387327	0.177295
NOTCH3	3.46928	2.69332	3.73719	3.04777	2.83697	2.56107	3.30361	2.91685	2.6308	2.83681	4.5359	3.19796	3.02549	2.91062	2.49288	3.25778	3.515	3.32643	2.07876	2.37629	1.19452	2.7793	0.00216751	0.159369
NPPA	0.967864	1.2098	0.604023	1.04723	1.01013	1.14546	1.1144	1.30742	1.88165	0.995604	0.496035	0.825381	1.25241	1.12532	1.83124	1.41833	1.3564	1.15606	1.68477	1.84888	1.83042	1.92132	0.00131528	0.155832
NRK	2.54646	0.888027	1.77241	1.43418	0.80072	1.35691	2.06907	1.74106	1.22194	2.37648	1.98326	1.53822	1.15174	1.31706	1.26791	2.33552	2.62238	2.08021	0.816671	0.686097	0.943617	0.557403	0.00376023	0.174461
NT5DC3	1.6936	1.15535	1.39075	1.8388	1.46132	1.79118	1.26655	1.91907	1.02083	1.2563	1.15966	0.905252	1.87063	1.71585	1.87545	1.96755	2.08373	1.52568	2.1809	2.35096	2.41618	2.05121	0.00126091	0.155832
NUDT12	1.13244	1.45215	1.86973	2.42356	1.80895	2.12198	1.29389	1.95677	1.4247	1.78345	1.67822	1.5567	1.83794	1.93808	2.18421	1.66655	2.2683	1.56456	2.39535	2.3606	2.84229	2.03738	0.00318636	0.168067
NUDT9	2.19773	2.62109	2.60172	2.85571	2.29387	3.01762	2.62907	2.93777	2.70069	2.49272	2.17575	2.00098	2.79018	2.78121	3.16829	2.38606	2.91482	2.40472	3.58247	3.39327	3.40369	2.78445	0.00113163	0.155832
NXPE4	0.313876	-0.103397	0.00734979	0.781515	0.490602	0.392793	-0.201076	0.294946	0.320736	-0.018032	-0.00801995	0.161608	0.34974	-0.182747	-0.135446	0.412684	0.393155	0.526442	0.341155	1.97996	0.322161	1.06712	0.00401833	0.179494
OLFML1	2.40739	2.18893	1.89999	1.99033	1.64588	1.93675	3.07173	2.1516	2.06626	3.02791	2.43204	1.96165	1.59332	2.66605	1.80457	2.43937	2.71614	2.36879	1.28111	1.54954	0.828321	1.81766	0.0015484	0.155832
ORAI2	1.64515	1.65384	1.34272	1.24174	1.22349	1.13754	1.54143	1.43836	1.37883	1.61244	1.26207	1.49934	1.47608	1.57767	1.3488	1.60924	1.52751	1.31995	1.29157	1.06815	0.957038	1.10406	0.00109066	0.155832
PABPC1L2A	-0.115244	0.385383	1.37361	0.55082	0.833694	0.837723	-0.397149	0.644574	0.725075	-0.146189	-0.412744	-0.412744	1.29859	-0.395017	0.228453	0.719341	1.12491	0.875304	1.80001	2.50072	2.39854	0.954611	0.000360956	0.114044
PABPC1L2B	-0.254433	0.097033	0.870498	0.451599	0.528931	0.524368	-0.333878	0.451599	0.481917	-0.0903312	-0.333878	-0.333878	0.656431	-0.333878	0.356717	0.533386	0.694659	0.701794	1.12716	1.75437	1.94232	0.687813	0.000231192	0.108031
PADI2	1.18893	1.34528	0.900538	2.08934	1.15279	0.724297	1.17464	0.732776	0.736189	1.69233	0.861781	1.6594	1.83326	1.71032	1.53878	1.12147	1.03342	1.32188	0.137446	0.555089	0.323281	0.817903	0.00142498	0.155832
PAK1IP1	2.29391	3.23522	3.9749	3.79836	4.00612	2.96592	2.35099	4.63222	3.56676	2.13475	2.13194	1.37133	3.79066	2.4172	3.97154	3.24352	3.70326	2.47729	5.37687	5.43034	5.78209	3.8018	0.000599744	0.13395
PAPPA	2.0087	0.441026	0.636271	0.926394	0.528888	1.28079	1.00732	0.923694	0.68935	0.855254	1.03026	0.956567	1.16861	1.28038	0.368525	1.15944	1.1318	1.11398	0.523833	0.3359	0.145751	0.387	0.0046506	0.18367
PAPSS2	2.10478	1.53005	2.09734	2.22437	1.28859	1.42807	1.94882	1.80612	1.21362	2.34318	2.1396	2.04786	1.67973	1.8795	1.84751	2.15098	2.17879	2.13705	0.768381	1.64955	1.52119	1.28235	0.00598245	0.198709
PCDHB2	2.08098	1.81863	2.01535	1.17029	0.733695	1.55457	1.62608	2.00804	0.546745	1.32187	0.990636	1.22684	2.10968	1.80382	1.67314	1.27926	1.03503	1.74864	0.287621	0.433282	0.13367	0.220653	6.28012e-05	0.102906
PDZK1IP1	2.62422	4.52075	2.12	3.94832	2.20826	2.46551	2.91042	2.29521	4.07215	3.02586	2.84261	2.22426	2.49351	3.11699	3.98419	2.22564	2.25495	1.98128	0.650537	1.88493	0.751385	2.55059	0.00519305	0.1889
PEX2	2.00937	2.26996	2.42674	2.54108	2.34225	2.43361	2.14145	2.56397	1.9886	2.29384	1.95051	1.88344	2.16066	2.33169	2.60305	2.24264	2.75215	2.21928	3.23892	2.58824	2.9093	2.53571	0.00122807	0.155832
PEX6	2.91181	3.62248	3.09514	3.25284	3.68224	3.39143	3.40678	3.50371	3.66324	3.47399	3.29306	3.10751	3.66028	3.20663	3.69977	3.03393	3.67475	3.23067	4.05882	3.61669	3.88958	3.95915	0.00151827	0.155832
PGAP2	2.46399	2.7097	2.67082	2.52186	2.53296	2.67292	2.70223	2.75673	3.15988	2.62566	2.29595	2.67765	2.88292	2.52155	2.95749	2.499	2.90133	2.58464	3.47942	2.95296	2.89931	3.0102	0.00251309	0.165213
PGC	-0.415558	0.879446	0.109405	3.30647	1.1305	0.955807	-0.518717	0.893697	1.02995	0.57026	-0.314925	0.0959717	0.876208	0.237446	0.0523421	1.02526	2.37683	1.20238	4.6671	4.04946	0.648317	2.20901	0.00262007	0.165213
PHKG1	1.38287	1.27949	0.814377	0.969821	1.17833	1.12802	1.48621	0.965924	1.29567	1.25919	0.975366	1.10261	1.25748	1.47686	1.06373	1.56519	1.13722	1.01444	0.674277	0.703353	0.595906	1.18006	0.00333272	0.170042
PLEC	4.92657	4.74282	5.56735	4.37673	4.7425	4.28486	4.47869	4.64889	4.53945	4.79758	5.41608	4.66794	5.09509	4.23022	3.9748	4.97313	4.8723	4.69137	3.86886	3.99341	3.96133	4.239	0.00253093	0.165213
PLLP	0.793531	0.863339	2.36372	1.61802	1.48599	1.49416	0.901475	1.4922	1.64881	1.59593	1.49672	1.20614	1.61482	1.12057	1.40331	1.69774	2.31171	1.87031	3.02723	2.45742	1.70487	2.90016	0.000648207	0.137654
POPDC2	1.49333	1.7817	1.85061	1.67345	2.08214	1.9311	2.31506	1.94097	2.31325	2.25569	2.21322	1.10431	2.02133	1.77777	1.70833	2.28321	2.23099	2.13145	2.42569	2.63747	3.07965	2.7402	0.000288666	0.108031
POSTN	3.33764	1.77313	1.51516	2.40705	1.73905	2.56717	3.87397	2.59777	1.93323	2.67386	2.24851	2.49936	2.03412	3.30765	2.01853	2.46893	2.45121	1.60549	0.26659	1.28204	1.27026	0.475633	0.000177316	0.108031
PPAPDC2	1.8196	2.89098	2.59895	2.73529	2.26387	2.51493	1.92422	2.93378	2.20113	2.20959	1.6637	1.70324	2.92043	2.05037	3.06386	2.3004	3.00684	2.07258	3.06845	3.39837	3.88829	2.71771	0.00280632	0.165996
PPM1B	2.60136	2.31443	2.50835	2.72356	2.56465	2.81118	2.37126	2.97329	1.93504	2.34348	2.21916	2.1356	2.64539	2.51271	2.49382	2.55398	3.15394	2.26154	3.10053	3.58297	3.40828	2.58402	0.0013568	0.155832
PPP1R10	3.69199	3.34294	3.54151	3.86384	3.42784	3.47329	4.00734	4.15532	3.54998	3.761	3.38488	3.36258	3.91722	3.3571	3.86651	3.80062	3.91911	3.73403	4.28653	4.12759	4.03817	4.24735	0.00109915	0.155832
PPP1R11	3.19529	3.73573	3.58751	3.72297	3.76675	3.41055	3.62695	3.4965	3.75562	3.70861	3.46743	3.06117	3.60045	3.53191	3.80705	3.61646	3.71762	3.36358	3.79026	4.06796	4.01638	4.03746	0.00104528	0.155832
PPP1R16B	1.48631	0.604244	1.54063	1.53212	0.710847	0.549305	1.39092	1.00966	0.765288	1.33664	0.972383	1.56246	1.03886	1.56992	0.743553	1.28921	1.62882	1.27442	0.237496	0.570306	0.0741884	0.486404	0.000414846	0.12468
PRDM8	2.01758	1.39187	0.742258	2.11314	2.39401	2.28601	1.6575	2.80368	2.25128	2.46634	1.9645	1.45699	3.34252	1.96609	2.53804	2.90312	2.8222	2.83752	4.29812	4.10589	5.10506	2.88612	7.94394e-05	0.102906
PRRT1	2.09167	1.58989	1.62168	1.39626	1.50601	1.72658	2.04664	1.79108	2.58168	2.01667	1.84018	1.98465	1.83372	1.99157	2.27042	1.41125	1.65629	1.63087	1.15104	1.2758	1.04475	1.72521	0.00506362	0.1889
PSCA	1.35214	1.25229	2.96574	1.44178	3.37526	3.18409	0.72991	3.28106	4.51265	2.21485	3.87693	2.03017	1.79647	0.791088	1.93559	2.26845	4.82175	3.65927	4.27546	4.12495	5.04981	6.04206	0.00191669	0.159369
PSKH1	2.97778	2.97428	2.86597	2.30127	2.76479	2.62188	2.81786	2.81828	2.58719	2.94624	2.75145	2.724	2.81074	2.88513	2.46724	2.68035	2.66557	2.69166	2.3756	2.42789	2.46624	2.3262	0.00115327	0.155832
PSMG4	1.49203	2.10596	1.84828	2.32326	1.79116	2.1958	1.51332	1.9856	1.75851	1.76712	1.48754	1.51613	2.23383	1.74387	2.20409	1.88229	2.20587	1.55058	2.58173	2.78551	2.49568	2.26269	0.000353781	0.114044
QSOX1	4.30866	3.63827	3.74598	3.55144	3.23743	3.06569	3.81734	3.52019	3.61443	4.07124	4.2675	3.7996	3.40866	3.50162	3.30807	3.81172	4.0107	3.76505	2.54489	3.42608	2.55424	3.47427	0.00297919	0.166064
RAC2	1.77639	2.71834	2.3598	2.74264	2.17519	1.35704	2.35929	2.08722	2.669	3.02516	2.84161	2.71264	1.94686	2.89643	2.88171	2.55694	2.66654	2.39003	0.979462	1.82889	0.97801	1.98821	0.000732678	0.143361
RAD18	1.06501	0.973278	1.11936	1.32211	1.18546	1.54484	0.889731	1.38698	0.958196	1.21795	0.998256	1.06308	1.2159	1.04178	1.51082	1.22032	1.47474	0.941366	1.7167	1.57952	1.75525	1.2711	0.00198268	0.159369
RBM20	0.0921432	-0.08951	0.171842	0.48491	0.657849	0.50699	0.0969672	0.629719	0.50536	0.250492	0.357247	0.215422	0.493677	0.159609	-0.000858446	0.585896	0.639771	0.588	1.21248	1.35123	0.272063	1.99721	0.000301836	0.108031
RBM24	2.35496	0.880133	1.90044	1.1098	0.966319	2.37551	3.05304	1.7837	1.31918	2.46505	0.916007	1.7359	1.32767	2.3841	1.39464	2.4734	2.39616	1.9258	0.421308	0.835038	0.796465	0.899721	0.00427694	0.182176
RBM48	1.30597	1.36606	1.28659	1.63039	1.07676	1.63569	1.39209	1.69854	1.2404	1.65358	1.5757	1.24784	1.69166	1.56645	1.45662	1.30934	1.75073	1.5706	1.85321	1.81536	1.68928	1.85706	0.00369424	0.17389
RECQL4	1.56634	2.20025	1.1664	1.54456	1.9378	1.80026	2.13352	3.4725	2.51795	1.49313	1.77756	1.55834	2.46932	1.64901	1.84222	1.90198	2.20832	1.81704	2.65883	3.18038	4.04633	2.18912	0.00273889	0.165213
RER1	3.54412	3.97371	3.59909	3.91517	3.52884	3.59104	3.76401	4.06306	4.02682	3.74723	3.58004	3.4002	4.05867	3.65932	4.14899	3.56189	3.97169	3.42927	4.13615	4.10393	4.44286	4.03541	0.0035661	0.171106
RHOJ	3.283	1.5009	2.05421	1.76109	1.12915	1.74823	3.26233	2.08326	2.97263	2.93127	2.23434	2.47368	1.806	2.68807	1.99236	2.5885	2.68978	2.82371	0.555076	1.499	1.26951	1.78679	0.00486218	0.187454
RIMS3	1.84856	1.25322	0.973273	1.07355	1.28827	1.129	2.00693	1.44398	0.906316	1.72252	1.38829	1.24196	1.14612	1.96318	0.724391	1.68518	1.6045	1.5139	0.416041	0.545265	0.667207	1.31018	0.00504829	0.1889
RIN3	2.13795	1.8947	1.52089	1.54897	1.56906	1.42563	1.78731	1.57192	1.88537	2.12794	1.88238	1.77907	1.69976	1.80654	1.71244	2.14097	1.77592	1.73567	1.05609	1.75924	0.980665	1.49424	0.0028017	0.165996
RMI1	1.08179	0.895622	1.03884	1.51914	1.06771	1.52046	0.755929	1.2029	0.946991	1.23035	1.085	1.01163	1.13365	1.12552	1.38906	1.08944	1.44533	1.05061	1.49611	1.62059	1.87836	1.42917	0.000678069	0.139424
RNF213	3.16828	2.90871	2.83437	3.32416	2.78149	3.48968	3.09082	2.97733	2.61127	3.36532	3.03363	3.37985	3.41449	3.51264	2.707	3.38635	3.10475	3.01486	2.7606	2.45235	2.28975	2.77968	0.0017652	0.156663
RNLS	0.634784	1.03396	1.01985	1.27225	1.2136	0.988092	1.11904	0.942152	0.897786	1.07531	0.718986	0.509106	1.1806	1.10953	0.975545	1.03922	1.1747	0.877315	1.35022	1.38537	1.6335	1.15386	0.00214323	0.159369
RPRD1A	2.445	2.2963	2.53999	2.77077	2.86816	2.7015	2.39972	2.76461	1.82212	2.56826	2.41516	2.15432	2.65248	2.64472	2.7437	2.52462	3.05868	2.39225	2.98639	2.99362	3.22574	2.85236	0.00460304	0.183285
RPS6KA4	2.52577	2.89151	2.44171	2.6207	2.40477	2.40686	2.59807	2.40649	2.54397	2.85554	3.0387	2.46981	2.53436	2.56513	2.62731	2.5629	2.43512	2.51145	1.81171	2.39205	2.03086	2.56814	0.00404969	0.180274
RSAD2	0.965848	1.18433	0.939417	0.921928	0.867673	1.08116	1.22282	0.87493	0.84368	1.5216	0.759681	1.16282	0.763327	1.59894	0.770051	1.08914	1.36357	1.24908	0.426198	0.539965	0.455032	1.01864	0.00462585	0.183285
RSPO2	1.38582	0.980778	1.07574	0.562173	0.677581	1.54409	2.00718	0.742749	0.954126	0.569023	0.84795	0.206379	0.614034	1.64766	0.870567	1.05512	0.983018	1.51136	0.0982684	0.652126	0.181052	0.116063	0.00503586	0.1889
RTCA	2.26165	2.5774	2.63751	2.65538	2.89225	2.67995	2.52516	2.84146	2.28838	2.43208	2.54747	2.0771	2.71763	2.69745	3.03432	2.61348	2.92968	2.35976	3.06187	2.93794	3.37439	2.84454	0.00318824	0.168067
RUNX3	2.18503	1.63906	1.85502	2.03023	1.24928	0.957508	1.18075	1.2598	1.44897	1.69164	1.48883	2.16979	1.37546	1.42874	1.41025	1.60958	1.36119	1.47985	0.16763	0.816622	0.0889191	0.892056	2.50949e-05	0.102906
RUSC1-AS1	2.75026	3.08566	2.82762	2.90728	2.94542	2.98258	2.87398	2.99409	3.58864	2.98802	2.84445	2.78546	3.26244	2.96079	3.36427	2.88313	3.05078	2.68821	3.32947	3.45816	3.51448	3.27447	0.00239755	0.162494
S1PR2	2.52725	1.42541	1.54889	1.771	1.0058	1.07121	1.80809	1.56579	1.63211	1.77176	1.45825	2.02633	1.60883	1.28442	0.73278	1.68523	1.84025	1.83196	0.722421	0.968878	0.596933	0.666438	0.000621316	0.134518
SASH3	1.6941	1.76625	1.91861	2.13309	0.958025	1.09387	1.54686	1.52842	1.92994	2.70478	1.60247	2.43826	1.72161	2.28561	2.13198	2.66966	2.11023	1.87835	0.527718	1.26984	0.353845	1.83803	0.0047437	0.185398
SCG2	0.182828	-0.300869	1.70261	0.590958	0.781668	0.817006	-0.123003	0.664158	0.603491	-0.18354	-0.112862	-0.113579	0.545064	-0.0853229	-0.0902579	0.721112	1.69616	0.750733	2.43518	2.51743	1.06887	0.475684	0.00533361	0.191266
SCPEP1	3.6406	3.52626	4.22903	3.75353	3.3234	4.00619	3.49719	4.08053	3.62317	4.04142	3.20466	3.63376	3.9104	3.43862	3.79839	3.83007	4.27385	3.63708	4.3838	4.16681	4.68681	4.25587	0.000913034	0.155624
SCUBE3	1.62902	1.27597	0.910319	1.2211	1.40835	1.91758	2.46651	1.48449	1.50087	1.67498	2.22675	1.60655	1.75011	2.1042	1.095	2.01775	1.5821	1.6017	0.379772	0.552832	0.960571	1.09187	0.000524219	0.130591
SEMA4G	1.52245	2.83226	2.00778	1.98198	2.04132	2.24294	1.72705	2.50573	2.51574	1.84374	1.57285	1.63722	2.59348	1.91325	2.68338	1.93523	2.54868	1.94585	2.82974	2.99892	3.22315	2.34118	0.00356636	0.171106
SERHL2	1.93379	1.20204	2.1607	1.84352	1.61161	2.12697	2.03786	2.36231	2.38408	1.74931	1.9165	1.87118	2.50111	1.43364	1.93779	2.00454	1.93366	1.87436	2.42574	3.0166	2.2287	2.74513	0.00140015	0.155832
SERPINE2	1.46529	1.45647	1.17748	1.29131	1.0466	0.715199	1.25776	0.984744	0.911788	1.99232	1.46084	0.700046	0.902904	1.33647	1.03728	1.56579	1.28769	1.4298	0.579722	0.904246	0.41323	0.622746	0.00247333	0.165152
SFRP1	4.69878	4.68793	3.4483	4.82323	3.22243	3.51654	4.71614	4.72622	3.56234	4.2022	5.43398	3.59728	3.496	4.05866	3.91829	4.4792	4.08587	4.27247	2.22812	3.65602	3.39776	2.37859	0.00182193	0.156663
SGSM3	4.02826	4.38539	4.21281	4.29178	4.34255	4.4586	3.92045	4.57289	4.59866	4.19972	4.16444	4.14786	4.96864	4.02619	4.96916	4.00006	4.32001	3.94072	4.71397	5.12634	4.78706	4.99311	0.00167004	0.156663
SH2B3	2.99021	2.07832	2.57545	2.66194	1.77586	1.98927	2.71046	2.40096	1.80748	2.50396	2.18572	2.53815	2.33004	2.57802	1.99926	2.80604	2.72021	2.50186	1.44646	1.9669	1.35684	2.29685	0.00557524	0.192435
SH3BP2	2.68614	2.05462	2.80405	2.4034	1.944	2.30275	2.25626	2.21255	2.31023	2.55264	2.82258	2.89588	2.32432	2.49953	1.70606	2.42232	2.39145	2.43682	1.67444	1.97234	1.43061	2.18694	0.0031773	0.168067
SH3KBP1	1.68041	1.50483	1.66392	1.74198	1.10522	1.03631	1.90669	1.54888	1.47692	1.96932	1.67364	1.47139	1.26842	1.809	1.64275	1.95969	1.85506	1.69534	0.855898	1.21076	0.882548	1.19376	0.000664503	0.138838
SIX2	-0.173012	-0.0659871	0.453873	0.656697	0.692373	0.56658	0.17639	0.810227	0.597805	0.882039	-0.137465	0.904284	0.612067	0.07665	0.0503262	0.877545	0.863582	0.791643	1.44692	1.1508	0.987996	2.32013	0.000376869	0.116237
SKIV2L2	3.20756	3.84239	3.34899	4.08014	3.14417	3.59531	3.26222	3.91424	3.52208	3.30397	2.8997	2.65977	3.70895	3.21187	4.32054	3.49122	4.17424	3.34152	4.20902	4.5244	5.10173	3.68235	0.00285679	0.166064
SLC22A23	2.16739	3.06792	2.70372	3.32118	2.63048	2.78641	2.00406	3.16795	2.26454	2.26176	2.20677	2.07986	3.40445	2.42838	3.03777	2.66193	3.16231	2.25438	3.70778	3.87016	3.54405	2.93706	0.00232439	0.161781
SLC25A17	1.80979	2.04075	2.12832	2.11262	1.88772	2.25353	1.81162	2.22583	1.68186	1.95255	1.68834	1.77683	1.92927	1.66472	2.33856	1.92531	2.07574	1.89762	2.12075	2.45668	2.37073	2.26414	0.00429317	0.182176
SLC25A18	0.908806	0.697853	1.20267	1.05555	1.33179	1.21285	1.05272	1.99388	1.38909	0.642717	0.124596	0.225077	1.40356	1.27496	1.69834	1.32079	1.66877	1.19342	2.76947	2.41915	2.52871	1.19846	0.00109315	0.155832
SLC25A20	2.08022	2.63945	2.38704	2.41694	2.61692	2.32269	1.9983	2.70646	2.18498	2.13141	1.97875	1.67019	2.39671	1.95477	2.84867	2.10684	2.79577	1.87376	2.76128	2.8682	3.14446	2.84439	0.00224451	0.161781
SLC29A2	2.696	2.41676	2.41093	2.37643	3.23364	2.68155	2.33639	3.14205	2.78056	2.38604	2.04297	2.4308	2.77243	2.31596	3.03523	2.29802	2.49504	2.37324	3.07825	3.53815	3.25917	3.11141	0.000702547	0.1422
SLC2A12	0.63092	2.47343	1.88328	2.75655	1.93928	2.40995	1.48713	3.12994	1.37312	1.57592	1.11367	0.976884	3.11628	2.52991	2.9228	2.35922	2.47898	2.00462	3.60953	3.48756	3.85104	2.65634	0.00301655	0.166483
SLC35B3	1.93703	2.32296	2.27857	2.47822	2.30996	2.5938	2.26255	2.20397	2.09028	2.32422	2.31977	1.98726	2.35926	2.44783	2.45927	2.27363	2.66728	2.05497	2.6603	2.65751	2.70546	2.69254	0.001091	0.155832
SLC38A4	0.0742536	0.0517628	0.00725362	0.436275	0.474176	0.690295	-0.200036	0.652006	0.352829	-0.0903369	-0.0317744	0.0335157	0.64462	0.150982	0.196053	0.649714	0.534855	0.56368	1.84956	0.558483	1.89166	0.247595	0.00194245	0.159369
SLC43A3	2.21095	2.10216	1.69065	2.37978	2.0024	1.65492	2.56627	1.93017	1.8556	2.87439	2.41885	2.04699	1.85413	2.19561	2.33877	2.3522	2.14565	2.1217	1.04908	1.79913	1.17084	1.99923	0.00237128	0.161781
SLC5A8	0.131818	0.244643	-0.0411167	0.479265	0.653543	0.343231	-0.0214687	0.638602	0.267999	0.305395	-0.132402	-0.0326585	0.415316	-0.0704638	0.884539	0.565934	0.634681	0.46861	1.51284	0.833685	0.906296	0.422488	0.00334312	0.170042
SLIT3	3.6147	1.48324	2.02568	1.83473	1.28859	1.73988	2.77224	1.80972	2.21059	2.75393	2.2274	1.81161	1.56548	2.54826	1.87152	2.91752	2.70346	2.72426	0.755184	0.952018	0.711062	1.28249	0.000571997	0.130667
SNAP91	0.413134	0.530176	0.538069	0.653022	0.929865	0.431948	0.100054	0.95721	0.702753	0.130774	-0.00014118	-0.22425	0.959514	0.699514	0.809542	0.573742	0.974411	0.550354	1.69547	1.08764	1.86024	0.423499	0.00450878	0.182176
SNCA	0.341026	0.90823	0.696799	0.995432	1.1601	0.692919	0.778941	0.743961	1.00925	0.500941	0.835444	0.306035	0.738353	1.06925	0.972909	0.840575	0.901552	0.700252	1.12482	1.25959	1.13569	1.18892	0.00392663	0.177692
SNX25	1.2911	1.80212	1.66575	2.18034	1.51934	1.80023	1.34656	2.71206	1.37946	1.34565	1.28851	1.25404	2.24064	1.65836	2.26507	1.91412	2.27014	1.55577	2.80336	2.37084	3.11018	2.02163	0.00276162	0.165213
SNX8	1.61613	1.79481	1.37846	1.31858	1.50305	1.06468	1.49649	1.44149	1.73168	1.79245	1.56755	1.33154	1.75183	1.59777	1.54121	1.521	1.30628	1.34698	1.1027	1.30509	1.05719	1.2157	0.00377397	0.174461
SOBP	2.66262	2.16087	2.56588	2.31296	2.58128	2.89352	2.33942	2.87971	2.39961	2.76679	2.16722	2.60262	2.01643	2.20479	2.74971	1.94389	2.37276	2.25729	1.44723	1.57961	2.24775	1.88652	0.000865678	0.15526
SOX4	3.39122	3.46788	3.08129	3.59064	3.37331	2.81572	3.06028	3.16504	3.20691	3.53334	2.99918	3.04234	2.91911	3.5674	3.43556	2.7218	3.66818	2.90678	2.16308	2.49784	3.03149	2.6074	0.000995152	0.155832
SPI1	1.79097	2.87529	2.02613	2.39124	1.38848	1.49341	2.5518	1.68755	2.69516	2.93368	1.46639	2.31378	1.71466	2.30617	2.68054	2.76924	2.04153	2.30173	0.586974	1.69455	0.725139	1.83628	0.00331431	0.170042
SPNS2	2.15534	1.59282	1.73231	2.04195	1.24934	1.37352	2.71825	1.46508	1.72026	2.19637	1.70849	1.99868	1.83677	1.9815	1.74539	2.22634	1.9781	1.6409	0.899191	0.892329	0.643721	1.97058	0.0026933	0.165213
SPOCK2	1.76015	1.37151	1.73203	2.0335	1.34484	1.03881	2.38585	1.47036	1.79244	2.11377	1.66152	1.99184	1.73972	3.29287	1.70357	2.41887	2.25592	1.92649	0.669584	1.20526	0.437742	1.38106	0.00212303	0.159369
SPON2	2.08467	3.20376	1.55613	4.28282	2.18915	1.67858	2.51271	4.34152	2.86631	2.1756	1.81078	1.4605	4.14175	1.84091	3.81033	3.20966	2.92684	2.90006	5.36329	4.56968	3.90175	4.19876	0.00207008	0.159369
SPRYD3	3.26341	3.58761	3.58955	3.28024	3.6059	3.13776	3.4803	3.50929	3.74833	3.71355	3.3129	3.09642	3.73751	3.50751	3.57336	3.47514	3.86306	3.34312	3.94229	3.96492	3.71289	3.87769	0.00268967	0.165213
STC1	1.96389	0.418777	1.51868	2.14168	1.11261	1.33807	1.42305	1.96299	0.949773	1.17013	0.38615	0.846304	1.42039	0.567458	0.601114	1.39733	1.16678	1.48028	2.09031	3.03725	1.57713	2.06771	0.00352708	0.171106
STC2	0.903362	0.499758	0.606605	0.8111	0.609033	0.774678	0.922285	0.783842	0.621749	0.521382	0.689402	0.528703	0.723358	0.652625	0.180921	0.862559	0.638985	0.834599	1.2527	1.23474	0.933081	0.798865	0.00155745	0.155832
STK39	2.41122	2.6747	2.85	3.56284	2.9104	2.59943	2.31634	3.33514	2.27039	2.49679	2.17325	2.39978	3.1281	2.92487	3.06031	2.729	3.28085	2.60991	3.76845	3.69483	4.09964	3.01994	0.00082952	0.153509
STRADB	1.57524	1.7487	1.72002	2.23044	1.6159	2.19688	1.51296	2.09514	1.39257	1.76804	1.82349	1.69256	1.98257	1.94308	2.14263	1.71418	2.38277	1.72027	2.29589	2.36316	2.50718	2.21675	0.00217543	0.159369
STYK1	0.589828	1.57102	1.62075	2.11524	1.68987	1.81864	0.551683	2.22991	1.20613	0.83849	1.47861	0.816016	2.00216	1.16263	2.24717	1.27511	1.74405	1.2649	2.52727	2.75308	2.91823	1.84227	0.00167317	0.156663
SULT1C4	1.42244	0.991241	0.980987	1.09262	0.913509	1.16463	1.50052	1.27984	0.943201	1.85847	1.45364	1.17576	1.08948	2.08186	0.578742	1.44965	1.2708	1.39552	0.581904	0.838787	0.346638	0.60959	0.00183826	0.156663
SV2A	2.31892	1.41278	1.3013	1.09531	1.3336	1.38706	1.88665	1.41861	1.82642	2.18183	1.38272	1.89337	1.35099	1.45676	1.32632	1.68643	1.76722	1.69104	0.739521	1.0807	0.951563	1.24966	0.00294794	0.166064
TBC1D16	3.57777	3.33592	2.95699	3.04635	3.05836	2.69622	2.85956	3.46611	2.43819	2.76913	2.7413	2.84019	3.03686	3.09553	2.50429	2.77078	2.92809	2.82104	2.45241	2.38896	2.37952	2.39315	0.00217757	0.159369
TBC1D30	0.38816	0.60395	0.754394	0.866615	0.906972	0.649701	0.418209	0.660645	0.512288	0.496144	0.528444	0.479159	0.786221	0.323946	0.759293	0.887247	0.858317	0.618027	1.74782	0.93438	0.81684	0.896843	0.00231303	0.161781
TBPL1	0.974041	2.22976	1.7001	2.22322	1.79594	2.07504	1.82045	2.27862	1.86899	1.74897	1.39112	1.14877	2.24783	2.20112	2.70331	2.19566	2.50176	1.92703	2.78925	2.97151	3.28681	2.64148	0.00051471	0.130591
TBRG1	2.71386	2.44033	2.68078	2.79744	2.57318	2.79431	2.77641	3.18253	2.57029	2.82311	2.65056	2.46877	2.99453	2.98994	2.96401	2.69616	3.04219	2.58538	3.00648	3.12365	3.16284	3.26868	0.00229594	0.161781
TCF21	3.12528	2.52728	2.42835	2.09197	1.81517	2.0391	3.32652	2.39672	3.26236	3.73431	3.25155	2.67129	2.29447	2.84846	2.65501	3.4008	3.28852	3.02878	1.51552	2.01667	1.43294	2.04646	0.00171451	0.156663
TCF7	1.67794	1.67807	1.71907	1.60268	1.23517	1.51086	1.39539	1.69325	1.27434	1.778	1.34343	1.87988	1.77602	1.4258	1.48514	1.5968	1.65195	1.60598	0.515899	1.16157	1.05822	0.970194	1.06048e-05	0.102906
TEF	2.73466	2.37938	3.10325	2.31379	2.65924	2.9287	3.46931	2.97458	2.50429	3.94979	3.46784	2.69402	2.84678	3.16737	2.84839	2.86826	3.61522	2.80325	2.52432	1.4681	2.2595	2.16828	0.00203608	0.159369
TGFB1	3.60979	3.38488	3.20817	3.04722	2.93127	2.63694	3.47862	2.96892	3.45681	3.55619	3.42403	3.2352	3.11809	3.40647	3.12725	3.70977	3.31341	3.23339	2.78575	3.09225	2.37781	2.92599	0.00542507	0.191266
TMEM132A	1.48336	2.35708	1.40182	1.45848	1.70925	1.17275	1.55571	1.60665	1.76933	1.55104	2.97651	1.45555	1.57475	1.65671	1.61716	1.53741	1.68152	1.49494	0.328585	1.08489	1.05868	0.919067	0.00118523	0.155832
TMEM150A	1.9812	2.06642	1.78505	2.07154	1.85463	1.89795	2.04532	2.27225	2.42147	2.27027	2.00764	1.83404	2.4402	2.15009	2.31647	2.15992	2.14717	1.80389	2.27363	2.56379	2.34084	2.52116	0.00528899	0.190845
TMEM199	1.71641	2.08538	1.87822	1.80993	2.04589	1.82705	1.81567	1.98827	1.62458	1.79946	1.68936	1.41623	1.87298	1.66289	2.11221	1.73917	1.98696	1.90047	2.05127	2.2522	2.10847	2.06739	0.00543009	0.191266
TMEM220	1.85389	2.72325	2.36254	2.46537	2.43713	2.15716	1.99505	2.42381	2.23341	2.13778	1.22174	1.91764	2.73359	2.16834	2.5723	2.30639	3.26828	2.10798	2.98718	3.16535	4.11232	2.33202	0.0043794	0.182176
TMEM45A	1.28213	1.20539	1.06543	1.2505	1.11777	0.957898	1.16519	0.976231	1.1279	1.497	2.54605	1.41987	0.895403	0.935298	0.892385	1.3449	1.24963	1.26941	0.300807	0.742316	0.450506	0.898257	0.00452793	0.182176
TNFAIP8L3	1.86371	1.05156	1.29507	1.48749	1.00846	0.711769	1.91164	1.18828	0.970396	1.45122	1.53341	0.881354	1.05512	1.38203	0.74723	1.25421	1.25724	1.43477	0.419897	1.04086	0.231784	0.908113	0.00520592	0.1889
TNRC18	3.92157	3.66386	3.86162	3.29292	3.99181	3.44838	3.63285	3.99291	3.66312	3.8429	3.82053	3.8776	4.07407	3.82309	3.40071	3.86973	3.71332	3.77096	3.3016	3.28305	3.36833	3.52317	0.0021231	0.159369
TP73	1.23117	2.04169	1.65456	1.41646	1.68608	1.25463	1.38196	1.46038	1.46881	2.05853	1.42164	1.70968	1.90583	0.864033	2.07049	1.35144	1.65628	1.39971	0.548048	0.737504	1.2115	1.29436	0.00312254	0.168067
TRAF3	2.24921	1.98157	2.2287	2.15148	2.03058	1.80329	2.03205	2.02377	1.43102	2.32084	2.16649	2.14463	1.92126	2.20624	1.61833	2.05179	2.23894	1.96922	1.41687	1.49849	1.42501	1.99836	0.00276758	0.165213
TRERF1	2.13343	1.86083	2.32065	1.90511	1.78123	1.98022	2.49186	2.27241	2.21199	2.50864	2.70798	2.45574	1.97657	2.49263	1.59976	2.36623	2.62361	2.38655	1.50072	1.49926	1.45163	2.16164	0.00393682	0.177692
TRHDE	1.98181	0.374294	1.08114	0.764749	0.650513	1.3664	1.36976	0.938241	0.728628	1.40664	1.17226	1.06064	0.745027	1.26411	0.725427	1.57324	2.04323	1.83042	0.351488	0.392105	0.314197	0.408195	0.00355377	0.171106
TRIL	0.983716	0.99552	0.753686	1.04341	0.775661	0.691388	1.13913	0.928151	0.69403	1.82872	0.941971	0.907966	0.638937	0.836838	1.04242	1.35971	1.28081	1.22909	0.270414	0.476899	0.615944	0.348847	0.00115492	0.155832
TRIM27	2.36508	2.93106	2.23678	2.83817	2.23242	2.6728	2.35469	2.71627	2.53479	2.53193	2.21175	2.31857	2.81484	2.58888	3.09043	2.61693	2.92829	2.42448	3.01065	3.14503	2.90947	3.00807	0.00467962	0.184191
TRIM6	1.09011	0.835261	0.992626	1.25313	0.984745	1.30994	1.27137	0.934635	0.757975	1.61634	1.45579	1.07631	0.994814	1.36214	0.925425	0.97478	1.20611	1.01874	0.523949	0.603285	0.611043	1.1124	0.00543352	0.191266
TRMT10A	0.595933	0.63499	0.942483	0.985261	0.94893	1.06782	0.725674	0.802178	0.73015	0.868931	0.890687	0.738068	0.835683	0.905013	1.01003	0.742707	1.079	0.855944	1.05913	1.00411	1.28365	1.08646	0.0031654	0.168067
TRPC4	1.95792	0.724191	1.7354	1.56294	0.805789	1.68879	2.56659	1.67954	1.49987	2.08706	1.62714	1.71323	1.23974	2.12023	1.46788	2.55436	2.19486	2.4017	0.304499	0.888152	0.738567	1.17223	0.00205679	0.159369
TSC22D3	5.16134	5.72115	4.38867	5.36174	5.7167	4.61021	4.89229	6.27701	5.03467	4.84036	3.73772	4.27284	6.16171	4.9147	6.55502	5.496	5.70339	4.9718	6.6561	6.75217	7.12115	5.49857	0.0044541	0.182176
TSSK4	1.93906	1.41389	1.6633	1.3586	1.08988	1.73071	1.10616	1.14917	1.28591	1.60707	1.38264	1.45788	1.52807	1.68476	0.877006	1.59063	1.56096	1.44255	1.44351	0.800841	0.799918	0.681958	0.00365582	0.173212
TTC12	1.79085	1.60466	2.32534	2.21948	2.14869	2.4767	1.68804	2.52343	2.02967	1.87004	1.54862	2.03485	2.24285	2.32301	1.97269	1.79721	2.22252	1.65484	2.24344	2.54621	2.83821	2.52166	0.00517643	0.1889
UNC13B	2.78898	3.30192	2.86052	3.43919	3.58427	3.2816	2.94605	4.00953	2.34967	2.66337	2.81267	2.477	3.85956	2.90187	3.3007	3.21624	3.25629	2.56368	4.422	3.90061	4.11101	3.15905	0.00585187	0.195374
UQCC1	2.02251	2.0129	2.14561	2.15678	2.23102	2.55903	2.13905	2.26998	2.0378	2.36411	2.02968	2.24791	2.12967	2.14766	2.36864	2.1169	2.4909	2.12354	2.23248	2.63325	2.34911	2.79278	0.00575372	0.194025
USP27X	1.72718	1.24857	1.08026	1.27575	1.29547	1.23684	1.91143	1.48228	1.26506	2.01842	1.25314	1.42567	1.05127	1.63702	1.31378	1.40938	1.84427	1.1122	0.799425	0.993042	0.797628	0.984291	0.00213673	0.159369
VCAM1	1.25957	1.26777	1.88364	2.154	0.877247	0.976942	2.05991	1.18628	1.04982	2.20051	1.76271	1.68014	1.18162	1.85447	1.46265	2.10504	1.9178	1.7433	0.318404	0.85043	0.156935	1.42881	0.00202608	0.159369
VCAN	3.31512	3.48247	2.15577	3.98271	1.93738	2.59092	2.29281	3.09992	1.70651	3.16826	3.23267	2.99397	2.79516	2.0416	3.3873	3.48623	2.82315	3.41819	0.423522	1.32185	2.29903	0.873258	0.000214177	0.108031
VEGFA	3.27777	2.29585	4.01856	3.21236	2.54546	2.64404	1.82889	5.31664	2.42368	2.54945	2.58972	3.17136	5.2573	1.55329	1.89011	2.90912	5.06644	3.70685	5.93251	5.16478	5.49956	4.30345	0.00235233	0.161781
VWF	3.97782	3.59926	4.19663	3.72211	2.5599	2.01806	4.17849	3.49315	3.41979	2.52919	3.20375	3.10028	2.42684	3.92429	3.9243	4.56241	4.29763	3.81852	2.43259	2.50984	1.79003	1.73775	0.00162001	0.156663
WASF2	4.41028	4.05712	4.17633	3.99742	3.87092	4.0062	4.0443	4.04121	3.45243	4.23596	4.56937	4.03298	4.03525	4.00657	3.6413	3.97719	4.2599	3.83506	3.53135	3.58111	3.6586	3.73186	0.00533542	0.191266
WNT5B	2.11835	2.64079	3.06463	2.58169	2.40915	2.79989	2.44451	2.54792	3.22334	2.86202	2.18058	2.53093	2.77948	2.10894	2.75839	2.70202	2.86311	2.69471	2.59798	3.44493	3.24154	3.81318	0.00274022	0.165213
ZFP41	2.03225	1.74064	1.42783	1.40375	1.90072	1.54124	1.55159	1.72374	1.93922	1.94127	1.61855	1.84196	1.75052	1.81962	1.59515	1.70677	1.72198	1.52877	1.56711	1.33535	1.21067	1.33332	0.00194329	0.159369
ZMAT3	2.08131	1.67089	2.05771	1.97603	1.54196	1.88589	1.93355	2.07508	1.38258	2.06476	2.06383	1.85892	1.41589	2.6331	1.2259	1.77048	2.24394	1.84066	1.20622	1.26474	1.33042	1.49123	0.00503273	0.1889
ZNF223	0.931845	1.03771	0.757763	1.26325	1.19432	1.23253	0.861752	1.38896	0.858371	1.11696	1.27181	0.87127	1.18531	1.36575	1.24162	1.20264	1.44388	1.06276	1.30247	1.60054	1.51137	1.78669	0.00117125	0.155832
ZNF229	0.641046	0.865875	0.635	0.758831	1.06328	1.06082	0.312954	0.953854	0.484941	0.844645	0.294242	0.561885	0.981265	0.948194	1.08807	0.863655	0.987793	0.787659	1.20269	1.18123	1.11442	1.23733	0.00509595	0.1889
ZNF239	0.701524	0.957224	1.12781	1.12245	1.11971	1.55217	1.20582	1.38162	0.98998	1.34073	0.697374	0.927944	1.14445	1.36327	1.0771	1.17776	1.6657	1.39546	1.93156	1.89396	1.84878	1.56801	0.000132539	0.104332
ZNF319	1.80822	1.95535	1.54721	1.58402	1.52096	1.47693	1.57864	1.71852	1.26184	2.02374	1.63194	1.67097	1.51698	1.86854	1.47291	1.85952	1.80416	1.59543	1.22634	1.34443	1.2417	1.50843	0.00444366	0.182176
ZNF423	1.99232	1.3626	1.2793	1.14306	0.971278	1.05819	1.728	1.49704	1.74694	1.97388	1.40296	1.41188	1.02052	1.34773	1.07206	2.01151	1.87246	2.04322	0.572163	0.877929	0.636613	1.15613	0.00262563	0.165213
ZNF469	1.48775	1.0631	0.997923	0.695578	1.47765	0.782655	1.18663	1.0292	1.13716	1.37385	1.15462	1.13195	1.29746	1.35365	0.660785	1.2894	0.848767	1.24217	0.346161	0.646729	0.467113	0.451482	7.85419e-05	0.102906
ZNF473	0.932727	1.6061	0.987913	1.56677	1.27067	1.37669	1.44812	1.45318	1.24805	0.987065	0.743057	0.967106	1.85699	0.902147	1.59111	1.17735	1.65394	1.17646	1.47408	2.53188	1.83908	2.03546	0.00126304	0.155832
ZNF503	2.78771	3.47874	2.81496	2.68494	2.80158	3.20736	3.48934	2.7198	2.76199	3.85921	3.15816	3.19709	2.98519	3.45248	2.80146	3.4481	3.4497	3.11295	2.05054	2.51465	2.10858	2.80578	0.000883913	0.15526
ZNF552	2.03267	1.85336	2.90083	2.62998	2.85579	2.453	1.88216	2.94234	2.29711	2.34381	2.02723	2.10831	2.53323	2.13532	2.32183	2.10511	2.698	2.6876	2.98158	2.91821	2.77651	3.49103	0.00237289	0.161781
ZNF618	1.62317	1.65009	1.88716	1.6459	1.53438	1.65425	1.87665	1.7362	1.46274	1.96711	1.41122	2.01182	1.6391	1.87669	1.40274	1.53788	1.80149	1.80498	1.34146	1.13235	1.42774	1.27226	0.000572992	0.130667
ZNF75D	1.91665	1.55666	2.17524	2.06827	2.01653	2.08641	1.85086	2.39156	1.45007	2.015	1.66555	2.18002	2.42919	1.93667	1.89327	2.05616	2.35253	1.7902	2.42792	2.24733	2.61553	2.51381	0.00397895	0.17897
ZNF789	2.325	2.37991	2.29787	2.39927	2.64342	2.49372	2.50047	2.9155	2.19522	2.31834	1.97683	2.23489	2.76841	2.37233	2.89372	2.45494	2.43375	2.22726	2.97485	2.6927	3.07338	2.65309	0.00517951	0.1889
ZSCAN21	2.37144	2.30548	1.85547	2.30631	2.32741	2.38716	2.39665	2.6381	2.23699	2.3538	1.71018	1.97609	2.45214	2.23296	2.60927	2.21586	2.33777	2.17433	2.46861	2.86735	2.69195	2.87357	0.00176196	0.156663
