# Supplementary material for: Integrative multiplatform molecular profiling of benign prostatic hyperplasia identifies distinct subtypes
Source: Nat Commun. 2020 Apr 24;11:1987. doi: 10.1038/s41467-020-15913-6 (PMC7181734; doi:10.1038/s41467-020-15913-6)
Supplement: Supplementary file 13 — Supplementary Dataset 10 [file 41467_2020_15913_MOESM13_ESM.xlsx]

## Sheet: Sheet1
chromsome	start	end	Sample_1	Sample_2	Sample_3	Sample_4	Sample_5	Sample_6	Sample_7	Sample_8	Sample_9	Sample_10	Sample_11	Sample_12	Sample_13	Sample_14	Sample_15	Sample_16	Sample_17	Sample_18	Control_1	Control_2	Control_3	Control_4	Control_5	strand	pf_pvalue	pf_qvalue	pf_methDiff	genenames	geneid	BPH_mean	Control_mean	log2FoldChange
chr1	109204148	109206148	0.639671	0.627608	0.477407	0.729932	0.738786	0.748437	0.616755	0.88159	0.665784	0.645753	0.430389	0.676995	0.824264	0.872233	0.850369	0.491034	0.908108	0.537649	0.449201	0.451774	0.449689	0.393343	0.427326	2	0	0	24.4275	HENMT1	ENSG00000162639	0.68682	0.434266	0.661353
chr1	1101243	1103243	0.66093	0.698803	0.644554	0.706678	0.687352	0.578015	0.683044	0.673347	0.689821	0.678508	0.712867	0.650299	0.649508	0.702763	0.669411	0.734895	0.75254	0.624806	0.525684	0.527685	0.528162	0.43539	0.59701	1	0	0	15.417	MIR200A	ENSG00000207607	0.677674	0.522786	0.374371
chr1	1102385	1104385	0.776927	0.826996	0.756936	0.830875	0.792573	0.723671	0.796006	0.802277	0.789749	0.76287	0.741216	0.75641	0.775697	0.822142	0.791271	0.783278	0.823361	0.7282	0.636214	0.654719	0.63669	0.591314	0.717795	1	0	0	13.4326	MIR429	ENSG00000198976	0.782247	0.647346	0.273087
chr1	1107264	1109264	0.522039	0.712224	0.51462	0.71757	0.649695	0.638814	0.579939	0.649798	0.613172	0.593346	0.429087	0.671575	0.717561	0.727105	0.741887	0.611257	0.84238	0.449018	0.422338	0.426247	0.53858	0.368071	0.517825	1	0	0	16.6811	TTLL10	ENSG00000162571	0.632283	0.454612	0.475933
chr1	117076714	117078714	0.894553	0.875383	0.850183	0.902607	0.891026	0.830563	0.742612	0.872727	0.808386	0.902219	0.879608	0.90921	0.903081	0.822606	0.966769	0.786412	0.970164	0.929995	0.678547	0.777141	0.68466	0.692903	0.720146	2	0	0	16.1413	NAP1L4P1	ENSG00000177173	0.874339	0.710679	0.298994
chr1	11712432	11714432	0.447817	0.383008	0.297634	0.406459	0.281859	0.498652	0.322229	0.331469	0.466835	0.272773	0.436322	0.18949	0.362328	0.252462	0.39214	0.26707	0.275591	0.285945	0.140554	0.143613	0.0954474	0.228094	0.125509	1	0	0	19.2597	FBXO44	ENSG00000132879	0.342782	0.146644	1.22498
chr1	119532179	119534179	0.480104	0.611237	0.308523	0.611701	0.648785	0.627205	0.588936	0.616662	0.643281	0.529954	0.443082	0.588307	0.505723	0.708207	0.537778	0.572881	0.799144	0.285463	0.197226	0.234184	0.30859	0.229457	0.250932	2	0	0	31.3887	TBX15	ENSG00000092607	0.561499	0.244078	1.20194
chr1	120439118	120441118	0.779102	0.763377	0.676863	0.946118	0.858198	0.919156	0.884943	0.844444	0.924303	0.768131	0.804364	0.712168	0.786133	0.8157	0.855744	0.781965	0.942193	0.95451	0.771313	0.689526	0.638622	0.562648	0.591517	2	0	0	19.1224	ADAM30	ENSG00000134249	0.834301	0.650725	0.35852
chr1	121259143	121261143	0.133679	0.207681	0.112694	0.216377	0.117117	0.24911	0.155861	0.148355	0.139643	0.14903	0.0793103	0.0872918	0.154915	0.313769	0.294576	0.0692271	0.32105	0.0604454	0.0266581	0.0541394	0.0445002	0.0142224	0.0308409	1	0	0	13.3283	EMBP1	ENSG00000231752	0.16723	0.0340722	2.29516
chr1	146549295	146551295	0.106713	0.324038	0.260147	0.400998	0.229167	0.165803	0.373568	0.235529	0.405676	0.267809	0.337716	0.164546	0.235254	0.392534	0.521511	0.291139	0.49109	0.439475	0.1086	0.0616516	0.0933602	0.072905	0.127326	1	0	0	21.6994	RNVU1-8	ENSG00000201142	0.313484	0.0927684	1.75669
chr1	149286322	149288322	0.337814	0.422207	0.262147	0.320671	0.413417	0.335964	0.317051	0.299531	0.303361	0.278723	0.2158	0.212432	0.406414	0.283272	0.335803	0.255797	0.489471	0.262725	0.150579	0.192025	0.178426	0.0902561	0.0966972	2	0	0	17.6697	RNU1-143P	ENSG00000252105	0.319589	0.141597	1.17443
chr1	154474589	154476589	0.29888	0.317339	0.294624	0.310501	0.268329	0.359771	0.235894	0.375182	0.350725	0.265406	0.417445	0.311496	0.356565	0.348566	0.360638	0.209106	0.392734	0.205761	0.183051	0.204838	0.191537	0.191977	0.191559	2	0	0	12.3009	SHE	ENSG00000169291	0.315498	0.192593	0.712077
chr1	1565474	1567474	0.249636	0.341251	0.20098	0.291007	0.273647	0.175924	0.263237	0.19397	0.23985	0.201722	0.196938	0.274123	0.178849	0.317514	0.234137	0.0930248	0.430608	0.1595	0.0685221	0.0881956	0.110772	0.0577903	0.0906248	1	0	0	15.1278	MMP23B	ENSG00000189409	0.239773	0.083181	1.52734
chr1	156861490	156863490	0.229967	0.16663	0.225627	0.21695	0.255576	0.34714	0.260949	0.292228	0.325411	0.145012	0.20796	0.265772	0.190958	0.288192	0.214691	0.28211	0.362438	0.230695	0.0920168	0.131953	0.112203	0.125307	0.160036	1	0	0	12.1899	PEAR1	ENSG00000187800	0.250461	0.124303	1.01073
chr1	159825137	159827137	0.902354	0.909143	0.92741	0.941032	0.94715	0.943695	0.890661	0.950368	0.888481	0.929068	0.930958	0.93145	0.957173	0.947153	0.948864	0.945495	0.944444	0.931149	0.793971	0.790955	0.760613	0.773279	0.903498	2	0	0	12.9997	C1orf204	ENSG00000188004	0.931447	0.804463	0.211447
chr1	16343370	16345370	0.486618	0.718493	0.474421	0.481053	0.66687	0.484041	0.367032	0.563787	0.591831	0.569028	0.478999	0.470834	0.623943	0.684894	0.764724	0.649132	0.599375	0.520419	0.2451	0.300693	0.345118	0.272245	0.329518	1	0	0	26.3951	CLCNKA	ENSG00000186510	0.566416	0.298535	0.923963
chr1	170629869	170631869	0.275528	0.537313	0.241053	0.409836	0.504062	0.290497	0.491595	0.415877	0.454262	0.231237	0.226887	0.247757	0.337233	0.496962	0.519592	0.339689	0.525938	0.280549	0.118229	0.158984	0.135459	0.147358	0.172382	1	0	0	23.8935	PRRX1	ENSG00000116132	0.379215	0.146483	1.37229
chr1	185286461	185288461	0.623665	0.497861	0.331488	0.515333	0.663793	0.670778	0.430307	0.705401	0.541344	0.501614	0.324698	0.342445	0.722936	0.594881	0.4278	0.362522	0.824636	0.235	0.0588847	0.228814	0.148814	0.160269	0.209394	2	0	0	34.9629	IVNS1ABP	ENSG00000116679	0.517583	0.161235	1.68263
chr1	18955500	18957500	0.37346	0.362923	0.243475	0.555908	0.495376	0.606199	0.434503	0.51779	0.448637	0.382812	0.361164	0.323789	0.475783	0.563985	0.620362	0.348781	0.62351	0.35951	0.123685	0.112156	0.144169	0.156164	0.184019	1	0	0	30.2379	PAX7	ENSG00000009709	0.449887	0.144038	1.64311
chr1	19283180	19285180	0.280389	0.292308	0.198461	0.223856	0.319388	0.32806	0.195435	0.273501	0.357648	0.203726	0.144726	0.160538	0.319633	0.290312	0.361552	0.202768	0.299817	0.196434	0.079758	0.107659	0.0922492	0.142758	0.109566	2	0	0	15.3596	IFFO2	ENSG00000169991	0.258253	0.106398	1.27931
chr1	19600688	19602688	0.605322	0.530065	0.295789	0.65155	0.586987	0.624294	0.451832	0.565517	0.587886	0.415859	0.474571	0.46656	0.667507	0.638473	0.825308	0.510602	0.936702	0.252982	0.0721863	0.0945083	0.0240313	0.0851485	0.0535538	2	0	0	50.0001	AKR7L	ENSG00000211454	0.560434	0.0658856	3.08851
chr1	204040243	204042243	0.648052	0.471464	0.513812	0.705339	0.641488	0.486985	0.582792	0.738593	0.724576	0.375817	0.628885	0.30838	0.542331	0.760238	0.658564	0.582483	0.636025	0.309783	0.242243	0.358562	0.252792	0.230274	0.165314	1	0	0	32.5787	SOX13	ENSG00000143842	0.573089	0.249837	1.19777
chr1	217311097	217313097	0.57272	0.5821	0.163892	0.521148	0.571429	0.555328	0.439024	0.575355	0.642202	0.454787	0.396304	0.425305	0.835616	0.641935	0.272884	0.1917	0.648402	0.621415	0.125247	0.196329	0.242699	0.0769231	0.218855	2	0	0	33.7289	ESRRG	ENSG00000196482	0.506197	0.172011	1.5572
chr1	220958101	220960101	0.55889	0.712387	0.28764	0.234935	0.544929	0.530071	0.254626	0.32585	0.559956	0.211079	0.316076	0.265378	0.393082	0.213077	0.599639	0.511314	0.469536	0.169216	0.108607	0.0539581	0.137698	0.148195	0.134624	1	0	0	27.2465	2018-03-01	ENSG00000186205	0.397649	0.116616	1.76973
chr1	221049699	221051699	0.767576	0.722067	0.477679	0.674399	0.7222	0.771742	0.643993	0.751913	0.666561	0.595972	0.466446	0.517641	0.602273	0.842656	0.678411	0.574761	0.830181	0.37687	0.224702	0.234221	0.327608	0.283218	0.256843	1	0	0	37.3932	HLX	ENSG00000136630	0.649075	0.265318	1.29066
chr1	22349681	22351681	0.230477	0.223658	0.22602	0.225056	0.363513	0.625189	0.338675	0.40208	0.259036	0.209852	0.358827	0.26084	0.432167	0.368151	0.544071	0.321997	0.432225	0.197868	0.10447	0.167855	0.0962224	0.231094	0.132622	1	0	0	19.4499	LINC00339	ENSG00000218510	0.334428	0.146453	1.19126
chr1	226099082	226101082	0.5067	0.867611	0.398541	0.519576	0.650357	0.599316	0.482064	0.590551	0.403372	0.579512	0.561433	0.525656	0.592984	0.42979	0.560369	0.660114	0.376089	0.318462	0.231536	0.266256	0.265758	0.30114	0.439487	2	0	0	22.0094	LEFTY1	ENSG00000243709	0.534583	0.300835	0.829441
chr1	227746882	227748882	0.48706	0.373952	0.446599	0.365594	0.637619	0.518499	0.554958	0.540631	0.685401	0.452922	0.40323	0.384459	0.44584	0.438873	0.565996	0.330971	0.684673	0.198873	0.232222	0.238667	0.214191	0.349068	0.519231	1	0	0	17.1961	RNA5SP77	ENSG00000202264	0.473119	0.310676	0.606794
chr1	228741494	228743494	0.199005	0.455064	0.662282	0.762842	0.671927	0.689884	0.20843	0.379384	0.782597	0.579787	0.69969	0.514943	0.741272	0.598831	0.87793	0.587222	0.913868	0.564251	0.158792	0.412959	0.324734	0.489649	0.535963	1	0	0	19.8217	RNA5SP19	ENSG00000202056	0.604956	0.384419	0.654149
chr1	228742885	228744885	0.290618	0.516711	0.705084	0.77946	0.694152	0.719117	0.337037	0.464696	0.787169	0.627773	0.721561	0.604556	0.772802	0.661844	0.864556	0.624424	0.910868	0.675299	0.241898	0.491441	0.414191	0.564088	0.633884	1	0	0	16.6926	DUSP5P1	ENSG00000183929	0.653207	0.4691	0.477644
chr1	231295858	231297858	0.273723	0.198085	0.204168	0.271219	0.169631	0.209038	0.208266	0.193821	0.27682	0.140439	0.175328	0.159505	0.402724	0.350181	0.196212	0.187135	0.317157	0.122169	0.0720543	0.131172	0.0718593	0.0635517	0.0840595	1	0	0	13.9859	TRIM67	ENSG00000119283	0.225312	0.0845394	1.41423
chr1	35585623	35587623	0.54418	0.522399	0.371087	0.484138	0.606943	0.514031	0.498529	0.584489	0.547289	0.476696	0.316487	0.443299	0.329577	0.596185	0.581469	0.50077	0.691114	0.411622	0.272	0.198152	0.287589	0.205548	0.282209	1	0	0	25.0522	EFCAB14P1	ENSG00000228348	0.501128	0.2491	1.00846
chr1	3567084	3569084	0.196092	0.241881	0.127979	0.189087	0.216806	0.192184	0.134682	0.187709	0.218905	0.151041	0.158557	0.162419	0.19159	0.209027	0.10913	0.202907	0.202951	0.141406	0.0642304	0.0641343	0.0467626	0.0625349	0.0846223	1	0	0	11.4344	TP73	ENSG00000078900	0.179686	0.0644569	1.47907
chr1	3697379	3699379	0.391459	0.29972	0.631949	0.187231	0.296229	0.408461	0.522216	0.215134	0.213558	0.542328	0.662154	0.352217	0.350583	0.260846	0.247018	0.70681	0.502216	0.144902	0.798422	0.66643	0.617284	0.767782	0.556134	1	0	0	-29.7545	RN7SL574P	ENSG00000266075	0.385279	0.68121	-0.822196
chr1	47697892	47699892	0.37565	0.408736	0.265801	0.400617	0.43397	0.351799	0.326133	0.431373	0.479422	0.304621	0.228873	0.254858	0.35106	0.615456	0.434933	0.266618	0.556848	0.321768	0.0743518	0.098797	0.0577841	0.114262	0.148119	2	0	0	27.1001	TAL1	ENSG00000162367	0.378252	0.0986628	1.93877
chr1	50889172	50891172	0.27535	0.219478	0.178164	0.363452	0.23708	0.323529	0.328824	0.302423	0.252091	0.206395	0.217025	0.124051	0.182303	0.392526	0.251032	0.150783	0.266725	0.164725	0.0635339	0.0936126	0.0425297	0.0902165	0.111411	2	0	0	16.3732	DMRTA2	ENSG00000142700	0.246442	0.0802608	1.61848
chr1	53097016	53099016	0.236842	0.307121	0.146832	0.16714	0.164233	0.20341	0.169681	0.255445	0.262108	0.214802	0.102553	0.21002	0.157094	0.323206	0.1917	0.1458	0.280459	0.139971	0.105785	0.110517	0.050662	0.105452	0.0985028	1	0	0	11.1214	FAM159A	ENSG00000182183	0.204356	0.0941837	1.11754
chr1	55462606	55464606	0.439082	0.573539	0.384346	0.626459	0.600522	0.505994	0.494678	0.411029	0.581043	0.424228	0.465432	0.425448	0.47855	0.689895	0.510052	0.471805	0.515855	0.379538	0.221552	0.25018	0.304229	0.338746	0.393526	1	0	0	19.4775	BSND	ENSG00000162399	0.49875	0.301647	0.725456
chr1	86622626	86624626	0.305389	0.189371	0.136664	0.285436	0.348387	0.619203	0.185396	0.264706	0.495413	0.303057	0.297726	0.21588	0.391874	0.301707	0.27439	0.217576	0.515205	0.259444	0.0499432	0.136492	0.0526039	0.0937267	0.0687993	2	0	0	22.3721	COL24A1	ENSG00000171502	0.31149	0.0803129	1.95548
chr1	91182794	91184794	0.229076	0.208623	0.175476	0.202606	0.101945	0.211183	0.149683	0.229318	0.24092	0.14922	0.165814	0.099497	0.171556	0.300294	0.169729	0.128886	0.335134	0.0870042	0.0942131	0.0758842	0.0494257	0.074881	0.066571	2	0	0	11.0596	BARHL2	ENSG00000143032	0.186442	0.072195	1.36876
chr10	101290690	101292690	0.431109	0.407934	0.236454	0.371014	0.353261	0.332918	0.415219	0.375561	0.425508	0.340432	0.285144	0.358756	0.322974	0.507806	0.47466	0.412827	0.523532	0.208495	0.128411	0.110077	0.126445	0.130166	0.167429	1	0	0	24.0142	NKX2-3	ENSG00000119919	0.376867	0.132506	1.508
chr10	101874980	101876980	0.147947	0.485753	0.223221	0.284411	0.218925	0.123139	0.441638	0.362857	0.345848	0.234146	0.303748	0.18883	0.452422	0.543962	0.248689	0.174312	0.627968	0.168121	0.0781955	0.16092	0.0333717	0.0565038	0.0734694	2	0	0	22.1244	TPM4P1	ENSG00000232230	0.309774	0.080492	1.9443
chr10	102989551	102991551	0.157805	0.161875	0.130872	0.213086	0.192279	0.158314	0.153079	0.276856	0.205384	0.115027	0.116867	0.0562822	0.304446	0.26166	0.177006	0.124176	0.373365	0.040789	0.0338983	0.0494962	0.0705235	0.0406476	0.085828	2	0	0	12.3644	LBX1	ENSG00000138136	0.178843	0.0560787	1.67317
chr10	118897812	118899812	0.185025	0.197356	0.204975	0.236968	0.169426	0.202838	0.190401	0.241388	0.355958	0.198651	0.225139	0.147741	0.108537	0.318123	0.20313	0.148101	0.513975	0.0721773	0.075126	0.0708197	0.0656883	0.073662	0.0662021	2	0	0	15.162	VAX1	ENSG00000148704	0.217773	0.0702996	1.63123
chr10	119299955	119301955	0.34215	0.424226	0.166137	0.335517	0.308828	0.389338	0.317957	0.435571	0.304151	0.272416	0.290754	0.17491	0.385267	0.447486	0.34519	0.280702	0.480221	0.331129	0.06828	0.0794161	0.09881	0.112048	0.140396	1	0	0	23.3994	EMX2	ENSG00000170370	0.335108	0.0997902	1.74766
chr10	119304579	119306579	0.383417	0.264922	0.225791	0.34859	0.240206	0.334868	0.410091	0.387942	0.446417	0.306437	0.299952	0.228605	0.274027	0.368623	0.218404	0.275313	0.461126	0.187197	0.176747	0.18518	0.146267	0.130493	0.0633245	2	0	0	17.1743	EMX2OS	ENSG00000229847	0.314552	0.140402	1.16373
chr10	121576154	121578154	0.787724	0.788732	0.538871	0.766728	0.757771	0.768116	0.676168	0.678488	0.711101	0.643084	0.755656	0.552228	0.673641	0.730952	0.682932	0.616695	0.791866	0.54391	0.479434	0.494856	0.376149	0.50464	0.401961	2	0	0	24.3805	PHACTR2P1	ENSG00000270300	0.692481	0.451408	0.617343
chr10	12238143	12240143	0.0164319	0.0182841	0.0180505	0.0109461	0.0222772	0.00399467	0.00184843	0.0650794	0.00882029	0.00483092	0.0155039	0.00327511	0	0	0	0	0	0.0112631	0.183396	0.138153	0.241593	0.15259	0.279468	2	0	0	-18.999	NUDT5	ENSG00000165609	0.0111448	0.19904	-4.15862
chr10	127583108	127585108	0.397232	0.396304	0.461492	0.460484	0.491648	0.445084	0.444321	0.505051	0.451959	0.498367	0.492901	0.407079	0.454212	0.482213	0.536021	0.496892	0.532534	0.485413	0.334182	0.320883	0.346748	0.390626	0.389162	1	0	0	11.2405	FANK1	ENSG00000203780	0.468845	0.35632	0.395936
chr10	127585005	127587005	0.38068	0.325452	0.361338	0.391563	0.359885	0.355252	0.401176	0.36658	0.391402	0.236316	0.340463	0.364501	0.36037	0.342294	0.451888	0.402068	0.475571	0.463826	0.15678	0.242611	0.198452	0.243464	0.226761	2	0	0	16.492	DHX32	ENSG00000089876	0.376146	0.213613	0.81629
chr10	22632399	22634399	0.215382	0.273607	0.192962	0.21345	0.222243	0.342418	0.255017	0.258451	0.239273	0.229404	0.162068	0.183162	0.222195	0.311891	0.205876	0.181242	0.302773	0.162243	0.0887083	0.134061	0.0735498	0.0791891	0.102974	1	0	0	13.6869	SPAG6	ENSG00000077327	0.23187	0.0956964	1.27678
chr10	72043432	72045432	0.206897	0.267963	0.188116	0.244583	0.256008	0.302723	0.220669	0.269836	0.383296	0.24646	0.212884	0.28242	0.260663	0.383842	0.36129	0.212149	0.582627	0.200935	0.147646	0.100855	0.10341	0.128987	0.119957	2	0	0	15.3311	NPFFR1	ENSG00000148734	0.282409	0.120171	1.2327
chr10	8093567	8095567	0.387303	0.256677	0.329139	0.484049	0.562665	0.596843	0.240586	0.420813	0.267819	0.315801	0.291874	0.354354	0.468761	0.359653	0.370681	0.246146	0.218959	0.503559	0.131293	0.081087	0.0526612	0.176751	0.322588	1	0	0	21.7726	GATA3	ENSG00000107485	0.370871	0.152876	1.27856
chr10	81742370	81744370	0.728814	0.560241	0.475385	0.636588	0.732753	0.820101	0.533401	0.53224	0.798337	0.659858	0.441731	0.520241	0.68799	0.808791	0.907312	0.579678	0.686301	0.373193	0.375	0.208313	0.266471	0.338542	0.386763	2	0	0	33.3185	SFTPD	ENSG00000133661	0.637942	0.315018	1.01799
chr10	81965466	81967466	0.874155	0.892031	0.773781	0.960943	0.9367	0.959425	0.929858	0.935359	0.923418	0.91997	0.927027	0.961158	0.972279	0.890411	0.962233	0.915146	0.886724	0.813547	0.572639	0.678076	0.666441	0.664164	0.806801	1	0	0	24.0978	LINC00857	ENSG00000237523	0.913009	0.677624	0.430144
chr10	88391385	88393385	0.405419	0.739513	0.463472	0.524472	0.401161	0.609917	0.231793	0.589549	0.452904	0.415423	0.49007	0.450794	0.549935	0.631447	0.532738	0.0893341	0.674204	0.230366	0.0859133	0.124893	0.106274	0.109397	0.149652	2	0	0	35.1947	RPL7AP8	ENSG00000230507	0.471251	0.115226	2.03203
chr10	88729238	88731238	0.30607	0.270092	0.0529117	0.173819	0.421587	0.48183	0.110415	0.375032	0.291093	0.0938037	0.298426	0.0957447	0.58632	0.299164	0.585375	0.0918274	0.287613	0.0484902	0.0495624	0.0612851	0.0368319	0.0505189	0.0473913	2	0	0	20.4918	MMRN2	ENSG00000173269	0.270534	0.0491179	2.46149
chr10	88731068	88733068	0.375327	0.298336	0.120743	0.135146	0.396388	0.549492	0.147826	0.365646	0.27857	0.137103	0.287383	0.134315	0.574614	0.530566	0.640643	0.0829778	0.269599	0.18073	0.0850235	0.0979108	0.075161	0.0812716	0.0800498	2	0	0	21.2449	ADIRF-AS1	ENSG00000272734	0.305856	0.0838833	1.8664
chr10	94819021	94821021	0.449744	0.63568	0.492964	0.713364	0.5936	0.664922	0.566979	0.62358	0.607655	0.353087	0.591639	0.481176	0.642857	0.748689	0.385694	0.402232	0.723791	0.452782	0.217595	0.195202	0.213604	0.151718	0.186909	1	0	0	36.2022	CYP26C1	ENSG00000187553	0.562802	0.193005	1.54399
chr10	97050781	97052781	0.269517	0.183424	0.243421	0.187374	0.259173	0.199854	0.226161	0.223951	0.281185	0.260238	0.285046	0.271028	0.320764	0.324252	0.236652	0.276495	0.293804	0.140313	0.155131	0.184996	0.0659976	0.182967	0.178536	2	0	0	10.3917	PDLIM1	ENSG00000107438	0.249036	0.153526	0.697877
chr11	1036706	1038706	0.628205	0.586745	0.498747	0.65507	0.718657	0.653356	0.609206	0.706389	0.522557	0.661877	0.676871	0.573273	0.708071	0.800743	0.475902	0.568619	0.659747	0.579321	0.551191	0.497351	0.420693	0.492627	0.449625	2	0	0	14.1227	MUC6	ENSG00000184956	0.626853	0.482297	0.378205
chr11	111381663	111383663	0.327982	0.492242	0.133206	0.446098	0.554455	0.456192	0.485081	0.472141	0.513793	0.360263	0.310559	0.305021	0.521211	0.545455	0.663151	0.377946	0.522678	0.185958	0.0583619	0.111469	0.0474651	0.165316	0.204741	1	0	0	30.8451	MIR34B	ENSG00000207811	0.426302	0.117471	1.85957
chr11	111382164	111384164	0.35145	0.489923	0.156419	0.462163	0.54399	0.509127	0.497518	0.507909	0.528859	0.382284	0.345401	0.315442	0.530792	0.556305	0.626334	0.414535	0.576107	0.19744	0.056371	0.126539	0.0471345	0.171816	0.2157	1	0	0	32.13	MIR34C	ENSG00000207562	0.444	0.123512	1.84591
chr11	111383079	111385079	0.35145	0.489923	0.156419	0.462163	0.54399	0.509127	0.497518	0.507909	0.528859	0.382284	0.345401	0.315442	0.530792	0.556305	0.626334	0.414535	0.576107	0.19744	0.056371	0.126539	0.0471345	0.171816	0.2157	2	0	0	32.13	BTG4	ENSG00000137707	0.444	0.123512	1.84591
chr11	111383510	111385510	0.373283	0.558011	0.16741	0.434103	0.513458	0.556169	0.492217	0.53757	0.531348	0.387067	0.422306	0.265991	0.575095	0.598532	0.644265	0.414408	0.554935	0.277562	0.0462225	0.149845	0.0462754	0.174795	0.184021	1	0	0	34.5059	C11orf88	ENSG00000183644	0.461318	0.120232	1.93994
chr11	17033545	17035545	0.148831	0.28644	0.104417	0.25011	0.209659	0.225199	0.158487	0.256163	0.222942	0.090379	0.190604	0.188793	0.168261	0.0610275	0.258075	0.232124	0.173622	0.0893308	0.0332204	0.0307677	0.0291271	0.033484	0.0426297	1	0	0	14.7517	OR7E14P	ENSG00000184669	0.184137	0.0338458	2.44373
chr11	19263167	19265167	0.191195	0.294321	0.085991	0.118599	0.261022	0.288718	0.202995	0.269867	0.162207	0.0712655	0.126272	0.0643532	0.118224	0.266877	0.276177	0.132351	0.114113	0.137955	0.0351294	0.0411765	0.0178925	0.0492314	0.0426428	2	0	0	13.6804	E2F8	ENSG00000129173	0.176806	0.0372145	2.24823
chr11	2011150	2013150	0.454023	0.607791	0.500317	0.553117	0.566316	0.538059	0.565669	0.566317	0.472949	0.519614	0.474621	0.411453	0.556036	0.574606	0.605424	0.514879	0.65678	0.411361	0.366544	0.34375	0.35658	0.417955	0.369863	2	0	0	15.793	MRPL23-AS1	ENSG00000226416	0.530518	0.370938	0.516223
chr11	20182159	20184159	0.28021	0.200704	0.193576	0.264888	0.154459	0.214444	0.303021	0.347858	0.221961	0.213441	0.193438	0.18318	0.289167	0.316104	0.353702	0.141225	0.554913	0.268928	0.0892449	0.112037	0.0521739	0.140625	0.0816611	2	0	0	16.5666	DBX1	ENSG00000109851	0.260846	0.0951484	1.45494
chr11	20407076	20409076	0	0	0	0.00165563	0	0	0.224189	0.00334448	0.325597	0.00790068	0.00367647	0.00171969	0	0.119149	0	0.425224	0.540448	0	0.000587544	0.000607165	0.000881446	0.00161031	0.000687285	1	0	0	11.0758	PRMT3	ENSG00000185238	0.091828	0.000874749	6.71392
chr11	2292182	2294182	0.512066	0.572927	0.463466	0.624207	0.563434	0.648933	0.498936	0.578376	0.536312	0.577081	0.493236	0.515721	0.58907	0.609703	0.551823	0.592739	0.650851	0.533743	0.398888	0.390472	0.325002	0.403696	0.394016	2	0	0	17.6931	ASCL2	ENSG00000183734	0.561813	0.382415	0.55495
chr11	2882798	2884798	0.393573	0.33963	0.305885	0.317381	0.280483	0.376145	0.29181	0.376834	0.332681	0.361505	0.428111	0.233403	0.31305	0.346548	0.294396	0.442362	0.3553	0.302062	0.189703	0.18037	0.175975	0.197498	0.200432	2	0	0	15.0157	KCNQ1-AS1	ENSG00000229414	0.338398	0.188796	0.841892
chr11	2889263	2891263	0.532944	0.390576	0.292348	0.440372	0.415223	0.311911	0.369816	0.303678	0.408571	0.35293	0.376556	0.339521	0.398426	0.567605	0.371816	0.421522	0.562655	0.21091	0.158571	0.177825	0.123015	0.093899	0.105663	1	0	0	25.8158	KCNQ1DN	ENSG00000237941	0.392632	0.131794	1.57489
chr11	31839509	31841509	0.234842	0.186464	0.167345	0.221323	0.188097	0.212517	0.224532	0.257877	0.200875	0.204008	0.180034	0.209905	0.208279	0.276332	0.259559	0.231087	0.346736	0.149274	0.0559241	0.0667572	0.0586394	0.072806	0.074711	2	0	0	15.0986	PAX6	ENSG00000007372	0.219949	0.0657676	1.74172
chr11	3240043	3242043	0.765258	0.825852	0.714734	0.75	0.74183	0.837088	0.746514	0.776144	0.790679	0.784983	0.738315	0.753481	0.88335	0.808257	0.717662	0.704297	0.773189	0.683794	0.613578	0.575619	0.638361	0.587567	0.524738	2	0	0	17.9519	MRGPRG	ENSG00000182170	0.766413	0.587972	0.382373
chr11	32457176	32459176	0.19793	0.183499	0.163443	0.0928054	0.10998	0.124446	0.0973939	0.185993	0.136397	0.188638	0.162131	0.0819143	0.128437	0.294675	0.282205	0.129582	0.266532	0.0475851	0.0591644	0.0663886	0.0542552	0.0413775	0.057426	2	0	0	10.385	WT1	ENSG00000184937	0.159644	0.0557223	1.51853
chr11	3253616	3255616	0.646963	0.897483	0.623199	0.867893	0.636262	0.694057	0.722645	0.833765	0.802811	0.794933	0.731318	0.800613	0.882384	0.863834	0.769553	0.726675	0.667486	0.843301	0.589416	0.577967	0.460884	0.458178	0.50937	2	0	0	24.0531	MRGPRE	ENSG00000184350	0.766954	0.519163	0.562953
chr11	35441610	35443610	0.155301	0.446708	0.13383	0.171	0.308391	0.131974	0.551316	0.189845	0.507597	0.199565	0.243668	0.183102	0.248814	0.512121	0.328082	0.439015	0.424722	0.20695	0.0860697	0.146069	0.0389222	0.159133	0.0713896	2	0	0	18.7866	SLC1A2	ENSG00000110436	0.299	0.100317	1.57558
chr11	390614	392614	0.599559	0.454483	0.597907	0.647016	0.765197	0.603604	0.642556	0.614982	0.683282	0.509854	0.636335	0.300068	0.731468	0.689825	0.670835	0.624865	0.772592	0.408708	0.449296	0.424934	0.365639	0.5237	0.307861	1	0	0	18.9011	PKP3	ENSG00000184363	0.608508	0.414286	0.554648
chr11	47426683	47428683	0.75	0.0857143	0.619718	0.575758	0.608696	0.375	0.340426	0.583333	0.37931	0.54	0.679245	0.0704225	1	0.416667	0.855263	0.675	1	0	0.566265	0.413333	0.72093	0.483871	0.0735294	1	0.000846015	0.000248435	10.5822	SLC39A13	ENSG00000165915	0.530808	0.451586	0.233191
chr11	626078	628078	0.51544	0.575831	0.397802	0.594985	0.560436	0.547157	0.406608	0.570223	0.578181	0.529174	0.357743	0.50846	0.506377	0.624324	0.71885	0.409892	0.515835	0.434419	0.283528	0.176613	0.259514	0.355272	0.479707	2	0	0	21.0732	CDHR5	ENSG00000099834	0.519541	0.310927	0.740663
chr11	627143	629143	0.615182	0.628408	0.570742	0.733458	0.690826	0.665473	0.574464	0.644271	0.721516	0.716047	0.564801	0.641718	0.679281	0.790429	0.804992	0.589973	0.756927	0.41589	0.487261	0.339126	0.492886	0.531277	0.592971	2	0	0	16.8281	SCT	ENSG00000070031	0.6558	0.488704	0.424294
chr11	64512928	64514928	0.6928	0.65413	0.698395	0.675286	0.673386	0.739661	0.665275	0.79039	0.536977	0.61916	0.562384	0.61811	0.758883	0.715123	0.698802	0.725664	0.637688	0.763497	0.560226	0.471575	0.538197	0.541927	0.476097	2	0	0	16.1604	RASGRP2	ENSG00000068831	0.679201	0.517604	0.391988
chr11	66313709	66315709	0.279352	0.258462	0.176835	0.236744	0.238208	0.288008	0.209977	0.283634	0.206469	0.220874	0.184149	0.207138	0.262917	0.353157	0.268418	0.188598	0.409155	0.162397	0.151104	0.121542	0.116843	0.151216	0.135683	2	0	0	11.0697	ZDHHC24	ENSG00000174165	0.246361	0.135277	0.864853
chr11	66884740	66886740	0.287011	0.277542	0.159678	0.150229	0.439993	0.332329	0.127182	0.332721	0.383755	0.264939	0.176559	0.14649	0.2882	0.388796	0.431958	0.0568942	0.418663	0.263275	0.0490763	0.119391	0.0434409	0.085281	0.126053	1	0	0	18.5678	KDM2A	ENSG00000173120	0.273679	0.0846485	1.69293
chr11	87907670	87909670	0.260478	0.215517	0.10938	0.11427	0.238491	0.17035	0.134683	0.273523	0.0831461	0.115142	0.336538	0.0859514	0.273356	0.102291	0.197349	0.1016	0.219025	0.127868	0.0463811	0.0454319	0.0211925	0.0462942	0.0948093	1	0	0	12.9093	MIR3166	ENSG00000266581	0.175498	0.0508218	1.78793
chr11	87908635	87910635	0.564738	0.545184	0.249133	0.247768	0.451595	0.446179	0.281497	0.370031	0.280478	0.374827	0.407928	0.1947	0.497342	0.26385	0.528963	0.275331	0.49124	0.255452	0.147991	0.154545	0.0805458	0.140333	0.231853	2	0	0	21.5092	RAB38	ENSG00000123892	0.37368	0.151053	1.30674
chr11	9777839	9779839	0.943694	0.914474	0.64951	0.873518	0.844444	0.833333	0.833333	1	0.885542	0.591687	0.695946	0.593052	0.640264	0.90799	0.934211	0.773639	0.805383	0.486373	0.420935	0.287561	0.497297	0.345515	0.193151	1	0	0	43.8451	SBF2-AS1	ENSG00000246273	0.789244	0.348892	1.17769
chr12	114846247	114848247	0.257325	0.210029	0.192663	0.33697	0.181273	0.196471	0.334272	0.311405	0.223416	0.266147	0.151035	0.225814	0.281983	0.475984	0.153132	0.426483	0.393051	0.111046	0.0574142	0.060131	0.0719087	0.049655	0.123919	2	0	0	19.1465	TBX5	ENSG00000089225	0.262694	0.0726056	1.85523
chr12	22094336	22096336	0.433229	0.553426	0.243605	0.582325	0.613389	0.562789	0.498408	0.652292	0.680427	0.312727	0.416015	0.471284	0.65357	0.621248	0.631685	0.437325	0.646311	0.35873	0.0840013	0.10403	0.104307	0.0857461	0.141816	2	0	0	41.0743	ABCC9	ENSG00000069431	0.520488	0.10398	2.32356
chr12	2902119	2904119	0.1865	0.257591	0.112622	0.245091	0.256454	0.327951	0.122284	0.228424	0.264913	0.174653	0.225028	0.148292	0.279881	0.330411	0.289561	0.105147	0.271865	0.0353038	0.0594582	0.0815101	0.0629854	0.0973198	0.071109	1	0	0	13.8961	FKBP4	ENSG00000004478	0.214554	0.0744765	1.52648
chr12	43945724	43947724	0.153601	0.105041	0.143463	0.178958	0.135864	0.120082	0.198406	0.14456	0.180384	0.174912	0.137485	0.0750484	0.22925	0.273782	0.16719	0.124036	0.270256	0.137581	0.0404081	0.053681	0.0330612	0.0441151	0.0501122	2	0	0	11.5995	ADAMTS20	ENSG00000173157	0.163883	0.0442755	1.88809
chr12	46766650	46768650	0.310254	0.104633	0.0191327	0.0769546	0.364028	0.580352	0.0198057	0.567887	0.185451	0.0424509	0.140078	0.0344828	0.464216	0.663085	0.347316	0.140636	0.0130691	0.13884	0.0152875	0.0243616	0.0112007	0.0112593	0.00667053	2	0	0	19.7955	SLC38A2	ENSG00000134294	0.234037	0.0137559	4.08861
chr12	49365546	49367546	0.37037	0.632959	0.31026	0.47323	0.429251	0.381857	0.348872	0.425047	0.439148	0.360885	0.268128	0.378297	0.651185	0.528879	0.373737	0.261484	0.610794	0.54811	0.0996678	0.142979	0.182648	0.125249	0.203883	2	0	0	28.9957	WNT10B	ENSG00000169884	0.432916	0.150886	1.52063
chr12	54386679	54388679	0.21761	0.327743	0.13888	0.350015	0.255544	0.277349	0.39552	0.232881	0.341824	0.197069	0.219471	0.152577	0.219828	0.316592	0.262905	0.185264	0.349076	0.220315	0.0985915	0.0795058	0.116408	0.113436	0.163095	1	0	0	14.3717	HOXC9	ENSG00000180806	0.258915	0.114207	1.18082
chr12	54393794	54395794	0.212217	0.175181	0.0784282	0.240168	0.122678	0.194736	0.144532	0.28088	0.287478	0.13196	0.158219	0.107829	0.161014	0.27491	0.140155	0.101021	0.199604	0.0948855	0.0503702	0.0335667	0.0335631	0.0468457	0.0357786	2	0	0	13.1457	HOXC-AS1	ENSG00000250451	0.17255	0.0400249	2.10804
chr12	58011310	58013310	0.678846	0.769193	0.421983	0.586411	0.610858	0.677033	0.733373	0.68948	0.782338	0.536239	0.634101	0.395971	0.740634	0.830688	0.55735	0.662625	0.837865	0.563872	0.322867	0.281023	0.320749	0.296814	0.417401	1	0	0	31.3401	SLC26A10	ENSG00000135502	0.650492	0.327771	0.988844
chr12	64213801	64215801	0.576795	0.492333	0.380654	0.506827	0.789832	0.551919	0.441257	0.440119	0.337951	0.33909	0.407971	0.449713	0.563895	0.601096	0.579249	0.244653	0.749271	0.411816	0.295355	0.298956	0.343255	0.244101	0.315377	1	0	0	19.195	PABPC1P4	ENSG00000255642	0.492469	0.299409	0.717916
chr12	65515346	65517346	0.427721	0.437236	0.396188	0.541287	0.372684	0.424498	0.368403	0.423229	0.466095	0.354968	0.326106	0.338895	0.507403	0.579688	0.554495	0.411765	0.570011	0.42508	0.224109	0.251841	0.242208	0.233374	0.315562	2	0	0	18.6767	WIF1	ENSG00000156076	0.44032	0.253419	0.797028
chr12	6756626	6758626	0.348659	0.394216	0.0765957	0.408998	0.445983	0.304015	0.457983	0.394009	0.459075	0.335145	0.225879	0.0205371	0.618799	0.431548	0.216704	0.042735	0.367865	0.96875	0.0204351	0.0277942	0.00960922	0.000806452	0.0429967	2	0	0	31.0683	ACRBP	ENSG00000111644	0.362083	0.0203283	4.15476
chr12	85671885	85673885	0.411955	0.358177	0.270781	0.640509	0.38191	0.334661	0.499702	0.481718	0.504673	0.36343	0.252241	0.273114	0.462234	0.537828	0.365306	0.448249	0.612539	0.267539	0.14741	0.136919	0.274384	0.204057	0.163804	1	0	0	22.971	ALX1	ENSG00000180318	0.414809	0.185315	1.16247
chr13	100624163	100626163	0.372128	0.516796	0.264226	0.533705	0.391566	0.366332	0.320533	0.45369	0.464014	0.370623	0.30854	0.333569	0.624363	0.409752	0.418977	0.175432	0.71218	0.336939	0.11194	0.165168	0.119765	0.125337	0.155089	2	0	0	27.2462	ZIC5	ENSG00000139800	0.409631	0.13546	1.59646
chr13	111522162	111524162	0.723281	0.607818	0.476171	0.67387	0.684842	0.70614	0.440194	0.633758	0.829581	0.592853	0.549722	0.291914	0.628212	0.677078	0.846066	0.484468	0.67712	0.375	0.469068	0.446894	0.299257	0.246879	0.224081	2	0	0	26.4065	LINC00346	ENSG00000255874	0.605449	0.337236	0.844247
chr13	112759433	112761433	0.123441	0.196154	0.133579	0.164304	0.0881342	0.140398	0.137084	0.199315	0.0958458	0.140375	0.157696	0.0537378	0.19418	0.215315	0.102801	0.12746	0.324986	0.106264	0.0181113	0.0378845	0.0250843	0.0369336	0.0497159	1	0	0	11.234	LINC00403	ENSG00000224243	0.150059	0.0335459	2.16133
chr13	113782730	113784730	0.578378	0.795118	0.479852	0.485347	0.453136	0.260717	0.602374	0.593619	0.677281	0.242381	0.402575	0.402062	0.494901	0.569644	0.833634	0.655621	0.811704	0.571044	0.229741	0.306587	0.239941	0.194611	0.30585	1	0	0	28.8792	KARSP2	ENSG00000230371	0.550521	0.255346	1.10835
chr13	113783194	113785194	0.671016	0.845601	0.565972	0.569988	0.565354	0.41458	0.646134	0.675386	0.751378	0.351515	0.572977	0.468468	0.566748	0.643263	0.861323	0.714566	0.843222	0.639035	0.316058	0.420808	0.280403	0.34793	0.433297	2	0	0	27.2382	F10-AS1	ENSG00000231882	0.631474	0.359699	0.811932
chr13	114874295	114876295	0.815514	0.738879	0.755295	0.839912	0.835031	0.863014	0.770607	0.875088	0.866997	0.836051	0.647019	0.557011	0.88075	0.878101	0.859457	0.578109	0.927671	0.443208	0.645936	0.686497	0.669551	0.693333	0.549992	2	0	0	12.3497	RASA3-IT1	ENSG00000232487	0.775984	0.649062	0.257671
chr13	20139040	20141040	0.258719	0.206514	0.159794	0.212379	0.306021	0.259411	0.263893	0.224168	0.210323	0.319842	0.145542	0.165655	0.214652	0.261194	0.383279	0.182299	0.162522	0.190141	0.0933439	0.106962	0.0825125	0.117879	0.0879225	2	0	0	12.9345	CASC4P1	ENSG00000238132	0.229242	0.0977239	1.23009
chr13	20735188	20737188	0.233766	0.296642	0.222192	0.428889	0.191751	0.349631	0.33908	0.394329	0.504675	0.237253	0.252189	0.134188	0.448276	0.480354	0.386242	0.259318	0.30792	0.106433	0.0196925	0.0369908	0.0270004	0.0160026	0.0256955	2	0	0	28.0112	GJA3	ENSG00000121743	0.309618	0.0250764	3.62609
chr13	24476794	24478794	0.277458	0.304014	0.177022	0.351264	0.249021	0.342521	0.201717	0.309078	0.220284	0.237363	0.222658	0.0667399	0.343803	0.377083	0.215751	0.166012	0.201872	0.132844	0.0964131	0.101845	0.107879	0.0961713	0.104899	2	0	0	13.9834	C1QTNF9B	ENSG00000205863	0.24425	0.101441	1.26771
chr13	36050832	36052832	0.679921	0.693878	0.459916	0.678661	0.711901	0.699121	0.75241	0.761887	0.74562	0.661358	0.589821	0.597851	0.747052	0.784886	0.651118	0.708419	0.797562	0.503534	0.226091	0.289299	0.189147	0.263573	0.242502	2	0	0	43.1222	MAB21L1	ENSG00000180660	0.679162	0.242123	1.48802
chr13	49792474	49794474	0.185077	0.245649	0.180384	0.250332	0.226541	0.191794	0.163237	0.22268	0.229176	0.232813	0.232979	0.167044	0.210681	0.26071	0.27557	0.207014	0.209882	0.161658	0.120303	0.111419	0.109201	0.093118	0.112324	1	0	0	10.5309	MLNR	ENSG00000102539	0.214068	0.109273	0.970128
chr13	52768600	52770600	0.246926	0.080969	0.230623	0.298596	0.250277	0.388505	0.107961	0.408485	0.121186	0.104737	0.0754943	0.0768345	0.304336	0.261099	0.355901	0.140935	0.488043	0.125518	0.0658614	0.116527	0.074097	0.0548482	0.0288675	2	0	0	14.811	MRPS31P5	ENSG00000243406	0.225913	0.0680403	1.7313
chr13	53313947	53315947	0.424107	0.68595	0.384733	0.790744	0.759414	0.808511	0.661348	0.700389	0.760825	0.569665	0.659452	0.438596	0.839864	0.850554	0.339869	0.603037	0.898876	0.426407	0.183036	0.185243	0.237276	0.155116	0.28034	2	0	0	43.0919	LECT1	ENSG00000136110	0.644574	0.208202	1.63036
chr13	58203944	58205944	0.173336	0.154233	0.171299	0.193991	0.23265	0.100968	0.19242	0.277124	0.337067	0.162326	0.185462	0.156659	0.361001	0.321508	0.128334	0.154249	0.0270047	0.19697	0.0978571	0.0872972	0.101564	0.0772809	0.0728828	1	0	0	10.6615	PCDH17	ENSG00000118946	0.195922	0.0873764	1.16497
chr14	104394606	104396606	0.698893	0.82245	0.549154	0.769005	0.689712	0.343765	0.722142	0.533596	0.803002	0.739224	0.672314	0.543189	0.625521	0.633127	0.878749	0.635623	0.889498	0.718105	0.474069	0.524114	0.64146	0.469084	0.476336	2	0	0	15.0839	C14orf2	ENSG00000156411	0.681504	0.517013	0.398522
chr14	105647660	105649660	0.628111	0.61517	0.540104	0.656657	0.689375	0.643347	0.600304	0.606645	0.558264	0.556522	0.437083	0.474602	0.694444	0.795578	0.648515	0.758905	0.691036	0.523352	0.307785	0.342216	0.569167	0.285955	0.357674	2	0	0	23.0905	NUDT14	ENSG00000183828	0.617667	0.37256	0.729359
chr14	24561262	24563262	0.862903	0.757732	0.798134	0.858202	0.717521	0.888974	0.772429	0.829032	0.835042	0.784062	0.788925	0.652477	0.845436	0.778836	0.818349	0.744713	0.889114	0.751479	0.542088	0.473643	0.399745	0.616611	0.583333	1	0	0	28.2672	PCK2	ENSG00000100889	0.79852	0.523084	0.610286
chr14	24699628	24701628	0.0140977	0	0.0101156	0.0411215	0.0278834	0.029722	0.00631313	0.00884956	0.0255183	0.0104849	0	0.0286845	0	0.0602303	0.00465116	0.0017452	0.00603622	0.0823271	0.262953	0.129445	0.152702	0.189757	0.219582	1	0	0	-16.0709	GMPR2	ENSG00000100938	0.0198767	0.190888	-3.26357
chr14	31341720	31343720	0.119508	0.184779	0.0757717	0.14601	0.131837	0.0653595	0.106107	0.207614	0.170034	0.095573	0.0576101	0.0876044	0.169372	0.218846	0.272118	0.0492629	0.289552	0.0598683	0.0145377	0.0207538	0.025961	0.0110756	0.0139583	1	0	0	11.6532	COCH	ENSG00000100473	0.139268	0.0172573	3.01259
chr14	33402139	33404139	0.186941	0.113182	0.118076	0.372242	0.155545	0.315733	0.224172	0.21767	0.370927	0.161526	0.187337	0.0944444	0.133579	0.303845	0.16785	0.0880993	0.471146	0.0429212	0.0327159	0.0343635	0.0136871	0.0293441	0.0219283	1	0	0	17.3828	NPAS3	ENSG00000151322	0.206958	0.0264078	2.9703
chr14	36983034	36985034	0.169536	0.169081	0.110138	0.196349	0.165673	0.19766	0.25146	0.211136	0.173097	0.141153	0.113727	0.132219	0.0988059	0.268666	0.114383	0.12963	0.294565	0.0734985	0.0437592	0.0673436	0.023957	0.0272506	0.0597695	2	0	0	12.2512	SFTA3	ENSG00000229415	0.167265	0.044416	1.91299
chr14	36990354	36992354	0.304845	0.205549	0.248172	0.313448	0.21936	0.306458	0.183739	0.214533	0.320618	0.279609	0.27325	0.168581	0.282948	0.278733	0.324563	0.21077	0.377156	0.272924	0.108965	0.10093	0.0982274	0.0839181	0.10143	2	0	0	16.5061	NKX2-1	ENSG00000136352	0.265848	0.098694	1.42956
chr14	37047210	37049210	0.38381	0.670092	0.348404	0.836965	0.612772	0.819593	0.546431	0.539783	0.531981	0.633639	0.306588	0.691176	0.699552	0.755025	0.733692	0.624224	0.875748	0.679318	0.152257	0.188955	0.393352	0.235597	0.199884	2	0	0	40.1729	RPL29P3	ENSG00000243730	0.627155	0.234009	1.42226
chr14	37051812	37053812	0.498298	0.705819	0.326918	0.632299	0.553433	0.789198	0.519108	0.515707	0.562134	0.569276	0.349078	0.554007	0.574694	0.690521	0.678706	0.580048	0.712524	0.399779	0.18411	0.262649	0.29705	0.188687	0.255599	2	0	0	31.6667	NKX2-8	ENSG00000136327	0.567308	0.237619	1.25548
chr14	50155140	50157140	0.506098	0.572488	0.374242	0.566485	0.575729	0.659922	0.531756	0.497366	0.537439	0.467577	0.505858	0.364646	0.561912	0.522352	0.603137	0.482421	0.696521	0.322163	0.269396	0.346624	0.190519	0.197816	0.384681	2	0	0	24.83	POLE2	ENSG00000100479	0.519339	0.277807	0.902594
chr14	51336878	51338878	0.161051	0.0535363	0.173954	0.219549	0.0908692	0.201034	0.205158	0.21683	0.186585	0.121364	0.195479	0.0910135	0.206753	0.269699	0.288379	0.0361027	0.259858	0.136119	0.0426015	0.0281912	0.00990415	0.0391363	0.0260756	1	0	0	14.8391	ABHD12B	ENSG00000131969	0.172963	0.0291818	2.56733
chr14	52535712	52537712	0.156154	0.0959916	0.0657214	0.13223	0.159145	0.306843	0.110554	0.152449	0.207892	0.0621957	0.127778	0.0295245	0.127021	0.279239	0.141151	0.0109689	0.130786	0.0232044	0.0143212	0.0347502	0.0137134	0.0168788	0.0114225	2	0	0	10.8157	NID2	ENSG00000087303	0.128825	0.0182172	2.82204
chr14	57277197	57279197	0.192948	0.191368	0.142309	0.290603	0.208902	0.209936	0.264249	0.316834	0.274279	0.176969	0.184923	0.152444	0.258554	0.354171	0.332173	0.173595	0.341221	0.136029	0.0759091	0.0664992	0.0650697	0.0459259	0.113231	2	0	0	15.8779	OTX2	ENSG00000165588	0.233417	0.0733269	1.6705
chr14	57277901	57279901	0.192948	0.191368	0.142309	0.290603	0.208902	0.209936	0.264249	0.316834	0.274279	0.175136	0.184079	0.152941	0.251093	0.353789	0.332173	0.173595	0.341221	0.139669	0.0759091	0.0664992	0.0650697	0.0459259	0.113231	1	0	0	15.8333	OTX2-AS1	ENSG00000248550	0.233062	0.0733269	1.6683
chr14	60973669	60975669	0.388571	0.250665	0.471503	0.606973	0.581016	0.607817	0.53773	0.505564	0.5528	0.382099	0.475997	0.210625	0.412969	0.600122	0.699137	0.483607	0.561654	0.711475	0.099631	0.094894	0.0821275	0.0731201	0.210393	1	0	0	36.8245	SIX6	ENSG00000184302	0.50224	0.112033	2.16445
chr14	60982261	60984261	0.723918	0.496109	0.524301	0.687835	0.565465	0.733333	0.510847	0.606119	0.555556	0.458235	0.329043	0.564317	0.674971	0.597206	0.480106	0.421277	0.99085	0.30597	0.227065	0.226043	0.320398	0.285071	0.516111	2	0	0	25.5629	C14orf39	ENSG00000179008	0.568081	0.314938	0.85103
chr14	74704175	74706175	0.569481	0.757275	0.272954	0.614836	0.418512	0.543427	0.564579	0.388471	0.553531	0.443472	0.35748	0.408467	0.530612	0.648097	0.673655	0.582804	0.730132	0.212221	0.119841	0.202164	0.159187	0.172592	0.235093	1	0	0	33.3198	VSX2	ENSG00000119614	0.515	0.177776	1.53452
chr14	75422487	75424487	0.445147	0.297545	0.349433	0.203412	0.216641	0.348829	0.143631	0.412523	0.230689	0.238587	0.250175	0.0683188	0.485426	0.27378	0.45578	0.0649399	0.137082	0.0738385	0.0859049	0.0709753	0.0990223	0.0586844	0.100554	2	0	0	18.0151	PGF	ENSG00000119630	0.260876	0.0830282	1.65169
chr14	77785227	77787227	0.0712401	0.0453721	0.150294	0.087841	0.0760499	0.127684	0.167975	0.128456	0.0844075	0.213391	0.177506	0.138117	0.105695	0.124446	0.0577089	0.0599482	0.0611973	0.00902749	0.24772	0.334843	0.266219	0.215923	0.279421	1	0	0	-16.1887	GSTZ1	ENSG00000100577	0.104798	0.268825	-1.35906
chr14	90919574	90921574	0.670038	0.78516	0.609869	0.791489	0.836667	0.871314	0.740019	0.848	0.69341	0.837907	0.617954	0.870056	0.833613	0.820156	0.922929	0.814574	0.94942	0.654012	0.523664	0.481808	0.382919	0.577475	0.57485	1	0	0	28.1646	LINC00642	ENSG00000233208	0.787033	0.508143	0.631188
chr14	95236562	95238562	0.483908	0.657935	0.415442	0.725814	0.706222	0.712674	0.524156	0.70258	0.667101	0.50762	0.453213	0.62658	0.549415	0.7039	0.566231	0.632706	0.772572	0.537447	0.213219	0.2115	0.279781	0.243082	0.29135	2	0	0	35.7458	GSC	ENSG00000133937	0.608084	0.247786	1.29518
chr15	28344504	28346504	0.122697	0.226679	0.0935221	0.181602	0.124003	0.161111	0.167745	0.150372	0.0808717	0.12605	0.118747	0.024055	0.207528	0.217725	0.124952	0.114105	0.414791	0.0839096	0.0436388	0.0297892	0.0250577	0.0350501	0.0465417	2	0	0	11.7115	OCA2	ENSG00000104044	0.152248	0.0360155	2.07974
chr15	34782772	34784772	0.542504	0.682582	0.281335	0.637266	0.614572	0.642785	0.691511	0.332481	0.747758	0.307079	0.51047	0.38437	0.490385	0.639939	0.330367	0.554559	0.731485	0.15311	0.0973127	0.0661238	0.0429144	0.136688	0.114862	2	0	0	44.577	HNRNPLP2	ENSG00000259917	0.515253	0.0915802	2.49217
chr15	41806085	41808085	0.475825	0.224086	0.196481	0.417374	0.3898	0.276659	0.324455	0.402688	0.449754	0.341983	0.320602	0.1941	0.387612	0.434104	0.472137	0.455401	0.334127	0.0672854	0.0473437	0.15252	0.116364	0.106383	0.0999246	2	0	0	23.8913	LTK	ENSG00000062524	0.342471	0.104507	1.71238
chr15	44067285	44069285	0.335624	0.262665	0.252633	0.423309	0.276573	0.477423	0.172385	0.374247	0.44789	0.204242	0.35269	0.056639	0.263496	0.419248	0.314931	0.152576	0.296365	0.251326	0.0796152	0.0712646	0.022577	0.0776551	0.126968	1	0	0	21.36	SERF2	ENSG00000140264	0.296348	0.075616	1.97053
chr15	45720727	45722727	0.146924	0.270696	0.122104	0.288761	0.253559	0.29027	0.0687642	0.329195	0.220366	0.124727	0.205325	0.103456	0.404778	0.323639	0.44326	0.18632	0.278113	0.0797058	0.017718	0.0583186	0.00828002	0.0223855	0.0114023	1	0	0	19.5004	C15orf48	ENSG00000166920	0.229998	0.0236209	3.28349
chr15	45815005	45817005	0.00833333	0.0318471	0.0052521	0	0	0.0240964	0.00193986	0.00511247	0.0175277	0	0	0.00189934	0	0.0101523	0.00252207	0	0	0	0.159868	0.13366	0.103318	0.104351	0.0985342	2	0	0	-11.1795	SLC30A4	ENSG00000104154	0.00603793	0.119946	-4.31219
chr15	53083273	53085273	0.396765	0.477462	0.282087	0.434983	0.374509	0.476718	0.383457	0.467826	0.431797	0.42272	0.275713	0.443473	0.447376	0.608638	0.45902	0.316297	0.619421	0.371462	0.131182	0.12165	0.102104	0.1417	0.199886	2	0	0	28.8463	ONECUT1	ENSG00000169856	0.427207	0.139305	1.61669
chr15	59155374	59157374	0.357473	0.567669	0.583779	0.475309	0.67445	0.645892	0.451095	0.427429	0.607189	0.566038	0.41337	0.614402	0.140515	0.671014	0.69275	0.299898	0.788288	0.390097	0.12109	0.153906	0.156842	0.192453	0.244463	1	0	0	35.2438	RNF111	ENSG00000157450	0.52037	0.173751	1.58252
chr15	60294421	60296421	0.0771067	0.0833057	0.112971	0.174853	0.130907	0.113909	0.222636	0.126348	0.101573	0.0947195	0.126508	0.0650016	0.139297	0.171973	0.267183	0.135541	0.219316	0.115178	0.0236856	0.0546167	0.0191397	0.0370693	0.0313188	1	0	0	10.3846	FOXB1	ENSG00000171956	0.137685	0.033166	2.05359
chr15	65369028	65371028	0.799906	0.776247	0.629418	0.746765	0.84605	0.866027	0.720693	0.835344	0.834015	0.693144	0.768938	0.729404	0.80273	0.737033	0.833893	0.740929	0.847705	0.81185	0.58292	0.477341	0.514557	0.525926	0.525343	2	0	0	25.4888	RASL12	ENSG00000103710	0.778894	0.525217	0.568512
chr15	75249805	75251805	0.211002	0.154187	0.133133	0.215819	0.230644	0.285558	0.174477	0.273144	0.211738	0.115345	0.185235	0.0502065	0.185959	0.387034	0.270862	0.0451351	0.298483	0.0770242	0.0444791	0.0574641	0.0396544	0.0344786	0.0336756	2	0	0	15.1339	RPP25	ENSG00000178718	0.194721	0.0419504	2.21466
chr15	81410681	81412681	0.455367	0.379005	0.238012	0.522107	0.472888	0.489714	0.456328	0.450288	0.449967	0.426491	0.367203	0.289149	0.364865	0.628959	0.5613	0.459066	0.407823	0.0897978	0.114853	0.125342	0.0425422	0.0967662	0.109028	2	0	0	32.0978	ANP32BP3	ENSG00000259461	0.417129	0.0977065	2.09397
chr15	83953466	83955466	0.455311	0.324583	0.203306	0.413459	0.423385	0.509072	0.289508	0.436955	0.421281	0.255451	0.200197	0.18329	0.609657	0.624183	0.373371	0.163783	0.607307	0.163009	0.0388854	0.0598363	0.0305956	0.0242372	0.0162162	2	0	0	33.1547	BNC1	ENSG00000169594	0.369839	0.0339542	3.44524
chr15	84746920	84748920	0.453081	0.602178	0.194416	0.497825	0.578992	0.724055	0.457477	0.524127	0.609195	0.369156	0.303229	0.225628	0.354797	0.445951	0.771532	0.13177	0.749273	0.33792	0.0891178	0.0991843	0.0915577	0.0704657	0.112892	1	0	0	34.9919	EFTUD1P1	ENSG00000259404	0.462811	0.0926435	2.32066
chr15	89909248	89911248	0.162156	0.156585	0.0948249	0.196624	0.145412	0.127561	0.134985	0.112341	0.136835	0.176625	0.160093	0.0876277	0.194502	0.20568	0.171937	0.110642	0.205061	0.133219	0.0522281	0.0374585	0.0267197	0.0149015	0.0528824	1	0	0	11.6193	MIR9-3	ENSG00000207819	0.150706	0.036838	2.03247
chr15	90542624	90544624	0.482341	0.556453	0.372144	0.553301	0.592471	0.610455	0.426169	0.532879	0.559401	0.541937	0.418911	0.529601	0.616542	0.578627	0.661914	0.462896	0.620779	0.511401	0.368602	0.24486	0.347433	0.351482	0.446061	1	0	0	18.2276	ZNF710	ENSG00000140548	0.534901	0.351688	0.604978
chr16	1275257	1277257	0.717926	0.768401	0.579914	0.874792	0.739457	0.761864	0.671719	0.728257	0.753551	0.733424	0.679306	0.773669	0.780708	0.838503	0.764274	0.794318	0.856209	0.65205	0.487179	0.402222	0.465982	0.491725	0.562074	2	0	0	25.611	TPSG1	ENSG00000116176	0.748241	0.481837	0.63496
chr16	1843701	1845701	0.627586	0.554765	0.452395	0.719056	0.471491	0.535281	0.49101	0.416218	0.517179	0.404425	0.72793	0.458587	0.490412	0.64868	0.771869	0.664208	0.799632	0.579365	0.46778	0.337605	0.238265	0.560013	0.428947	2	0	0	17.248	SPSB3	ENSG00000162032	0.573894	0.406522	0.497451
chr16	2140285	2142285	0.806816	0.824228	0.784158	0.857195	0.788593	0.844422	0.83317	0.845831	0.82712	0.811779	0.906654	0.851019	0.917203	0.850329	0.870164	0.803522	0.936519	0.7647	0.60762	0.440259	0.561907	0.439046	0.58532	2	0	0	31.6551	MIR1225	ENSG00000221656	0.84019	0.52683	0.673377
chr16	2390747	2392747	0.362984	0.316396	0.266406	0.340381	0.308122	0.297506	0.351503	0.335957	0.341116	0.300461	0.309165	0.334172	0.350212	0.331569	0.317523	0.261377	0.377667	0.246237	0.191104	0.176209	0.151964	0.157274	0.160131	2	0	0	15.1628	ABCA3	ENSG00000167972	0.319375	0.167336	0.932503
chr16	32857034	32859034	0.653982	0.728284	0.781226	0.470187	0.762576	0.840331	0.767191	0.684499	0.740116	0.717084	0.589839	0.669891	0.798474	0.71262	0.72678	0.730989	0.865475	0.658557	0.484383	0.6423	0.625423	0.634136	0.684353	1	0	0	11.8705	IGHV2OR16-5	ENSG00000259303	0.716561	0.614119	0.222571
chr16	56649388	56651388	0.278029	0.399071	0.210787	0.356852	0.41964	0.425145	0.160802	0.345847	0.463648	0.426409	0.327509	0.295597	0.373431	0.363653	0.487797	0.210526	0.447464	0.171214	0.0968379	0.155582	0.0804469	0.110727	0.1205	1	0	0	22.7584	MT1L	ENSG00000260549	0.342412	0.112819	1.60173
chr16	56657387	56659387	0.063685	0.0265937	0.0944056	0.124306	0.144604	0.224422	0.0266789	0.140837	0.167452	0.151656	0.0573288	0.273426	0.263925	0.00446927	0.482456	0.103254	0.263881	0.521333	0.0714841	0.0317314	0.0314031	0.0680614	0.0515302	1	0	0	11.7939	MT1E	ENSG00000169715	0.174151	0.050842	1.77624
chr16	56667651	56669651	0.622731	0.661673	0.398631	0.663972	0.73464	0.403663	0.596748	0.62395	0.637199	0.570706	0.483137	0.632521	0.558233	0.799786	0.770742	0.604452	0.803044	0.717474	0.211036	0.146967	0.250777	0.323059	0.542133	1	0	0	33.2289	MT1JP	ENSG00000255986	0.62685	0.294794	1.08841
chr16	56670578	56672578	0.258045	0.513296	0.348837	0.275085	0.443232	0.380811	0.304967	0.568487	0.329056	0.382448	0.279622	0.288664	0.281503	0.555911	0.40388	0.445912	0.652822	0.139148	0.028028	0.0461668	0.057228	0.0746362	0.0802422	1	0	0	29.8591	MT1A	ENSG00000205362	0.380652	0.0572602	2.73287
chr16	56675617	56677617	0.238119	0.277005	0.067186	0.104723	0.31657	0.169826	0.105296	0.0772727	0.208057	0.0472973	0.19411	0.048849	0.219917	0.215488	0.474279	0.200634	0.0120356	0.028016	0.0197702	0.0310922	0.0235627	0.0492069	0.100149	1	0	0	12.3911	MT1DP	ENSG00000205361	0.166927	0.0447561	1.89906
chr16	56701726	56703726	0.190585	0.213585	0.0987076	0.202161	0.138725	0.226244	0.225141	0.264515	0.261884	0.144962	0.175709	0.20025	0.228961	0.267125	0.145767	0.132982	0.248984	0.20237	0.0563363	0.050973	0.120227	0.0486548	0.131166	1	0	0	11.4748	MT1H	ENSG00000205358	0.198259	0.0814714	1.28302
chr16	56701977	56703977	0.198063	0.288966	0.0887744	0.218343	0.174651	0.268565	0.255333	0.321347	0.297567	0.176949	0.179444	0.24947	0.264997	0.281757	0.170336	0.153624	0.303707	0.251139	0.0535483	0.044997	0.119361	0.0401935	0.127652	2	0	0	15.1387	MT1G	ENSG00000125144	0.230168	0.0771502	1.57695
chr16	583316	585316	0.777891	0.910128	0.854499	0.839722	0.824674	0.868876	0.831887	0.796468	0.764876	0.88739	0.9077	0.816369	0.811079	0.799953	0.917376	0.928504	0.886891	0.836517	0.630363	0.693755	0.630045	0.726654	0.753524	1	0	0	16.3565	MIR5587	ENSG00000266124	0.847822	0.686868	0.303728
chr16	66611351	66613351	0.424	0.46986	0.218423	0.400762	0.299863	0.293113	0.452104	0.35488	0.429168	0.323593	0.317082	0.223437	0.390759	0.434286	0.39993	0.38353	0.359132	0.190033	0.11571	0.101477	0.0638355	0.200841	0.268308	1	0	0	19.5629	CMTM2	ENSG00000140932	0.353553	0.150034	1.23663
chr16	66959547	66961547	0.372714	0.525745	0.295195	0.503401	0.636678	0.582492	0.225914	0.649038	0.567515	0.515306	0.348865	0.357864	0.6475	0.640794	0.681729	0.502427	0.557047	0.620606	0.110224	0.125307	0.135897	0.119138	0.157431	2	0	0	38.3941	RRAD	ENSG00000166592	0.512824	0.129599	1.9844
chr16	67427438	67429438	0.343356	0.537221	0.181977	0.489677	0.233162	0.302608	0.323096	0.321248	0.388436	0.484632	0.169959	0.368909	0.231603	0.568937	0.367583	0.433154	0.688902	0.311755	0.150486	0.123424	0.061434	0.187075	0.229611	2	0	0	21.4143	TPPP3	ENSG00000159713	0.37479	0.150406	1.31722
chr16	808762	810762	0.553909	0.523616	0.516838	0.600964	0.667867	0.526246	0.664967	0.660405	0.559807	0.470023	0.636716	0.365594	0.550863	0.667989	0.638948	0.544572	0.73472	0.468614	0.349651	0.470833	0.39374	0.463143	0.427648	1	0	0	15.347	MSLN	ENSG00000102854	0.575148	0.421003	0.450102
chr16	818183	820183	0.739269	0.691605	0.679418	0.875664	0.754304	0.527417	0.789604	0.472877	0.574961	0.670259	0.564182	0.363725	0.755911	0.811594	0.718384	0.526246	0.78892	0.430298	0.523647	0.571018	0.445472	0.541454	0.42827	1	0	0	15.1429	MIR662	ENSG00000207579	0.651924	0.501972	0.377097
chr17	16570432	16572432	0.134244	0.216273	0.0468876	0.232558	0.208711	0.298456	0.338867	0.272116	0.388697	0.119886	0.165195	0.0758514	0.244327	0.326587	0.284286	0.117794	0.532495	0.0908319	0.00961538	0.0475737	0.0102652	0.0207346	0.00995025	2	0	0	19.7672	NEK4P2	ENSG00000264359	0.227448	0.0196278	3.53456
chr17	20685958	20687958	0.525547	0.483845	0.429853	0.570248	0.45175	0.512295	0.475061	0.355391	0.626328	0.489049	0.494954	0.749489	0.586055	0.78105	0.485775	0.44379	0.699963	0.275558	0.156312	0.3125	0.213937	0.286475	0.257982	1	0	0	27.6185	SCDP1	ENSG00000226549	0.524222	0.245441	1.0948
chr17	27038872	27040872	0.343246	0.511968	0.481744	0.616974	0.691565	0.745005	0.398332	0.642815	0.691164	0.554396	0.369146	0.677253	0.697857	0.813685	0.74361	0.50314	0.653142	0.609005	0.29113	0.339309	0.334535	0.293977	0.461471	2	0	0	26.9422	PROCA1	ENSG00000167525	0.596891	0.344084	0.794706
chr17	27949925	27951925	0.322083	0.443629	0.311922	0.342988	0.314465	0.469621	0.324264	0.497175	0.278459	0.297453	0.304184	0.45637	0.407064	0.338598	0.327472	0.13828	0.451369	0.248687	0.191799	0.146897	0.164124	0.162208	0.227642	2	0	0	16.9236	CORO6	ENSG00000167549	0.34856	0.178534	0.96521
chr17	33775856	33777856	0.41299	0.717228	0.208529	0.478175	0.580946	0.338926	0.458631	0.427058	0.477288	0.387819	0.33122	0.521116	0.488673	0.590416	0.396492	0.480477	0.707608	0.142341	0.110261	0.0861448	0.0590538	0.084411	0.13532	2	0	0	36.0664	SLFN13	ENSG00000154760	0.452552	0.0950383	2.2515
chr17	37822234	37824234	0.345817	0.398446	0.155343	0.290589	0.416175	0.396874	0.17326	0.323402	0.314108	0.145533	0.255782	0.145919	0.493946	0.364881	0.406109	0.326016	0.147824	0.224152	0.0871169	0.0788344	0.129327	0.105598	0.155949	1	0	0	17.6883	PNMT	ENSG00000141744	0.295788	0.111365	1.40926
chr17	38022417	38024417	0.437984	0.344316	0.252298	0.409318	0.401496	0.382389	0.461728	0.432636	0.579073	0.259334	0.360427	0.227792	0.301282	0.557769	0.702003	0.400099	0.709077	0.484908	0.155588	0.212217	0.152921	0.218795	0.160271	1	0	0	23.161	ZPBP2	ENSG00000186075	0.427996	0.179958	1.24993
chr17	39678781	39680781	0.770419	0.877593	0.540984	0.776062	0.920379	0.542657	0.60682	0.830664	0.75566	0.610703	0.620416	0.593931	0.590454	0.933074	0.783943	0.808108	0.908948	0.28757	0.252624	0.384565	0.159039	0.214024	0.348561	2	0	0	43.5154	KRT15	ENSG00000171346	0.708799	0.271763	1.38303
chr17	40273376	40275376	0.406497	0.422639	0.388982	0.52736	0.433564	0.471757	0.377644	0.410261	0.317175	0.454674	0.466575	0.331277	0.513724	0.540011	0.46321	0.430178	0.473338	0.392703	0.357646	0.300038	0.282591	0.325806	0.310144	2	0	0	12.1004	KAT2A	ENSG00000108773	0.434532	0.315245	0.462987
chr17	40717086	40719086	0.289321	0.243583	0.303781	0.346978	0.273106	0.340443	0.330687	0.341268	0.307597	0.356123	0.440016	0.253812	0.469431	0.336231	0.359525	0.28951	0.378929	0.167294	0.222044	0.153094	0.164405	0.245271	0.208327	1	0	0	12.7709	MLX	ENSG00000108788	0.323758	0.198628	0.704843
chr17	42081837	42083837	0.17021	0.406412	0.0668451	0.147012	0.154795	0.151464	0.128594	0.229176	0.229435	0.274137	0.112795	0.165723	0.164517	0.501009	0.20678	0.123214	0.431822	0.152284	0.0410944	0.0554088	0.0344444	0.0634315	0.0564589	2	0	0	15.3161	PYY	ENSG00000131096	0.212012	0.0501676	2.07932
chr17	46618913	46620913	0.304992	0.450049	0.235328	0.342971	0.3543	0.451519	0.409576	0.458322	0.291652	0.324849	0.399811	0.417979	0.474567	0.452715	0.403314	0.284325	0.358494	0.31722	0.205405	0.198165	0.238416	0.19678	0.239993	1	0	0	15.6085	HOXB-AS1	ENSG00000230148	0.373999	0.215752	0.793661
chr17	46657473	46659473	0.301676	0.249115	0.115942	0.509434	0.351977	0.250718	0.227171	0.240683	0.31714	0.164659	0.151111	0.21725	0.468315	0.543426	0.193823	0.226514	0.373745	0.00202224	0.0733882	0.0418871	0.0883786	0.0881543	0.0345183	2	0	0	21.2741	HOXB4	ENSG00000182742	0.272485	0.0652653	2.06179
chr17	47072774	47074774	0.221739	0.210184	0.148246	0.279396	0.217998	0.216374	0.232815	0.26114	0.281046	0.17258	0.150678	0.115896	0.238179	0.360427	0.225098	0.152145	0.325537	0.132517	0.0666709	0.0626177	0.0470582	0.069484	0.0670261	1	0	0	15.4367	IGF2BP1	ENSG00000159217	0.219	0.0625714	1.80735
chr17	48546327	48548327	0.232565	0.263629	0.209386	0.0893923	0.198449	0.543883	0.121557	0.333126	0.309428	0.261449	0.308638	0.0942441	0.219097	0.0983497	0.558397	0.0905881	0.235429	0.0771942	0.0591482	0.0849958	0.0401341	0.0647353	0.0436385	2	0	0	17.2887	CHAD	ENSG00000136457	0.235822	0.0585304	2.01044
chr17	5026411	5028411	0.281847	0.177291	0.247503	0.13854	0.213392	0.161589	0.204056	0.295191	0.228264	0.301069	0.184454	0.107426	0.201822	0.336624	0.163006	0.160679	0.379353	0.139592	0.0957302	0.101513	0.058169	0.133848	0.0694789	2	0	0	12.2915	ZNF232	ENSG00000167840	0.217872	0.0917477	1.24774
chr17	57640886	57642886	0.208315	0.186845	0.271413	0.276536	0.261544	0.448289	0.231323	0.482113	0.256171	0.339949	0.346957	0.249545	0.392195	0.655663	0.242215	0.204073	0.576923	0.308544	0.162895	0.211694	0.213773	0.110343	0.183609	1	0	0	15.1787	DHX40	ENSG00000108406	0.329923	0.176463	0.902766
chr17	59487112	59489112	0.346792	0.451999	0.164053	0.325042	0.310929	0.396008	0.301147	0.403914	0.228309	0.280313	0.2437	0.350128	0.45515	0.321181	0.470638	0.230141	0.31922	0.197583	0.110702	0.0923406	0.159881	0.161287	0.297657	1	0	0	16.0772	C17orf82	ENSG00000187013	0.322014	0.164374	0.970143
chr17	59527765	59529765	0.328321	0.509304	0.293158	0.386147	0.496838	0.432231	0.433738	0.482549	0.52695	0.384434	0.294025	0.384866	0.465517	0.550013	0.46202	0.347148	0.547185	0.337403	0.186968	0.208572	0.242282	0.235055	0.267107	1	0	0	19.4086	TBX4	ENSG00000121075	0.425658	0.227997	0.900682
chr17	61924652	61926652	0.171815	0.150429	0.0793217	0.215064	0.0930098	0.467354	0.079558	0.363766	0.257576	0.0839188	0.0671748	0.0713154	0.127119	0.136364	0.0445657	0.292104	0.326817	0.0262819	0.0571429	0.0335543	0.0324111	0.00735895	0.0611576	1	0	0	12.9889	TCAM1P	ENSG00000240280	0.169642	0.038325	2.14614
chr17	6616886	6618886	0.248159	0.22887	0.102873	0.165433	0.267606	0.206948	0.155243	0.192246	0.186311	0.189277	0.152299	0.21995	0.222445	0.240935	0.203252	0.136147	0.343417	0.236582	0.0624681	0.0470703	0.0325003	0.0753998	0.122416	2	0	0	13.9373	SLC13A5	ENSG00000141485	0.205444	0.0679709	1.59576
chr17	7042249	7044249	0.881002	1	0.846154	0.910256	0.896629	0.983108	0.86039	0.930851	0.896694	0.746114	0.9	0.701005	0.796703	0.940945	0.894619	0.871053	0.783843	0.509804	0.379921	0.289125	0.351562	0.274105	0.292517	1	0	0	51.0186	RPL7AP64	ENSG00000213876	0.852732	0.317446	1.42558
chr17	73582139	73584139	0.556387	0.651645	0.298295	0.453028	0.665419	0.607362	0.2375	0.510182	0.246946	0.275714	0.289927	0.532864	0.586751	0.784358	0.429137	0.593577	0.474064	0.106929	0.165465	0.130724	0.0347103	0.197614	0.155215	1	0	0	30.8908	MYO15B	ENSG00000266714	0.461116	0.136745	1.75364
chr17	74134637	74136637	0.503252	0.55232	0.385895	0.606256	0.577842	0.65325	0.486381	0.522382	0.530408	0.588049	0.332394	0.603816	0.575275	0.670207	0.567774	0.505759	0.791804	0.571263	0.325183	0.374156	0.416701	0.367747	0.571039	1	0	0	14.5586	RNF157-AS1	ENSG00000267128	0.556907	0.410965	0.43842
chr17	76128488	76130488	0.76678	0.610992	0.546194	0.61482	0.629464	0.775099	0.561333	0.673317	0.646953	0.440338	0.46079	0.425637	0.801734	0.783407	0.551032	0.557092	0.682135	0.469205	0.463653	0.399779	0.362704	0.482793	0.437657	2	0	0	18.1117	TMC6	ENSG00000141524	0.610907	0.429317	0.508909
chr17	7756383	7758383	0.764096	0.794633	0.73902	0.785126	0.814584	0.816747	0.742549	0.813871	0.80459	0.761157	0.836561	0.729293	0.831357	0.802191	0.832496	0.767183	0.827409	0.737533	0.656964	0.592593	0.665908	0.652668	0.702451	1	0	0	13.3278	TMEM88	ENSG00000167874	0.788911	0.654117	0.270314
chr18	12305668	12307668	0.549915	0.760619	0.428016	0.728718	0.728473	0.654951	0.511238	0.618421	0.66522	0.640244	0.422657	0.752683	0.673211	0.739583	0.833439	0.567158	0.796723	0.435076	0.311275	0.271247	0.339436	0.341752	0.562518	1	0	0	25.7933	TUBB6	ENSG00000176014	0.639241	0.365246	0.807494
chr18	47792892	47794892	0.402204	0.485406	0.399453	0.578766	0.657264	0.672183	0.425844	0.505763	0.707177	0.511888	0.285138	0.571849	0.565479	0.611373	0.51185	0.123824	0.667838	0.577841	0.316015	0.233769	0.309399	0.212996	0.606757	2	0	0	18.7184	CCDC11	ENSG00000172361	0.514508	0.335787	0.615645
chr19	11530018	11532018	0.417152	0.467579	0.229287	0.524635	0.559908	0.669654	0.346234	0.509738	0.46079	0.576033	0.418515	0.283688	0.582027	0.498635	0.419251	0.179802	0.598378	0.552697	0.211849	0.202604	0.227299	0.216183	0.351884	2	0	0	22.2812	RGL3	ENSG00000205517	0.460778	0.241964	0.929281
chr19	1273026	1275026	0.384491	0.306277	0.478285	0.352501	0.37405	0.252004	0.377518	0.329087	0.299471	0.538942	0.61549	0.275367	0.318626	0.400886	0.371366	0.421512	0.44822	0.40275	0.588686	0.584581	0.540521	0.640325	0.421802	1	0	0	-16.5722	C19orf24	ENSG00000228300	0.385936	0.555183	-0.524603
chr19	12983554	12985554	0.856401	0.838454	0.809631	0.600677	0.921516	0.687848	0.769965	0.833143	0.845498	0.638625	0.821039	0.847786	0.825232	0.782501	0.816398	0.791541	0.767603	0.64292	0.516054	0.700711	0.667486	0.779678	0.718897	2	0	0	10.4534	HOOK2	ENSG00000095066	0.783154	0.676565	0.211068
chr19	14015014	14017014	0.194227	0.151616	0.181561	0.206393	0.243162	0.162467	0.154916	0.202607	0.14251	0.251366	0.0739522	0.132137	0.133175	0.297615	0.364147	0.382472	0.207334	0.173138	0.0800112	0.0957525	0.0307891	0.0953118	0.102169	1	0	0	11.6129	CC2D1A	ENSG00000132024	0.203044	0.0808068	1.32924
chr19	14541865	14543865	0.2801	0.22437	0.210723	0.186992	0.38425	0.279426	0.133333	0.19991	0.375827	0.12196	0.329929	0.0974898	0.185522	0.339033	0.355792	0.188679	0.234479	0.0652174	0.0721178	0.0541905	0.0746897	0.0860666	0.0746445	1	0	0	15.2504	PKN1	ENSG00000123143	0.232946	0.0723418	1.68709
chr19	15344246	15346246	0.437929	0.627734	0.245112	0.43082	0.534574	0.580283	0.454809	0.617896	0.477294	0.472121	0.411817	0.441589	0.585174	0.569049	0.550445	0.54324	0.706002	0.320222	0.242057	0.264545	0.176324	0.289651	0.25425	2	0	0	24.2935	EPHX3	ENSG00000105131	0.500339	0.245366	1.02797
chr19	16008930	16010930	0.0665451	0.20354	0.122582	0.0422886	0.461923	0.541584	0.252833	0.303673	0.121002	0.0603784	0.372434	0.0579071	0.641113	0.12848	0.120034	0.077802	0.17555	0.160957	0.0474628	0.0973878	0.106569	0.0892936	0.0408998	2	0	0	11.4174	CYP4F2	ENSG00000186115	0.217257	0.0763227	1.50922
chr19	17401418	17403418	0.348996	0.357963	0.337585	0.527675	0.384016	0.682878	0.460717	0.567251	0.644841	0.5254	0.460164	0.388453	0.636126	0.595606	0.659263	0.226752	0.877872	0.187361	0.193635	0.124773	0.166966	0.140433	0.222888	1	0	0	29.5614	MRPL34	ENSG00000130312	0.492718	0.169739	1.53744
chr19	18902123	18904123	0.493058	0.609168	0.370704	0.636214	0.482607	0.598774	0.453616	0.453375	0.490733	0.410394	0.357761	0.382609	0.5161	0.638438	0.528308	0.614083	0.620278	0.244998	0.169615	0.14301	0.173493	0.204355	0.206019	2	0	0	31.7613	COMP	ENSG00000105664	0.494512	0.179299	1.46364
chr19	19624545	19626545	0.651687	0.726711	0.675126	0.763248	0.84181	0.79567	0.690059	0.718239	0.727384	0.746191	0.698015	0.65301	0.72398	0.814538	0.873967	0.774986	0.841716	0.63855	0.471435	0.479782	0.395193	0.569916	0.604065	1	0	0	23.6389	NDUFA13	ENSG00000186010	0.741938	0.504078	0.557651
chr19	19625036	19627036	0.46379	0.455035	0.446152	0.474269	0.454322	0.507238	0.456458	0.477976	0.520641	0.516835	0.525555	0.472371	0.478351	0.484679	0.499483	0.474085	0.444596	0.40145	0.323818	0.344054	0.284536	0.388741	0.397001	1	0	0	13.0066	YJEFN3	ENSG00000250067	0.475183	0.34763	0.45093
chr19	2094380	2096380	0.0629384	0.0482153	0.132831	0.0942012	0.199068	0.318055	0.0760307	0.0638278	0.0452531	0.17681	0.0781609	0.0250174	0.0773972	0.0483549	0.134132	0.138601	0.0357325	0.0664511	0.187277	0.300281	0.194747	0.198554	0.180491	1	0	0	-11.1056	IZUMO4	ENSG00000099840	0.101171	0.21227	-1.06911
chr19	2282181	2284181	0.24411	0.279799	0.183859	0.325854	0.290054	0.297515	0.172573	0.335213	0.306148	0.233277	0.168395	0.260222	0.271987	0.323882	0.317828	0.324593	0.370719	0.281732	0.0993086	0.0992714	0.11866	0.108294	0.255394	2	0	0	13.679	C19orf35	ENSG00000188305	0.277098	0.136186	1.02482
chr19	33555794	33557794	0.228747	0.214644	0.170047	0.29077	0.298261	0.234879	0.214975	0.269771	0.184606	0.192059	0.288416	0.187096	0.299792	0.3747	0.270837	0.36934	0.153666	0.083153	0.126569	0.111246	0.076962	0.130419	0.133662	2	0	0	12.5152	RHPN2	ENSG00000131941	0.24032	0.115771	1.05368
chr19	3480540	3482540	0.542486	0.714651	0.513394	0.645036	0.606241	0.631134	0.541376	0.641014	0.571429	0.528718	0.527842	0.474446	0.686391	0.672773	0.70012	0.550831	0.730275	0.598915	0.458234	0.434183	0.478835	0.49114	0.497682	2	0	0	13.3098	C19orf77	ENSG00000095932	0.604282	0.472015	0.356389
chr19	36247044	36249044	0.275906	0.286051	0.178543	0.210736	0.24629	0.207053	0.192381	0.197529	0.16484	0.284452	0.178294	0.15625	0.256047	0.215754	0.302649	0.145688	0.228274	0.256405	0.11857	0.0978121	0.0515863	0.103765	0.14159	1	0	0	11.8995	C19orf55	ENSG00000167595	0.221286	0.102665	1.10797
chr19	36484090	36486090	0.347866	0.317922	0.455411	0.455279	0.390366	0.405838	0.316085	0.480788	0.502868	0.346894	0.298765	0.243682	0.620606	0.38218	0.531198	0.379439	0.570667	0.399365	0.199036	0.163905	0.158481	0.239764	0.208554	1	0	0	21.7757	SDHAF1	ENSG00000205138	0.413623	0.193948	1.09265
chr19	38037816	38039816	0.798784	0.653571	0.687322	0.482503	0.573904	0.752867	0.728701	0.783759	0.787269	0.698158	0.629888	0.618812	0.649628	0.641061	0.71883	0.369359	0.84538	0.695006	0.446288	0.483365	0.502273	0.515718	0.670432	1	0	0	14.42	ZNF571-AS1	ENSG00000267470	0.673045	0.523615	0.362195
chr19	38877061	38879061	0.464119	0.341629	0.43047	0.412909	0.456299	0.518003	0.380074	0.42787	0.406419	0.463892	0.415612	0.448877	0.464929	0.459419	0.427062	0.410624	0.47668	0.377908	0.361286	0.221218	0.299709	0.322816	0.364312	1	0	0	11.7598	SPRED3	ENSG00000188766	0.432377	0.313868	0.462132
chr19	39260544	39262544	0.162611	0.414206	0.179134	0.206944	0.214607	0.261748	0.223988	0.235248	0.241562	0.392313	0.157694	0.0566362	0.307108	0.240415	0.140655	0.0166134	0.411168	0.153194	0.0893082	0.0686176	0.0623819	0.0617021	0.0430839	2	0	0	16.222	CAPN12	ENSG00000182472	0.223103	0.0650187	1.77878
chr19	46318577	46320577	0.534006	0.605933	0.525926	0.639893	0.699137	0.738978	0.512999	0.657877	0.602289	0.676847	0.549769	0.707956	0.65571	0.753508	0.643748	0.636109	0.732015	0.686734	0.440443	0.394882	0.503237	0.421662	0.582557	2	0	0	17.355	RSPH6A	ENSG00000104941	0.642191	0.468556	0.45478
chr19	49222978	49224978	0.841328	0.793834	0.723532	0.840278	0.853853	0.918816	0.845607	0.884956	0.907547	0.807873	0.807344	0.753754	0.840704	0.88491	0.853933	0.844351	0.856004	0.72	0.597297	0.58831	0.460044	0.56816	0.683244	2	0	0	26.154	MAMSTR	ENSG00000176909	0.832146	0.579411	0.522249
chr19	49243978	49245978	0.476105	0.553777	0.465015	0.528571	0.488064	0.49186	0.477556	0.507315	0.583466	0.527094	0.42515	0.441233	0.652174	0.636012	0.417967	0.605099	0.625926	0.509148	0.225052	0.262097	0.258827	0.296927	0.29944	2	0	0	24.9427	RASIP1	ENSG00000105538	0.522863	0.268468	0.96168
chr19	49339935	49341935	0.630855	0.542797	0.365971	0.418565	0.313782	0.710702	0.26443	0.53865	0.671212	0.557892	0.430812	0.423351	0.36887	0.683387	0.678787	0.281308	0.792959	0.30627	0.276688	0.245427	0.102397	0.327519	0.460656	2	0	0	21.2233	HSD17B14	ENSG00000087076	0.498922	0.282537	0.820373
chr19	55628927	55630927	0.176417	0.299252	0.211968	0.163376	0.325152	0.159875	0.207303	0.243277	0.189709	0.173845	0.14546	0.19319	0.368475	0.209494	0.303681	0.178255	0.196842	0.251735	0.113812	0.120582	0.0813116	0.0828499	0.123043	2	0	0	11.5056	PPP1R12C	ENSG00000125503	0.222073	0.10432	1.09002
chr19	57183151	57185151	0.209187	0.0752611	0.12598	0.250708	0.168401	0.166324	0.220419	0.216247	0.112109	0.126891	0.108287	0.0952381	0.115748	0.231545	0.129989	0.0878198	0.318681	0.0873096	0.0212583	0.0348399	0.0262446	0.0337355	0.045171	2	0	0	12.2786	ZNF835	ENSG00000127903	0.158119	0.0322499	2.29365
chr19	58514717	58516717	0.473991	0.421864	0.543139	0.490446	0.551445	0.542742	0.604125	0.429518	0.610721	0.396708	0.57567	0.283751	0.529981	0.583088	0.576011	0.587854	0.629905	0.769634	0.261319	0.302128	0.272639	0.371795	0.286149	2	0	0	22.6596	ZNF606	ENSG00000166704	0.533366	0.298806	0.835919
chr2	10180976	10182976	0.65	0.717887	0.484656	0.670043	0.813107	0.805136	0.484536	0.562724	0.555224	0.549249	0.634558	0.641849	0.689304	0.720268	0.644951	0.759831	0.908031	0.762826	0.23417	0.292908	0.411914	0.420334	0.411122	1	0	0	31.6189	KLF11	ENSG00000172059	0.669677	0.354089	0.919351
chr2	10332797	10334797	0.861255	0.875387	0.793956	0.944755	0.851964	0.866126	0.777864	0.86228	0.83588	0.849414	0.823483	0.818887	0.791055	0.912129	0.880587	0.825726	0.874466	0.738318	0.622222	0.612267	0.436052	0.624741	0.706556	2	0	0	24.5116	MIR4261	ENSG00000265418	0.84353	0.600368	0.490593
chr2	111874955	111876955	0.464894	0.552382	0.257032	0.465947	0.485699	0.559501	0.385595	0.517561	0.511184	0.349296	0.257541	0.37593	0.622733	0.501776	0.424122	0.398467	0.441665	0.36363	0.15026	0.154146	0.199604	0.237863	0.264628	1	0	0	23.1985	BCL2L11	ENSG00000153094	0.440831	0.2013	1.13088
chr2	113192065	113194065	0.865264	0.828171	0.726831	0.844617	0.876339	0.837079	0.704906	0.827633	0.842325	0.821299	0.825411	0.785213	0.878055	0.87186	0.88813	0.806134	0.89657	0.799572	0.607995	0.615579	0.698683	0.665109	0.659037	2	0	0	17.9827	RGPD8	ENSG00000169629	0.829189	0.649281	0.352859
chr2	118615003	118617003	0.824595	0.385537	0.744161	0.75013	0.852732	0.769885	0.695166	0.705283	0.916333	0.708288	0.799464	0.851207	0.703458	0.757338	0.472905	0.891939	0.95757	0.959896	0.773917	0.446026	0.449852	0.611347	0.539069	1	0	0	20.8244	HTR5BP	ENSG00000125631	0.76366	0.564042	0.437128
chr2	132216533	132218533	0.0850496	0.114349	0.103422	0.260032	0.13431	0.210526	0.0809958	0.246895	0.0510092	0.176364	0.327935	0.178105	0.214749	0.364883	0.196296	0.112591	0.24208	0.0710425	0.0488867	0.0593011	0.0226735	0.0436768	0.0584248	1	0	0	13.8562	RHOQP2	ENSG00000232742	0.176146	0.0465926	1.9186
chr2	160761221	160763221	0.134006	0.147907	0.101186	0.193433	0.147993	0.210075	0.14465	0.306457	0.262273	0.0173675	0.101511	0.0686778	0.103915	0.32702	0.28924	0.176216	0.451136	0.15687	0.00241287	0.0232832	0.0437212	0.000301841	0.0603338	2	0	0	15.5929	LY75-CD302	ENSG00000248672	0.185552	0.0260106	2.83465
chr2	160761260	160763260	0.111763	0.148594	0.0972469	0.207302	0.170807	0.204186	0.121434	0.282235	0.241899	0.0106101	0.0783913	0.0658824	0.0446898	0.338173	0.307937	0.190449	0.471388	0.122134	0.00257732	0.032919	0.0229204	0	0.0521273	2	0	0	15.6437	LY75	ENSG00000054219	0.178618	0.0221088	3.01418
chr2	162278843	162280843	0.277772	0.313505	0.239598	0.308956	0.290046	0.335396	0.282785	0.33707	0.279052	0.268276	0.207336	0.246501	0.380412	0.370697	0.331113	0.202211	0.323071	0.227683	0.0926483	0.123539	0.0739003	0.0964505	0.0930939	1	0	0	19.5416	SLC4A10	ENSG00000144290	0.290082	0.0959264	1.59646
chr2	171569861	171571861	0.199814	0.175538	0.138092	0.22093	0.230819	0.325522	0.22312	0.243547	0.209089	0.188747	0.183713	0.219368	0.184874	0.261092	0.252493	0.177695	0.247573	0.163002	0.0352896	0.0643498	0.0913114	0.0600134	0.103547	1	0	0	14.1836	SP5	ENSG00000204335	0.213613	0.0709021	1.5911
chr2	171571077	171573077	0.150767	0.150677	0.0691093	0.253619	0.222368	0.267531	0.086977	0.214426	0.105754	0.158868	0.12069	0.0865347	0.181157	0.209485	0.180529	0.0294186	0.178788	0.123856	0.0178579	0.0369108	0.0131673	0.019911	0.0132962	2	0	0	13.3727	LINC01124	ENSG00000222033	0.155031	0.0202286	2.93808
chr2	172947468	172949468	0.513084	0.43809	0.292629	0.55266	0.479642	0.546046	0.399608	0.42233	0.444593	0.398747	0.279792	0.260889	0.451632	0.563063	0.415419	0.275297	0.470755	0.338599	0.105085	0.136101	0.092631	0.130793	0.142585	1	0	0	29.1343	DLX1	ENSG00000144355	0.419049	0.121439	1.78689
chr2	175197674	175199674	0.148051	0.194861	0.0998308	0.191838	0.130238	0.202309	0.243823	0.278991	0.246714	0.132441	0.161736	0.0827566	0.0955191	0.284729	0.293269	0.143272	0.316399	0.0797145	0.0500885	0.0762535	0.0535796	0.0585532	0.0472683	1	0	0	12.7853	SP9	ENSG00000217236	0.184805	0.0571486	1.69321
chr2	176948641	176950641	0.171682	0.456202	0.0485021	0.257709	0.208101	0.106143	0.189354	0.30201	0.030439	0.377896	0.228803	0.139308	0.0789793	0.358348	0.135274	0.0659941	0.458118	0.0711277	0.0336808	0.0774672	0.024458	0.0261153	0.031227	2	0	0	15.5096	EVX2	ENSG00000174279	0.204666	0.0385897	2.40699
chr2	176962458	176964458	0.583184	0.641636	0.40828	0.714651	0.578737	0.74067	0.506061	0.693541	0.708748	0.596761	0.36588	0.659446	0.753151	0.709622	0.744479	0.570369	0.744586	0.679584	0.385634	0.308629	0.274682	0.473752	0.615977	1	0	0	22.5074	HOXD12	ENSG00000170178	0.633299	0.411735	0.621172
chr2	177051307	177053307	0.13328	0.161824	0.0866847	0.301822	0.161744	0.158853	0.109936	0.171467	0.180748	0.11334	0.0787953	0.061778	0.266558	0.265209	0.164316	0.127122	0.172279	0.0855474	0.0688202	0.0175399	0.0242682	0.0528882	0.0485205	1	0	0	10.4221	HOXD1	ENSG00000128645	0.155628	0.0424074	1.87571
chr2	20066621	20068621	0.258283	0.514719	0.241298	0.444529	0.259199	0.415127	0.328422	0.343622	0.447947	0.17033	0.172476	0.106372	0.416304	0.500536	0.484071	0.160852	0.405482	0.172314	0.044335	0.0969207	0.0363314	0.0295524	0.0567586	1	0	0	26.9935	LINC00954	ENSG00000228784	0.324549	0.0527796	2.62038
chr2	208545363	208547363	0.287841	0.396256	0.332729	0.349973	0.366763	0.409188	0.364514	0.345942	0.341598	0.366071	0.331694	0.267758	0.449306	0.464518	0.305516	0.220565	0.559329	0.182094	0.25939	0.233442	0.150468	0.218988	0.194124	2	0	0	14.0844	RNU6-664P	ENSG00000199251	0.352314	0.211282	0.73769
chr2	20864424	20866424	0.144274	0.137586	0.0456564	0.207992	0.198922	0.222859	0.0866227	0.256239	0.404268	0.0699818	0.263687	0.0883309	0.113846	0.131921	0.333891	0.182695	0.103182	0.0612128	0.0189119	0.0430458	0.025361	0.02446	0.0246987	1	0	0	13.5894	GDF7	ENSG00000143869	0.16962	0.0272955	2.63557
chr2	208977235	208979235	0.69912	0.790466	0.705189	0.762093	0.919083	0.686869	0.8362	0.84598	0.624454	0.776408	0.79456	0.816777	0.704509	0.881005	0.888538	0.749844	0.72332	0.74397	0.491594	0.227821	0.277251	0.322648	0.368421	2	0	0	43.347	CRYGEP	ENSG00000229150	0.77491	0.337547	1.19894
chr2	218621316	218623316	0.523608	0.534035	0.425993	0.396488	0.615294	0.768735	0.420455	0.457677	0.557976	0.394403	0.304139	0.204969	0.27279	0.531092	0.698742	0.453333	0.770671	0.163484	0.159008	0.0526024	0.027865	0.0546171	0.151042	2	0	0	39.1113	DIRC3	ENSG00000231672	0.471882	0.0890269	2.40611
chr2	220297568	220299568	0.512584	0.692063	0.333333	0.448179	0.590121	0.706681	0.430693	0.492486	0.564307	0.5063	0.32942	0.687135	0.531633	0.609329	0.598824	0.57401	0.801047	0.578512	0.352286	0.177588	0.274181	0.252296	0.312994	1	0	0	26.7632	SPEG	ENSG00000072195	0.554814	0.273869	1.01852
chr2	228735360	228737360	0.184808	0.206628	0.0810069	0.156338	0.165314	0.122276	0.137943	0.108898	0.22603	0.148929	0.122213	0.0787132	0.250938	0.292531	0.12337	0.116785	0.212198	0.103957	0.0595332	0.0454987	0.0236106	0.0202211	0.0264253	2	0	0	11.7562	TDGF1P2	ENSG00000183514	0.157715	0.0350578	2.16952
chr2	233252167	233254167	0.317403	0.417091	0.240587	0.294876	0.336172	0.25322	0.363542	0.245458	0.284753	0.468612	0.372805	0.252549	0.305594	0.413299	0.391279	0.282858	0.344604	0.304607	0.206736	0.167203	0.191221	0.229204	0.170166	2	0	0	13.0587	ECEL1P2	ENSG00000244280	0.327184	0.192906	0.762204
chr2	234111845	234113845	0.902168	0.916446	0.923385	0.907181	0.946994	0.909833	0.873111	0.957835	0.970874	0.936649	0.947097	0.934954	0.938254	0.955411	0.967122	0.932139	0.91823	0.917745	0.878409	0.815201	0.825663	0.772809	0.793121	1	0	0	11.8095	RN7SL32P	ENSG00000263941	0.930857	0.817041	0.188152
chr2	239754673	239756673	0.385278	0.399433	0.163221	0.451217	0.260551	0.378888	0.282496	0.26547	0.220962	0.319783	0.313297	0.303178	0.331043	0.425126	0.17623	0.212156	0.468311	0.23778	0.108908	0.0750946	0.147409	0.17956	0.154567	1	0	0	17.1989	TWIST2	ENSG00000233608	0.310801	0.133108	1.2234
chr2	242801060	242803060	0.361122	0.496128	0.237349	0.596949	0.604727	0.508152	0.47894	0.54227	0.485075	0.360013	0.369972	0.309616	0.568503	0.408414	0.646465	0.21155	0.583812	0.248816	0.228776	0.308954	0.196439	0.161558	0.203507	2	0	0	21.451	PDCD1	ENSG00000188389	0.445437	0.219847	1.01872
chr2	24395938	24397938	0.585635	0.776794	0.505255	0.633307	0.646955	0.546702	0.619368	0.698582	0.65994	0.473426	0.63696	0.586149	0.600958	0.690637	0.608946	0.499428	0.720023	0.533638	0.274065	0.246572	0.213252	0.171768	0.553937	1	0	0	34.0084	FAM228A	ENSG00000186453	0.612372	0.291919	1.06884
chr2	26393960	26395960	0.349803	0.40519	0.317282	0.349406	0.424425	0.474486	0.32111	0.43667	0.431147	0.385105	0.36121	0.346798	0.427178	0.503867	0.476473	0.384385	0.47168	0.349104	0.20724	0.238552	0.182467	0.262921	0.256783	1	0	0	16.8832	GAREML	ENSG00000157833	0.400851	0.229593	0.803989
chr2	27341995	27343995	0.0892711	0.139095	0.0640187	0.0906995	0.166906	0.97619	0.154628	0.0959079	0.0631896	0.0561594	0.12336	0.769737	0.714286	0.263666	1	0.727273	0.0761905	0.114583	0.828571	0.888889	0.514469	1	0.830769	2	0	0	-63.2545	CGREF1	ENSG00000138028	0.315842	0.81254	-1.36323
chr2	27531313	27533313	0.66758	0.356713	0.18483	0.439701	0.281866	0.326039	0.196908	0.524467	0.224242	0.538889	0.566453	0.226392	0.460834	0.246341	0.522346	0.354232	0.388439	0.102351	0.192218	0.129131	0.0798826	0.19544	0.0974087	2	0	0	22.5247	UCN	ENSG00000163794	0.367146	0.138816	1.40318
chr2	30452397	30454397	0.0916014	0.129541	0.14108	0.171211	0.192077	0.248073	0.0937039	0.236322	0.227273	0.136667	0.160096	0.0720095	0.125118	0.234339	0.1719	0.0703426	0.094864	0.00479094	0.0163361	0.0324317	0.00278075	0.0162122	0.0297052	1	0	0	12.5092	LBH	ENSG00000213626	0.1445	0.0194932	2.89003
chr2	38300791	38302791	0.148221	0.543854	0.231673	0.20299	0.502822	0.554495	0.407105	0.283043	0.578733	0.200109	0.419816	0.195054	0.35836	0.240667	0.519342	0.458452	0.102021	0.156215	0.0979335	0.162779	0.0403561	0.118826	0.0948057	1	0	0	22.3955	CYP1B1-AS1	ENSG00000232973	0.339054	0.10294	1.71971
chr2	45169012	45171012	0.398124	0.478949	0.261542	0.411828	0.375624	0.497155	0.382564	0.422563	0.453666	0.291095	0.278589	0.358121	0.512899	0.637197	0.322197	0.333136	0.34716	0.398399	0.085082	0.111511	0.164645	0.105759	0.164036	2	0	0	26.5471	SIX3-AS1	ENSG00000236502	0.397823	0.126207	1.65634
chr2	62421248	62423248	0.415306	0.328195	0.278871	0.347905	0.338844	0.314385	0.319219	0.38914	0.360391	0.347443	0.405654	0.290363	0.270976	0.402837	0.346656	0.228714	0.441195	0.302119	0.168751	0.177505	0.252616	0.195841	0.248516	1	0	0	12.5092	B3GNT2	ENSG00000170340	0.340456	0.208646	0.706413
chr2	63275192	63277192	0.169286	0.18806	0.374287	0.298374	0.306023	0.657244	0.389571	0.51452	0.486141	0.27161	0.20367	0.188392	0.423077	0.665493	0.443033	0.0584254	0.485853	0.157227	0.113725	0.109118	0.114761	0.15851	0.147059	1	0	0	21.4282	OTX1	ENSG00000115507	0.348905	0.128635	1.43955
chr2	66667444	66669444	0.282904	0.62386	0.207283	0.43114	0.570477	0.834476	0.399871	0.373732	0.699613	0.392469	0.363949	0.14955	0.520518	0.692036	0.564444	0.480909	0.638365	0.117052	0.0407701	0.117066	0.00705467	0.024536	0.0804379	2	0	0	40.4871	MEIS1-AS2	ENSG00000230749	0.463481	0.053973	3.1022
chr2	71017775	71019775	0.323335	0.349028	0.237826	0.341404	0.28243	0.342138	0.332729	0.580209	0.608499	0.22848	0.424746	0.427232	0.427549	0.426855	0.379256	0.311111	0.337469	0.247389	0.0799695	0.114663	0.0641509	0.0959942	0.130723	2	0	0	26.9808	FIGLA	ENSG00000183733	0.367094	0.0971002	1.9186
chr2	71113001	71115001	0.216314	0.0738548	0.0685323	0.137754	0.109346	0.170481	0.170641	0.190638	0.38642	0.113613	0.079927	0.0631868	0.245312	0.276981	0.236139	0.158239	0.241553	0.122841	0.0328116	0.064775	0.0463576	0.0439189	0.0462001	1	0	0	11.8868	LINC01143	ENSG00000237751	0.170098	0.0468126	1.8614
chr2	74727722	74729722	0.46534	0.691532	0.402685	0.606721	0.72944	0.602649	0.55985	0.551967	0.674442	0.687075	0.483683	0.691214	0.63918	0.771077	0.558424	0.548599	0.707881	0.640953	0.224824	0.200207	0.286177	0.229619	0.361918	1	0	0	34.2306	LBX2-AS1	ENSG00000257702	0.611817	0.260549	1.23155
chr2	74730443	74732443	0.502141	0.556883	0.422327	0.609952	0.636034	0.593308	0.543197	0.525576	0.559006	0.588832	0.472501	0.601784	0.537662	0.640884	0.731855	0.440304	0.736842	0.568735	0.22137	0.273991	0.274626	0.223827	0.374146	2	0	0	29.2387	LBX2	ENSG00000179528	0.570435	0.273592	1.06003
chr2	85809531	85811531	0.490821	0.222328	0.184858	0.3894	0.519679	0.587758	0.420273	0.465496	0.512442	0.294404	0.135714	0.142994	0.669811	0.596454	0.335981	0.517975	0.280702	0.324201	0.153693	0.164726	0.0979021	0.142195	0.134193	1	0	0	24.0901	VAMP5	ENSG00000168899	0.393961	0.138542	1.50773
chr2	95401082	95403082	0.313433	0.383906	0.207669	0.245571	0.26455	0.360219	0.116234	0.279687	0.445368	0.124246	0.288965	0.048358	0.159007	0.474625	0.297847	0.279273	0.378822	0.271252	0.117061	0.0998314	0.0942249	0.0553982	0.0620388	1	0	0	18.1009	CNN2P8	ENSG00000213355	0.274391	0.0857109	1.67868
chr2	95523027	95525027	0.301799	0.350085	0.174217	0.262618	0.280985	0.221779	0.149264	0.329018	0.200321	0.223175	0.154323	0.137957	0.255545	0.235405	0.358383	0.185903	0.321519	0.256899	0.137919	0.10642	0.112193	0.158187	0.168894	2	0	0	11.7385	ANKRD20A8P	ENSG00000229089	0.2444	0.136722	0.837992
chr2	95689422	95691422	0.266954	0.364156	0.225806	0.369596	0.4594	0.462817	0.320847	0.361927	0.435859	0.267808	0.17759	0.220998	0.468554	0.359217	0.411538	0.236333	0.55853	0.436536	0.213499	0.152975	0.282633	0.146807	0.191995	1	0	0	15.5308	MAL	ENSG00000172005	0.355804	0.197582	0.848631
chr20	10197478	10199478	0.222832	0.402532	0.171852	0.4313	0.275408	0.416024	0.22617	0.335184	0.132611	0.109805	0.174241	0.160141	0.438622	0.443886	0.292198	0.186163	0.164252	0.115837	0.0337372	0.0398017	0.0228571	0.0206863	0.041704	1	0	0	22.9057	SNAP25	ENSG00000132639	0.261059	0.0317572	3.03922
chr20	21490085	21492085	0.240953	0.320659	0.168659	0.24839	0.292005	0.290554	0.264111	0.288962	0.273148	0.247484	0.254581	0.198708	0.261188	0.317589	0.318601	0.286847	0.418262	0.147794	0.107329	0.102545	0.150262	0.128016	0.101838	1	0	0	14.6918	NKX2-2-AS1	ENSG00000258197	0.268805	0.117998	1.1878
chr20	21494664	21496664	0.16231	0.112003	0.0872754	0.25252	0.15428	0.173175	0.106807	0.110832	0.113895	0.144522	0.112139	0.088459	0.215413	0.153136	0.0844646	0.0671703	0.258731	0.126154	0.0411583	0.0327907	0.0259046	0.047567	0.0322913	2	0	0	10.4148	NKX2-2	ENSG00000125820	0.140183	0.0359424	1.96355
chr20	23030378	23032378	0.340146	0.215179	0.157305	0.308227	0.300082	0.325034	0.257446	0.355102	0.259133	0.236003	0.15799	0.162023	0.300649	0.357868	0.27176	0.238931	0.288278	0.123364	0.073328	0.0786646	0.0623377	0.12339	0.13219	2	0	0	15.9054	THBD	ENSG00000178726	0.258584	0.0939821	1.46018
chr20	23066977	23068977	0.607779	0.73622	0.403204	0.693138	0.781146	0.859155	0.551325	0.666667	0.710263	0.494748	0.443998	0.214006	0.762029	0.709383	0.55879	0.502625	0.885878	0.500364	0.301022	0.407016	0.26662	0.459587	0.335731	2	0	0	26.3664	CD93	ENSG00000125810	0.615595	0.353995	0.798252
chr20	25062996	25064996	0.120554	0.261969	0.138202	0.250827	0.171597	0.187152	0.209723	0.276227	0.258117	0.161324	0.156303	0.130333	0.170487	0.344571	0.129753	0.104382	0.159376	0.132745	0.044756	0.0512106	0.0599647	0.0611806	0.0626355	2	0	0	12.9442	VSX1	ENSG00000100987	0.186869	0.0559495	1.73983
chr20	30071581	30073581	0.662246	0.396857	0.439252	0.585864	0.552595	0.295654	0.596905	0.352802	0.528284	0.43674	0.612385	0.615467	0.464363	0.430627	0.418682	0.577533	0.734533	0.319774	0.346638	0.254078	0.144991	0.231591	0.334378	1	0	0	24.2166	LINC00028	ENSG00000233354	0.501142	0.262335	0.933811
chr20	30223691	30225691	0.323791	0.657822	0.248729	0.568886	0.574751	0.542162	0.594028	0.504822	0.779339	0.328281	0.408904	0.343227	0.474386	0.65625	0.686593	0.250348	0.544958	0.133544	0.18228	0.211215	0.105781	0.128469	0.115196	1	0	0	32.0463	COX4I2	ENSG00000131055	0.478934	0.148588	1.68851
chr20	39995467	39997467	0.605011	0.792842	0.725361	0.710155	0.847875	0.869184	0.818252	0.824479	0.785848	0.809745	0.675676	0.786525	0.929112	0.900308	0.808719	0.677083	0.853163	0.851814	0.578302	0.522708	0.636965	0.491883	0.653953	2	0	0	20.8308	EMILIN3	ENSG00000183798	0.792842	0.576762	0.459056
chr20	43034760	43036760	0.658861	0.867173	0.690337	0.804684	0.899357	0.808439	0.763288	0.768927	0.839196	0.792707	0.73644	0.690867	0.830206	0.798039	0.836306	0.872512	0.818887	0.610187	0.512212	0.599441	0.516989	0.405405	0.58532	1	0	0	25.9944	MIR3646	ENSG00000266151	0.782578	0.523874	0.579016
chr20	43729753	43731753	0.4238	0.644689	0.343017	0.705795	0.79049	0.89652	0.423233	0.574282	0.482509	0.462366	0.482897	0.505688	0.334129	0.675456	0.760375	0.679356	0.862543	0.483688	0.0642202	0.0929648	0.152879	0.227313	0.269612	2	0	0	43.2497	KCNS1	ENSG00000124134	0.585046	0.161398	1.85793
chr20	56723960	56725960	0.493785	0.61627	0.339377	0.809153	0.724937	0.377397	0.484283	0.890029	0.516456	0.382772	0.517387	0.335718	0.282158	0.509878	0.652297	0.201878	0.874735	0.0943936	0.103905	0.0597076	0.0806393	0.0868035	0.0430207	1	0	0	40.2435	C20orf85	ENSG00000124237	0.505717	0.0748152	2.75693
chr20	57224328	57226328	0.324803	0.377821	0.201112	0.338751	0.338505	0.354247	0.299611	0.398474	0.279355	0.291766	0.230426	0.248152	0.253922	0.412008	0.416326	0.206274	0.349592	0.383557	0.110186	0.084019	0.127672	0.119462	0.266895	1	0	0	18.2229	STX16	ENSG00000124222	0.316928	0.141647	1.16186
chr20	57224490	57226490	0.313854	0.366734	0.193035	0.328764	0.335265	0.335032	0.286683	0.388805	0.272096	0.278989	0.219697	0.242574	0.254009	0.395518	0.400864	0.198977	0.337832	0.380132	0.104226	0.0802798	0.121405	0.116652	0.256284	1	0	0	17.8153	STX16-NPEPL1	ENSG00000254995	0.307159	0.135769	1.17783
chr20	57425958	57427958	0.466014	0.360831	0.573968	0.61131	0.551692	0.687632	0.454756	0.492229	0.522804	0.43183	0.42171	0.516569	0.491577	0.524638	0.598283	0.368783	0.801851	0.50461	0.406097	0.379734	0.239874	0.31745	0.370207	2	0	0	18.2082	GNAS-AS1	ENSG00000235590	0.521171	0.342673	0.604927
chr20	58506819	58508819	0.683292	0.632193	0.879092	0.793969	0.768749	0.771061	0.757672	0.778421	0.769181	0.722491	0.701632	0.750813	0.816841	0.729624	0.841738	0.83689	0.749628	0.76351	0.661825	0.654138	0.607183	0.681342	0.615455	1	0	0	11.8059	FAM217B	ENSG00000196227	0.763711	0.643989	0.245992
chr20	591042	593042	0.41425	0.315628	0.233133	0.333746	0.415392	0.431951	0.299744	0.413149	0.491417	0.336957	0.350349	0.299689	0.405354	0.507429	0.365403	0.333623	0.431038	0.210099	0.142378	0.228155	0.160952	0.207243	0.210043	2	0	0	17.3427	TCF15	ENSG00000125878	0.36602	0.189754	0.947789
chr20	62715712	62717712	0.243569	0.320538	0.265276	0.254751	0.27509	0.337004	0.381239	0.398239	0.326723	0.188734	0.252685	0.155995	0.392937	0.273066	0.329681	0.121887	0.296348	0.235132	0.0981443	0.0911118	0.0762215	0.0876359	0.104488	2	0	0	19.0477	C20orf201	ENSG00000171695	0.280494	0.0915203	1.61581
chr20	62738524	62740524	0.655738	0.51746	0.407859	0.721393	0.760073	0.857579	0.621849	0.672052	0.706422	0.631637	0.57858	0.463958	0.628959	0.828526	0.71161	0.619579	0.789855	0.49522	0.310056	0.289668	0.150334	0.310976	0.369919	2	0	0	36.3532	NPBWR2	ENSG00000125522	0.648242	0.28619	1.17956
chr21	15434646	15436646	0.918868	0.961597	0.894283	0.925495	0.974274	0.970046	0.937296	0.979204	0.982533	0.935205	0.368653	0.965517	0.970106	0.94814	0.936315	0.896061	0.866139	0.988493	0.910698	0.374431	0.291184	0.931971	0.956429	1	0	0	28.3874	ANKRD20A18P	ENSG00000249493	0.912124	0.692943	0.396494
chr21	38069433	38071433	0.215734	0.215056	0.154619	0.263184	0.213481	0.279085	0.223613	0.235373	0.219245	0.191063	0.169282	0.243611	0.253624	0.259569	0.217975	0.20956	0.235799	0.135784	0.0532197	0.0575376	0.0555811	0.0551631	0.0642732	1	0	0	16.0036	SIM2	ENSG00000159263	0.218648	0.057155	1.93566
chr21	38376450	38378450	0.562243	0.559731	0.369642	0.59434	0.659559	0.703713	0.559611	0.558442	0.629863	0.635396	0.547105	0.578863	0.611797	0.639283	0.769762	0.432548	0.682122	0.45283	0.293184	0.274199	0.368676	0.313493	0.365169	1	0	0	25.9266	RIPPLY3	ENSG00000183145	0.585936	0.322944	0.859459
chr21	47575481	47577481	0.928247	0.926186	0.831615	0.863281	0.918418	0.833958	0.866667	0.914219	0.91411	0.878378	0.903302	0.868209	0.932203	0.887204	0.920038	0.89502	0.848367	0.896054	0.74	0.63457	0.502008	0.607172	0.663583	2	0	0	26.6777	FTCD	ENSG00000160282	0.890304	0.629467	0.500169
chr22	21025272	21027272	0.377412	0.432265	0.250089	0.391986	0.445368	0.624242	0.416237	0.431996	0.472346	0.439963	0.494858	0.193495	0.532842	0.606902	0.513774	0.389941	0.648534	0.396973	0.263324	0.0908846	0.274534	0.202517	0.0842041	2	0	0	25.6639	ABHD17AP4	ENSG00000229107	0.447735	0.183093	1.29007
chr22	23522465	23524465	0.288398	0.228885	0.209807	0.245412	0.28379	0.350192	0.195408	0.350301	0.241945	0.223968	0.212018	0.206049	0.264517	0.29178	0.372121	0.349318	0.232487	0.178345	0.105965	0.132733	0.0910352	0.125894	0.187555	2	0	0	13.2925	BCRP8	ENSG00000236794	0.262486	0.128636	1.02894
chr22	25080135	25082135	0.185269	0.401929	0.070667	0.0633273	0.305182	0.327599	0.199499	0.179944	0.197087	0.282509	0.336476	0.153614	0.433479	0.206826	0.208306	0.669841	0.285754	0.284799	0.0731164	0.044848	0.00888657	0.0647321	0.0318607	1	0	0	19.8007	ARL5AP4	ENSG00000224806	0.266228	0.0446887	2.57468
chr22	30474163	30476163	0.647507	0.733148	0.545777	0.850295	0.787798	0.826042	0.557097	0.732936	0.779559	0.60553	0.48895	0.707792	0.633267	0.731675	0.825873	0.502094	0.910233	0.857282	0.410853	0.452458	0.452263	0.47619	0.68827	1	0	0	21.1246	HORMAD2	ENSG00000176635	0.706825	0.496007	0.510994
chr22	38506677	38508677	0.822012	0.82621	0.730565	0.857598	0.873278	0.861196	0.864893	0.775991	0.833333	0.716074	0.681289	0.761698	0.861552	0.850707	0.889047	0.903836	0.891975	0.61518	0.525634	0.464548	0.615691	0.578886	0.626872	2	0	0	24.5399	BAIAP2L2	ENSG00000128298	0.812024	0.562326	0.530115
chr22	42194683	42196683	0.160566	0.12588	0.0922109	0.192062	0.0939476	0.220566	0.118508	0.188469	0.211863	0.104416	0.106176	0.0540489	0.165364	0.138747	0.161964	0.115364	0.186873	0.125998	0.0370422	0.037113	0.0253678	0.040397	0.0512821	1	0	0	10.3233	CCDC134	ENSG00000100147	0.14239	0.0382404	1.89668
chr22	50451088	50453088	0.687866	0.760322	0.556497	0.776048	0.700173	0.759788	0.689688	0.724729	0.686196	0.633663	0.690805	0.651718	0.785375	0.777094	0.790396	0.531335	0.626045	0.61989	0.447861	0.333573	0.348725	0.450814	0.490692	2	0	0	28.2378	IL17REL	ENSG00000188263	0.691535	0.414333	0.739011
chr22	50495364	50497364	0.150908	0.143966	0.131911	0.288253	0.238693	0.222012	0.231115	0.302383	0.196594	0.175328	0.203792	0.232959	0.315905	0.292827	0.15883	0.235451	0.311887	0.187879	0.0972998	0.0986271	0.0691481	0.133695	0.085803	2	0	0	12.4932	TTLL8	ENSG00000138892	0.223372	0.0969147	1.20466
chr22	50765489	50767489	0.0772803	0.0869904	0.0962806	0.147378	0.0995112	0.0903081	0.0886499	0.0697726	0.117423	0.0919578	0.0830482	0.0573093	0.169142	0.0744198	0.136931	0.115755	0.0778689	0.0670745	0.976608	0.801802	0.847095	0.96347	0.847737	2	0	0	-77.1136	DENND6B	ENSG00000205593	0.0970611	0.887342	-3.19253
chr22	50917985	50919985	0.214883	0.214098	0.0970757	0.244895	0.25436	0.170783	0.109032	0.174997	0.208808	0.175476	0.131024	0.194016	0.200494	0.236517	0.189413	0.183409	0.21492	0.0926139	0.076297	0.0744752	0.0497512	0.0843709	0.101889	1	0	0	10.616	ADM2	ENSG00000128165	0.183712	0.0773566	1.24785
chr22	50984462	50986462	0.778729	0.655761	0.388011	0.542485	0.632509	0.45637	0.695467	0.701322	0.722429	0.647021	0.616748	0.630681	0.722691	0.710186	0.639092	0.637318	0.802948	0.450271	0.497689	0.405936	0.349165	0.457151	0.412005	1	0	0	20.4469	KLHDC7B	ENSG00000130487	0.635002	0.424389	0.581373
chr3	10805877	10807877	0.671759	0.468085	0.436203	0.670872	0.680169	0.712648	0.547585	0.567631	0.488804	0.426419	0.456255	0.493053	0.645943	0.690909	0.573105	0.521469	0.684853	0.339236	0.304291	0.397179	0.208169	0.31509	0.186562	2	0	0	27.6725	LINC00606	ENSG00000226567	0.559722	0.282258	0.987696
chr3	126111782	126113782	0.311579	0.482558	0	0.334532	0.561062	0.323221	0.153392	0.31422	0.444906	0.334594	0.131718	0.144654	1	0.594655	0.29368	0.111745	0.381883	0.179264	0.0462222	0.0132924	0.00791139	0.00159617	0.0428705	1	0	0	26.8415	CCDC37	ENSG00000163885	0.338759	0.0223785	3.92007
chr3	127794092	127796092	0.52279	0.592105	0.281769	0.618771	0.485435	0.638451	0.369429	0.533909	0.622699	0.385996	0.374115	0.356752	0.648041	0.716169	0.587004	0.295829	0.805126	0.313867	0.0665955	0.0795496	0.152383	0.0282559	0.156623	2	0	0	41.222	RNU2-37P	ENSG00000222627	0.508236	0.0966814	2.39419
chr3	13461809	13463809	0.128559	0.214773	0.0718846	0.145124	0.137965	0.167606	0.179099	0.212564	0.131551	0.156081	0.133268	0.125632	0.104723	0.197784	0.146338	0.174755	0.243978	0.104012	0.0332842	0.0305619	0.0311214	0.0528487	0.101186	2	0	0	10.2723	NUP210	ENSG00000132182	0.154205	0.0498004	1.63062
chr3	139258671	139260671	0.137993	0.139313	0.115975	0.186441	0.394615	0.202806	0.292517	0.377358	0.366843	0.165318	0.125731	0.06283	0.141113	0.317266	0.413119	0.109115	0.314888	0.0365093	0.0308498	0.0641026	0.027027	0.0388959	0.0326378	2	0	0	17.348	RBP1	ENSG00000114115	0.216653	0.0387026	2.48488
chr3	157259035	157261035	0.248689	0.249668	0.200971	0.406866	0.216216	0.327854	0.223807	0.379147	0.320488	0.235783	0.36753	0.157062	0.430276	0.307229	0.390144	0.256223	0.491468	0	0.0706206	0.0697593	0.0327399	0.0702062	0.0686112	1	0	0	23.0836	C3orf55	ENSG00000174899	0.289412	0.0623875	2.2138
chr3	157821644	157823644	0.235991	0.210159	0.212608	0.292487	0.203073	0.317995	0.301302	0.263362	0.22704	0.194953	0.151907	0.212714	0.31846	0.337583	0.284091	0.237246	0.331927	0.183375	0.0899016	0.133089	0.0832647	0.106002	0.116665	1	0	0	14.569	RSRC1	ENSG00000174891	0.250904	0.105784	1.24601
chr3	157824292	157826292	0.225596	0.377602	0.254608	0.401649	0.262895	0.223483	0.26575	0.321524	0.322749	0.202807	0.19252	0.170178	0.147476	0.431162	0.216674	0.283229	0.406891	0.217525	0.0485762	0.0686525	0.0698337	0.0575374	0.0835339	2	0	0	20.634	SHOX2	ENSG00000168779	0.273573	0.0656268	2.05957
chr3	185542844	185544844	0.14033	0.169367	0.101067	0.165332	0.142902	0.211868	0.136101	0.189001	0.158188	0.068977	0.125506	0.0595149	0.113147	0.163748	0.129888	0.118754	0.241465	0.0840268	0.0184287	0.0201633	0.0101365	0.015007	0.0147543	2	0	0	12.3769	IGF2BP2	ENSG00000073792	0.139955	0.015698	3.15631
chr3	186489736	186491736	0.349131	0.318515	0.392311	0.490084	0.518119	0.632062	0.421287	0.52913	0.633709	0.386602	0.412411	0.302658	0.436074	0.620018	0.524094	0.348061	0.489153	0.4814	0.106918	0.153665	0.261806	0.168433	0.171127	2	0	0	28.7637	RNU6-1105P	ENSG00000207505	0.460268	0.17239	1.4168
chr3	47051032	47053032	0.181252	0.219424	0.207704	0.235429	0.168875	0.424539	0.154462	0.166159	0.29028	0.189518	0.194668	0.118434	0.237901	0.322439	0.300045	0.141184	0.134802	0.124466	0.0976744	0.123189	0.0419664	0.107949	0.135332	1	0	0	10.6379	NRADDP	ENSG00000236409	0.211754	0.101222	1.06487
chr3	49458379	49460379	0.33691	0.37133	0.12823	0.0556512	0.27886	0.0058451	0.260504	0.686063	0.0766902	0.0682806	0.37017	0.256598	0.333467	0.427935	0.143125	0.724972	0.145781	0.1369	0.15831	0.0702327	0.0177112	0.133306	0.13252	1	0	0	15.941	NICN1-AS1	ENSG00000235261	0.267073	0.102416	1.38279
chr3	49941299	49943299	0.277974	0.267416	0.151793	0.358457	0.354514	0.45511	0.12782	0.36689	0.423038	0.225838	0.253369	0.0852153	0.13965	0.597625	0.431787	0.139262	0.361137	0.243181	0.0496823	0.0544118	0.0501792	0.0473384	0.0621516	2	0	0	21.8516	MST1R	ENSG00000164078	0.292226	0.0527526	2.46977
chr3	50376537	50378537	0.317707	0.272249	0.127341	0.279264	0.373528	0.456567	0.262881	0.415895	0.507815	0.173886	0.308622	0.152004	0.436079	0.364117	0.479272	0.0631495	0.435127	0.0961918	0.049444	0.0705694	0.0666315	0.0230513	0.0580541	1	0	0	25.0565	ZMYND10-AS1	ENSG00000235058	0.306761	0.05355	2.51815
chr3	50378411	50380411	0.405937	0.395934	0.294158	0.440726	0.454545	0.606645	0.401691	0.53479	0.545273	0.353917	0.430634	0.183696	0.661988	0.523099	0.647911	0.255355	0.662559	0.17439	0.157853	0.203545	0.142104	0.13892	0.196051	2	0	0	27.6701	RASSF1	ENSG00000068028	0.442958	0.167695	1.40133
chr3	53080766	53082766	0.340988	0.221235	0.165746	0.365588	0.275054	0.522161	0.276195	0.29973	0.383425	0.31171	0.326029	0.125097	0.323571	0.606587	0.279653	0.199196	0.62558	0.330522	0.0853327	0.132595	0.0751278	0.0339298	0.0550574	2	0	0	25.7225	SFMBT1	ENSG00000163935	0.332115	0.0764086	2.11987
chr3	62355005	62357005	0.265322	0.15658	0.179743	0.357801	0.232024	0.283987	0.359115	0.292766	0.264992	0.270133	0.121159	0.0959923	0.181406	0.28083	0.189208	0.105498	0.383831	0.19571	0.0613896	0.0645914	0.0431194	0.0880471	0.0726401	2	0	0	16.6444	PTPRG-AS1	ENSG00000241472	0.234228	0.0659575	1.8283
chr3	71803924	71805924	0.484155	0.556423	0.391126	0.465149	0.400443	0.646617	0.42375	0.583723	0.352084	0.422317	0.497195	0.165818	0.355165	0.544984	0.238662	0.42821	0.19427	0.144805	0.167611	0.204292	0.12062	0.247525	0.247939	2	0	0	19.1639	EIF4E3	ENSG00000163412	0.405272	0.197597	1.03633
chr3	9956758	9958758	0.0348898	0.32981	0.108338	0.0189312	0.325152	0.158718	0.0995025	0.396181	0.208905	0.082898	0.0690269	0.139419	0.193928	0.502653	0.641754	0.321664	0.679187	0.224822	0.0195465	0.0246793	0.0379772	0.0432779	0.254984	1	0	0	16.4111	IL17RC	ENSG00000163702	0.251988	0.0760929	1.72752
chr4	13546674	13548674	0.450774	0.302707	0.327378	0.477557	0.597276	0.511604	0.414192	0.62961	0.445999	0.540423	0.365499	0.555884	0.532159	0.602878	0.706835	0.638298	0.688673	0.456835	0.0735768	0.15494	0.110973	0.162604	0.253708	2	0	0	36.2741	NKX3-2	ENSG00000109705	0.513588	0.15116	1.76453
chr4	145565173	145567173	0.157434	0.16158	0.177029	0.197096	0.173144	0.224628	0.0932755	0.220519	0.205238	0.153568	0.156226	0.174897	0.316645	0.235226	0.266883	0.112992	0.238281	0.261131	0.0697489	0.0817838	0.0687579	0.0811085	0.0891407	1	0	0	11.5691	HHIP	ENSG00000164161	0.195877	0.0781079	1.32641
chr4	151501077	151503077	0.906921	0.893692	0.525612	0.958177	0.843909	0.859928	0.662302	0.877741	0.707736	0.657179	0.803781	0.667028	0.724008	0.777513	0.764246	0.752517	0.877745	0.646624	0.449948	0.315117	0.237831	0.481633	0.469424	1	0	0	38.2959	MAB21L2	ENSG00000181541	0.772592	0.39079	0.983312
chr4	174446421	174448421	0.439157	0.540139	0.319725	0.510861	0.357917	0.406393	0.524786	0.439785	0.435768	0.489258	0.385706	0.399402	0.465091	0.604599	0.405578	0.428725	0.498574	0.30112	0.20073	0.208263	0.213341	0.191017	0.173306	1	0	0	24.0145	HAND2-AS1	ENSG00000237125	0.44181	0.197331	1.16281
chr4	174451380	174453380	0.212653	0.144034	0.160142	0.17733	0.187156	0.181224	0.224886	0.201288	0.157739	0.155239	0.130488	0.182264	0.236817	0.208713	0.109569	0.110999	0.366022	0.182904	0.063603	0.0420848	0.0693847	0.0434317	0.0662112	2	0	0	12.4286	HAND2	ENSG00000164107	0.18497	0.0569431	1.6997
chr4	17783135	17785135	0.164102	0.278465	0.107411	0.198476	0.184601	0.184029	0.20344	0.15229	0.0820981	0.138229	0.19526	0.142857	0.192992	0.258864	0.0775194	0.171416	0.232403	0.0825137	0.0542802	0.0464423	0.0331772	0.0454328	0.051497	2	0	0	12.4244	FAM184B	ENSG00000047662	0.169276	0.0461659	1.87448
chr4	190934293	190936293	0.391492	0.273978	0.306153	0.288918	0.336776	0.443287	0.225018	0.224213	0.161	0.381334	0.351387	0.280981	0.349772	0.321503	0.307005	0.262957	0.394823	0.240813	0.151203	0.0963749	0.12967	0.14952	0.178022	1	0	0	17.4355	RNA5SP174	ENSG00000199572	0.307856	0.140958	1.12699
chr4	5021199	5023199	0.916395	0.924162	0.875114	0.976999	0.977605	0.949138	0.946154	0.887234	0.960938	0.944056	0.942222	0.922535	0.972749	0.947273	0.931111	0.947154	0.955056	0.989449	0.831963	0.566626	0.57971	0.87177	0.912715	2	0	0	20.8913	CYTL1	ENSG00000170891	0.942519	0.752557	0.324721
chr4	55093264	55095264	0.299115	0.720571	0.174873	0.451898	0.283569	0.388559	0.41912	0.276137	0.349644	0.370308	0.305153	0.412049	0.305304	0.417391	0.34092	0.614383	0.657437	0.401869	0.103093	0.0936832	0.0821229	0.0906608	0.0937095	1	0	0	29.7881	PDGFRA	ENSG00000134853	0.39935	0.0926538	2.10773
chr4	57457170	57459170	0.451682	0.703226	0.426108	0.556949	0.616419	0.5357	0.681879	0.535739	0.629685	0.453069	0.532984	0.7856	0.38011	0.649017	0.561724	0.385181	0.820969	0.556213	0.450316	0.360088	0.210581	0.297417	0.290657	1	0	0	25.3211	GLDCP1	ENSG00000248590	0.570125	0.321812	0.825062
chr4	77868856	77870856	0.332258	0.20818	0.190206	0.20912	0.320058	0.293748	0.201404	0.273111	0.192666	0.198815	0.241297	0.135836	0.279487	0.297877	0.329554	0.144613	0.464621	0.207235	0.106099	0.123864	0.0879251	0.136549	0.17261	1	0	0	12.0631	2018-09-11	ENSG00000138758	0.251116	0.125409	1.00171
chr4	8269492	8271492	0.279234	0.332165	0.230265	0.281828	0.432689	0.469388	0.276765	0.312036	0.340659	0.291259	0.245757	0.22575	0.327252	0.380543	0.290556	0.220779	0.431028	0.27935	0.14666	0.139782	0.0956445	0.168719	0.143925	1	0	0	16.9231	HTRA3	ENSG00000170801	0.313739	0.138946	1.17504
chr4	9781258	9783258	0.577017	0.401399	0.351263	0.678363	0.515539	0.641098	0.546487	0.501921	0.515991	0.496509	0.459933	0.519696	0.580844	0.600179	0.710744	0.473239	0.673674	0.654021	0.315453	0.250517	0.274143	0.232363	0.320755	1	0	0	27.2969	DRD5	ENSG00000169676	0.549884	0.278646	0.980694
chr5	115910630	115912630	0.251744	0.375191	0.212329	0.359535	0.321122	0.557189	0.298696	0.452478	0.557875	0.219838	0.302895	0.20202	0.471855	0.555812	0.660787	0.147455	0.454584	0.211108	0.153356	0.0898073	0.0373216	0.204558	0.113554	2	0	0	23.3143	SEMA6A	ENSG00000092421	0.367362	0.119719	1.61754
chr5	126624523	126626523	0.171177	0.172988	0.0879295	0.121278	0.134841	0.23457	0.0793255	0.223869	0.209839	0.0877606	0.0968066	0.024376	0.0904145	0.177892	0.193072	0.0489362	0.227334	0.115714	0.0190174	0.0252045	0.0283584	0.0190351	0.0114306	1	0	0	11.6067	MEGF10	ENSG00000145794	0.138785	0.0206092	2.75149
chr5	1295184	1297184	0.274243	0.354284	0.253318	0.398351	0.379423	0.421914	0.329899	0.422371	0.397575	0.340195	0.316972	0.224342	0.317622	0.355148	0.388998	0.319374	0.434397	0.197625	0.180958	0.186671	0.111031	0.22346	0.189965	2	0	0	16.0541	TERT	ENSG00000164362	0.340336	0.178417	0.931707
chr5	140785770	140787770	0.334595	0.20911	0.217244	0.0995146	0.191631	0.197807	0.132277	0.145044	0.170802	0.0660909	0.168993	0.0710784	0.265684	0.0832843	0.0915787	0.190979	0.232635	0.120312	0.0361104	0.0347277	0.0520774	0.047508	0.0382685	1	0	0	12.0292	PCDHGB6	ENSG00000253305	0.166037	0.0417384	1.99205
chr5	140856883	140858883	0.633749	0.601208	0.489486	0.615138	0.585982	0.632705	0.576037	0.602872	0.659774	0.596158	0.496791	0.458821	0.491897	0.630797	0.671696	0.429243	0.589683	0.342782	0.421606	0.436806	0.347311	0.372738	0.328956	1	0	0	18.1167	RN7SL68P	ENSG00000242020	0.561379	0.381483	0.557354
chr5	140862741	140864741	0.159565	0.369581	0.0408759	0.0239583	0.294815	0.298116	0.0351931	0.0218069	0.138414	0.153846	0.0982801	0.00902425	0.19674	0.200766	0.26979	0.0473313	0.0473477	0.121442	0.0360641	0.0440228	0.00812641	0.000722022	0.017801	1	0	0	11.5151	PCDHGC4	ENSG00000242419	0.140383	0.0213473	2.71724
chr5	149544358	149546358	0.834684	0.884034	0.62998	0.652695	0.766245	0.831348	0.856986	0.860292	0.760164	0.642974	0.749331	0.666771	0.913655	0.883857	0.731867	0.76019	0.801727	0.592628	0.397579	0.502815	0.451792	0.458416	0.417751	1	0	0	31.4159	CDX1	ENSG00000113722	0.767746	0.44567	0.784652
chr5	151148606	151150606	0.537813	0.443032	0.292162	0.465875	0.518502	0.59058	0.458057	0.658779	0.666667	0.35157	0.415344	0.340643	0.429198	0.6421	0.639983	0.31595	0.539884	0.325703	0.255576	0.278863	0.0963354	0.314724	0.275074	1	0	0	22.8891	G3BP1	ENSG00000145907	0.479547	0.244115	0.974112
chr5	157098488	157100488	0.576625	0.677276	0.508779	0.611054	0.634979	0.620536	0.54053	0.53527	0.474963	0.529326	0.606241	0.512263	0.51009	0.635183	0.539734	0.588877	0.752741	0.419925	0.323713	0.275948	0.360897	0.389058	0.269588	2	0	0	23.9356	SOX30	ENSG00000039600	0.5708	0.323841	0.8177
chr5	170734288	170736288	0.365704	0.412713	0.36943	0.457088	0.34461	0.41375	0.403466	0.415116	0.376003	0.383012	0.363623	0.292553	0.400051	0.450226	0.451087	0.281009	0.547427	0.245934	0.111481	0.137075	0.0964479	0.132577	0.120798	1	0	0	26.8477	TLX3	ENSG00000164438	0.387378	0.119676	1.69461
chr5	172662360	172664360	0.73526	0.713303	0.539394	0.733015	0.669315	0.760112	0.69116	0.636364	0.573786	0.668151	0.462287	0.617314	0.894085	0.88622	0.665649	0.741855	0.898138	0.520561	0.325411	0.326996	0.3256	0.324482	0.367677	2	0	0	33.8674	NKX2-5	ENSG00000183072	0.68922	0.334033	1.04497
chr5	176558026	176560026	0.694499	0.654197	0.540331	0.742919	0.732182	0.590606	0.595171	0.732405	0.638287	0.736373	0.652482	0.673302	0.685811	0.728638	0.756848	0.583851	0.843085	0.692907	0.39443	0.268723	0.290869	0.438822	0.534271	1	0	0	30.023	NSD1	ENSG00000165671	0.681883	0.385423	0.823082
chr5	2752969	2754969	0.56194	0.73542	0.378925	0.663357	0.628205	0.746356	0.611446	0.506073	0.454707	0.366756	0.400313	0.47314	0.940714	0.797321	0.721965	0.368641	0.498719	0.29046	0.338184	0.271554	0.15852	0.328143	0.441367	2	0	0	22.8042	IRX2	ENSG00000170561	0.563581	0.307554	0.873785
chr5	45696253	45698253	0.213391	0.147724	0.134815	0.138298	0.164291	0.116767	0.212001	0.151661	0.229148	0.168848	0.092093	0.0415134	0.158549	0.336879	0.272093	0.0717571	0.192408	0.235294	0.0450859	0.0603567	0.0150434	0.0289598	0.0606296	2	0	0	12.7918	HCN1	ENSG00000164588	0.170974	0.0420151	2.0248
chr5	72414119	72416119	0.536408	0.529666	0.430083	0.565617	0.61609	0.785588	0.310964	0.559273	0.602819	0.671404	0.352375	0.538289	0.717279	0.722329	0.742866	0.444111	0.602195	0.63103	0.380926	0.375858	0.393716	0.394759	0.559097	1	0	0	14.1062	TMEM171	ENSG00000157111	0.575466	0.420871	0.451351
chr5	7394321	7396321	0.325742	0.29502	0.29479	0.328558	0.380065	0.40559	0.28774	0.471523	0.311343	0.276193	0.305319	0.350691	0.239023	0.294095	0.389106	0.305473	0.353491	0.309503	0.148909	0.22462	0.138195	0.231988	0.257836	1	0	0	12.821	ADCY2	ENSG00000078295	0.32907	0.20031	0.716163
chr5	79551898	79553898	0.0810167	0.0149254	0.160965	0.273137	0.155149	0.439584	0.218894	0.248702	0.34988	0.0938128	0.225207	0.0110333	0.325697	0.164538	0.226255	0.0657895	0.136162	0.000455789	0.00768167	0.00459908	0.0032538	0.00529101	0.00231823	2	0	0	16.842	SERINC5	ENSG00000164300	0.177289	0.00462876	5.25933
chr6	100052606	100054606	0.201294	0.524952	0.192957	0.409729	0.502426	0.403654	0.469153	0.42519	0.408299	0.345736	0.301131	0.390135	0.523755	0.498469	0.561159	0.229659	0.459638	0.220507	0.131707	0.137931	0.129242	0.166667	0.171176	1	0	0	25.2831	PRDM13	ENSG00000112238	0.392658	0.147345	1.41408
chr6	100912805	100914805	0.231928	0.331893	0.234737	0.376491	0.271584	0.276569	0.327904	0.348691	0.297687	0.218518	0.189442	0.186865	0.298687	0.391506	0.247071	0.151222	0.228658	0.188683	0.116071	0.102425	0.0678966	0.0926891	0.128673	2	0	0	16.6166	SIM1	ENSG00000112246	0.266563	0.101551	1.39227
chr6	105388402	105390402	0.268844	0.176718	0.171259	0.273344	0.268043	0.256843	0.203862	0.21087	0.237606	0.16189	0.216847	0.10552	0.299477	0.35816	0.170199	0.192931	0.275753	0.0985711	0.112101	0.109026	0.0867434	0.064828	0.0852474	2	0	0	12.6547	LINC00577	ENSG00000203809	0.219263	0.0915891	1.25942
chr6	108485262	108487262	0.237764	0.109635	0.244135	0.48313	0.205375	0.255019	0.193868	0.310727	0.177077	0.244011	0.210339	0.111482	0.310338	0.340351	0.303089	0.0707317	0.388336	0.167071	0.0513124	0.0571509	0.0603333	0.0749256	0.0499422	1	0	0	18.1167	NR2E1	ENSG00000112333	0.24236	0.0587329	2.04491
chr6	108487058	108489058	0.397593	0.336887	0.235155	0.490741	0.459197	0.411894	0.420025	0.360273	0.417081	0.297948	0.329818	0.359275	0.382947	0.580955	0.474715	0.276518	0.5235	0.284106	0.133591	0.164213	0.139086	0.166601	0.178223	2	0	0	23.0279	OSTM1	ENSG00000081087	0.391035	0.156343	1.32258
chr6	10882174	10884174	0.290846	0.333139	0.269592	0.413966	0.437766	0.253007	0.375792	0.395783	0.470737	0.296872	0.272032	0.210187	0.431697	0.532374	0.32717	0.262665	0.450737	0.20454	0.0836944	0.0926291	0.0851196	0.121384	0.136374	2	0	0	24.2157	GCM2	ENSG00000124827	0.34605	0.10384	1.73661
chr6	109610231	109612231	0.841586	0.938945	0.858441	0.867814	0.939603	0.840698	0.780112	0.8879	0.93819	0.832765	0.851778	0.893276	0.89964	0.924444	0.924533	0.873602	0.924727	0.872043	0.638944	0.763195	0.768083	0.648786	0.791163	1	0	0	15.5828	CCDC162P	ENSG00000203799	0.882783	0.722034	0.289991
chr6	109611706	109613706	0.844295	0.924726	0.834537	0.879447	0.93352	0.821124	0.730531	0.862889	0.936431	0.823801	0.905484	0.918647	0.8984	0.91059	0.918212	0.879821	0.916866	0.918423	0.583114	0.74162	0.767711	0.649402	0.758096	2	0	0	16.8277	PTCHD3P3	ENSG00000219700	0.880986	0.699989	0.331787
chr6	127838600	127840600	0.234413	0.443605	0.203256	0.31532	0.295308	0.290021	0.331894	0.204689	0.281975	0.18922	0.199136	0.110986	0.311949	0.49098	0.321739	0.24842	0.468164	0.0685738	0.0660152	0.0576259	0.072789	0.0699167	0.0785224	1	0	0	20.4159	C6orf58	ENSG00000184530	0.278314	0.0689738	2.01259
chr6	129251133	129253133	0.497648	0.795864	0.727229	0.76	0.71709	0.455253	0.917217	0.776226	0.810924	0.761719	0.576291	0.809187	0.775662	0.553892	0.816028	0.754487	0.907727	0.461793	0.407165	0.488808	0.482267	0.324365	0.54278	2	0	0	26.4354	MESTP1	ENSG00000220884	0.715235	0.449077	0.671455
chr6	137815531	137817531	0.224517	0.236615	0.19106	0.338542	0.228022	0.261012	0.202619	0.325482	0.361631	0.257143	0.132728	0.234479	0.435166	0.461175	0.331465	0.114561	0.403481	0.166436	0.062532	0.0963749	0.037037	0.0908382	0.126935	2	0	0	19.0415	OLIG3	ENSG00000177468	0.272563	0.0827434	1.71987
chr6	150918999	150920999	0.148076	0.225613	0.09528	0.23255	0.127051	0.306818	0.144521	0.191263	0.23677	0.100748	0.0656329	0.0576577	0.277361	0.225586	0.106273	0.0446367	0.257365	0.0504708	0.0244421	0.0977961	0.0649544	0.0252999	0.0248792	1	0	0	10.745	PLEKHG1	ENSG00000120278	0.16076	0.0474744	1.75968
chr6	158937261	158939261	0.625823	0.661585	0.220372	0.580662	0.592167	0.76326	0.458654	0.619377	0.47965	0.672834	0.378932	0.590172	0.44	0.596166	0.407266	0.476521	0.901462	0.375485	0.172932	0.160791	0.205702	0.197553	0.20299	2	0	0	34.6875	CACYBPP3	ENSG00000219188	0.546688	0.187994	1.54004
chr6	159588429	159590429	0.221977	0.317867	0.167583	0.337321	0.242945	0.249777	0.257633	0.241745	0.196353	0.258809	0.173126	0.276898	0.155817	0.319452	0.301803	0.265951	0.393	0.209554	0.0752828	0.110935	0.137137	0.13612	0.180901	1	0	0	12.4854	FNDC1	ENSG00000164694	0.254867	0.128075	0.992755
chr6	166582188	166584188	0.447673	0.261486	0.205153	0.423195	0.546464	0.391765	0.392565	0.406959	0.263365	0.450194	0.288766	0.251404	0.211849	0.504119	0.357325	0.262626	0.569917	0.427283	0.106418	0.0903826	0.158698	0.0627587	0.141057	2	0	0	26.0118	T	ENSG00000164458	0.370117	0.111863	1.72625
chr6	17279577	17281577	0.512961	0.50914	0.330221	0.486248	0.515456	0.471627	0.459512	0.440675	0.564172	0.416498	0.423906	0.463187	0.546352	0.597514	0.636634	0.383454	0.712241	0.34067	0.141253	0.140929	0.221035	0.183348	0.301528	1	0	0	29.112	RBM24	ENSG00000112183	0.48947	0.197619	1.3085
chr6	28367511	28369511	0.534	0.279788	0.358322	0.569865	0.54494	0.135638	0.667424	0.387195	0.364472	0.212947	0.269585	0.334748	0.743885	0.729555	0.738502	0.172297	0.676674	0.248588	0.0825218	0.157579	0.0868056	0.14315	0.149744	2	0	0	31.0322	ZSCAN12	ENSG00000158691	0.44269	0.12396	1.83642
chr6	3024006	3026006	0.576165	0.64127	0.31563	0.638889	0.686385	0.72379	0.503613	0.239222	0.659408	0.493469	0.255367	0.318607	0.557843	0.590634	0.689827	0.481	0.770029	0.380848	0.258468	0.21873	0.216146	0.106855	0.214467	2	0	0	32.6974	HTATSF1P2	ENSG00000271361	0.529	0.202933	1.38226
chr6	31733365	31735365	0.824432	0.764316	0.812894	0.848627	0.838903	0.750142	0.87915	0.802299	0.799739	0.826421	0.748158	0.851922	0.799625	0.932967	0.860612	0.865125	0.835357	0.908025	0.695431	0.677372	0.645814	0.652464	0.669913	2	0	0	16.4893	SAPCD1-AS1	ENSG00000235663	0.830484	0.668199	0.313675
chr6	31936868	31938868	0.33228	0.486575	0.442979	0.346481	0.295273	0.247602	0.30474	0.234795	0.289963	0.379296	0.486326	0.294598	0.339454	0.255541	0.207675	0.536922	0.175325	0.302652	0.630558	0.741818	0.692979	0.727887	0.489867	1	0	0	-32.0699	STK19	ENSG00000204344	0.331026	0.656622	-0.988116
chr6	3229637	3231637	0.138528	0.139057	0.138889	0.181887	0.223674	0.0889591	0.1694	0.259153	0.24227	0.143177	0.180058	0.151309	0.256347	0.249147	0.158818	0.179621	0.194571	0.283133	0.0351462	0.0580674	0.0668636	0.0404059	0.0998429	1	0	0	12.6851	PSMG4	ENSG00000180822	0.187667	0.0600652	1.64357
chr6	32847625	32849625	0.835729	0.834179	0.416847	0.830508	0.77911	0.755017	0.781204	0.872	0.884379	0.429504	0.704767	0.671068	0.857143	0.811321	0.85225	0.578022	0.736762	0.673171	0.343099	0.322491	0.361004	0.469251	0.419697	2	0	0	34.59	PPP1R2P1	ENSG00000234515	0.739055	0.383108	0.947928
chr6	34202650	34204650	0.237162	0.302214	0.201122	0.328047	0.35209	0.352922	0.149061	0.329103	0.31557	0.196747	0.246668	0.202845	0.393032	0.33154	0.341714	0.242648	0.402402	0.10823	0.0391324	0.0851442	0.0218843	0.0469537	0.0476141	1	0	0	22.9522	HMGA1	ENSG00000137309	0.279618	0.0481457	2.53798
chr6	4077440	4079440	0.601806	0.736356	0.609288	0.697405	0.770432	0.72609	0.662166	0.650573	0.760631	0.619268	0.589912	0.622604	0.693642	0.722884	0.799369	0.585592	0.87387	0.771689	0.433165	0.450297	0.514173	0.496045	0.386511	1	0	0	22.8997	C6orf201	ENSG00000185689	0.694087	0.456038	0.605963
chr6	41207364	41209364	0.268484	0.240257	0.213374	0.32104	0.236742	0.155328	0.235521	0.34791	0.160748	0.221636	0.487226	0.164676	0.227917	0.365915	0.286076	0.295037	0.314325	0.0515695	0.0727969	0.0869909	0.0473407	0.0910624	0.0962541	2	0	0	18.2131	RNA5SP207	ENSG00000212176	0.25521	0.078889	1.69379
chr6	43478424	43480424	0.434059	0.203872	0.145522	0.229907	0.286501	0.402667	0.115007	0.238095	0.183243	0.166353	0.548667	0.090991	0.0630749	0.494668	0.182084	0.477601	0.319444	0.0694551	0.146367	0.0948509	0.0273185	0.0707705	0.0684541	2	0	0	16.8117	LRRC73	ENSG00000204052	0.258401	0.0815522	1.66381
chr6	44308397	44310397	0.0658186	0.125926	0.186916	0.0952634	0.135065	0.223789	0.142703	0.227162	0.291139	0.074174	0.0893901	0.057047	0.194286	0.186161	0.274769	0.0797693	0.139568	0.0511257	0.0212058	0.0496381	0.0241726	0.024577	0.0234518	1	0	0	11.773	SPATS1	ENSG00000249481	0.146671	0.028609	2.35804
chr6	50784436	50786436	0.52037	0.854922	0.442308	0.522727	0.68546	0.572115	0.524638	0.538088	0.552311	0.524313	0.317189	0.539871	0.720165	0.645477	0.650794	0.603037	0.805153	0.307692	0.143852	0.267135	0.15098	0.145817	0.219251	1	0	0	36.6828	TFAP2B	ENSG00000008196	0.573702	0.185407	1.6296
chr6	73329520	73331520	0.128205	0.418835	0.131128	0.168043	0.185673	0.150665	0.144501	0.307921	0.132174	0.113821	0.09893	0.118071	0.189987	0.296937	0.117501	0.076947	0.138792	0.0559629	0.0480701	0.058636	0.0566552	0.0337456	0.0589849	1	0	0	10.8618	KCNQ5	ENSG00000185760	0.165227	0.0512183	1.68972
chr7	100316423	100318423	0.234985	0.15	0.0636259	0.314252	0.109845	0.226311	0.139364	0.269218	0.197581	0.100522	0.177908	0.0324155	0.115796	0.134913	0.112908	0.0510666	0.272549	0.12795	0.0333415	0.0568182	0.0332612	0.031348	0.0315818	1	0	0	11.8032	EPO	ENSG00000130427	0.157289	0.0372701	2.07733
chr7	121950745	121952745	0.263673	0.262815	0.0776144	0.408598	0.169761	0.300491	0.206054	0.299601	0.383321	0.19319	0.272957	0.151047	0.274471	0.274627	0.154229	0.157143	0.321385	0.184912	0.0246875	0.0374057	0.0385819	0.0396064	0.0513381	2	0	0	20.2587	FEZF1	ENSG00000128610	0.241994	0.0383239	2.65865
chr7	127672160	127674160	0.192477	0.217484	0.124842	0.198216	0.228341	0.236815	0.140894	0.228304	0.187689	0.132926	0.138682	0.123158	0.152478	0.233736	0.177712	0.112185	0.249124	0.09945	0.0487001	0.101491	0.0473943	0.0363749	0.109089	2	0	0	10.8502	LRRC4	ENSG00000128594	0.176362	0.06861	1.36205
chr7	142492381	142494381	0.471718	0.978339	0.475485	0.824969	0.849835	0.723383	0.584071	0.637213	0.577806	0.629783	0.631579	0.42784	0.594113	0.763617	0.833087	0.437659	0.646825	0.405337	0.126188	0.190714	0.200608	0.21873	0.428896	1	0	0	38.8735	TRBJ2-2P	ENSG00000211766	0.638481	0.233027	1.45414
chr7	142492531	142494531	0.456585	0.700916	0.358626	0.776972	0.637969	0.634921	0.506472	0.566038	0.459643	0.523883	0.445341	0.319328	0.556159	0.729478	0.755307	0.348162	0.627624	0.247095	0.10369	0.167406	0.162829	0.174057	0.344558	1	0	0	33.4433	TRBJ2-3	ENSG00000211767	0.53614	0.190508	1.49276
chr7	142492682	142494682	0.219187	0.344184	0.149313	0.330978	0.261232	0.338516	0.199817	0.26678	0.19644	0.195703	0.22709	0.147321	0.296368	0.299074	0.2664	0.131791	0.263496	0.109064	0.062018	0.090105	0.06285	0.0898475	0.167733	1	0	0	13.7266	TRBJ2-4	ENSG00000211768	0.235709	0.0945106	1.31846
chr7	142492803	142494803	0.164796	0.242844	0.103377	0.237754	0.186257	0.243854	0.143542	0.196824	0.147026	0.142698	0.1509	0.116765	0.220652	0.225674	0.200942	0.0972581	0.195323	0.084426	0.040824	0.0583602	0.0452887	0.0684814	0.116205	1	0	0	10.4908	TRBJ2-5	ENSG00000211769	0.172273	0.0658318	1.38784
chr7	150495491	150497491	0.276085	0.466667	0.21315	0.272413	0.339806	0.451815	0.267799	0.312819	0.174385	0.28298	0.31187	0.294901	0.413922	0.345294	0.368966	0.25113	0.50944	0.259455	0.167598	0.224921	0.11426	0.221195	0.179404	1	0	0	14.3661	TMEM176A	ENSG00000002933	0.322939	0.181475	0.831486
chr7	150752297	150754297	0.607258	0.594901	0.438333	0.621785	0.639401	0.447145	0.557044	0.736329	0.63449	0.619202	0.533479	0.447408	0.513601	0.544096	0.51048	0.634723	0.832245	0.568399	0.487657	0.32562	0.281487	0.479572	0.279335	1	0	0	21.0333	SLC4A2	ENSG00000164889	0.58224	0.370734	0.651229
chr7	150871832	150873832	0.532655	0.664694	0.492433	0.670573	0.467763	0.767949	0.667532	0.757717	0.512919	0.768733	0.688871	0.600613	0.759559	0.705128	0.65	0.708795	0.761491	0.561885	0.52521	0.498879	0.233507	0.413681	0.381337	2	0	0	23.8457	GBX1	ENSG00000164900	0.652184	0.410523	0.667816
chr7	152062604	152064604	0.912077	0.945993	0.89614	0.879148	0.92442	0.97544	0.784779	0.844867	0.718715	0.967033	0.698067	0.964513	0.860185	0.883167	0.953744	0.870898	0.941802	0.852487	0.619714	0.615385	0.469965	0.659451	0.671082	1	0	0	27.4232	SEPT7P6	ENSG00000241007	0.88186	0.607119	0.538569
chr7	155326557	155328557	0.624459	0.784946	0.65369	0.814997	0.845153	0.889344	0.720746	0.660377	0.750621	0.626448	0.671239	0.62306	0.708179	0.830524	0.691205	0.637079	0.943154	0.488764	0.382079	0.483197	0.291753	0.43002	0.342225	2	0	0	34.6245	CNPY1	ENSG00000146910	0.720221	0.385855	0.900382
chr7	156797001	156799001	0.324426	0.18361	0.135532	0.329725	0.187295	0.3662	0.295765	0.273481	0.233293	0.282787	0.259105	0.106927	0.216733	0.62563	0.276575	0.284845	0.514292	0.104568	0.0703112	0.0374925	0.0287781	0.0760908	0.0311905	1	0	0	21.2179	MNX1-AS2	ENSG00000235029	0.277822	0.0487726	2.51002
chr7	158380480	158382480	0.233138	0.224914	0.207812	0.317159	0.340283	0.329334	0.256954	0.270644	0.265388	0.25342	0.261218	0.164454	0.172973	0.405696	0.252181	0.161154	0.307608	0.211484	0.157543	0.172148	0.095521	0.10384	0.0882773	2	0	0	13.4556	PTPRN2	ENSG00000155093	0.257545	0.123466	1.06071
chr7	1600457	1602457	0.643377	0.572938	0.677223	0.70613	0.700324	0.715218	0.718399	0.745225	0.668335	0.687294	0.769312	0.477612	0.78578	0.6856	0.702381	0.597547	0.688525	0.614388	0.505704	0.560635	0.449934	0.51927	0.475112	2	0	0	17.015	TMEM184A	ENSG00000164855	0.675312	0.502131	0.427489
chr7	24321782	24323782	0.271891	0.115959	0.197262	0.172473	0.20133	0.503083	0.176098	0.366197	0.164282	0.224642	0.114534	0.0880787	0.217831	0.436873	0.131895	0.203653	0.392229	0.0870617	0.0396091	0.0384054	0.0452912	0.0429293	0.0651837	1	0	0	17.5218	NPY	ENSG00000122585	0.225854	0.0462837	2.28681
chr7	2564708	2566708	0.830353	0.905961	0.739631	0.799821	0.860421	0.837108	0.871894	0.809023	0.830451	0.757561	0.809365	0.690394	0.840572	0.84576	0.79842	0.797706	0.911342	0.592814	0.589312	0.636364	0.750755	0.498627	0.510985	1	0	0	21.2851	MIR4648	ENSG00000264357	0.807144	0.597208	0.434592
chr7	27145396	27147396	0.914754	0.877354	0.806487	0.949231	0.921525	0.922805	0.831154	0.927086	0.857387	0.895202	0.870816	0.87518	0.948161	0.927889	0.847619	0.90157	0.963446	0.984191	0.615876	0.559069	0.79642	0.670007	0.5478	1	0	0	26.0321	HOXA-AS2	ENSG00000253552	0.901214	0.637835	0.498688
chr7	27183287	27185287	0.69313	0.574946	0.744955	0.725953	0.55749	0.911826	0.633422	0.742796	0.538273	0.675586	0.761406	0.481065	0.834175	0.740645	0.551851	0.659503	0.68051	0.521964	0.484603	0.430672	0.595937	0.440411	0.533048	2	0	0	17.5289	HOXA5	ENSG00000106004	0.668305	0.496934	0.427452
chr7	27190222	27192222	0.266667	0.406308	0.0319008	0.0854573	0.361272	0.0725298	0.241557	0.170455	0.388659	0.327273	0.17265	0.297271	0.105263	0.21159	0.451053	0.114667	0.319694	0.00938967	0.0315186	0.00663927	0.157156	0.0207354	0.12823	2	0	0	15.7142	HOXA6	ENSG00000106006	0.224092	0.0688559	1.70244
chr7	5184177	5186177	0.591342	0.648098	0.616322	0.869508	0.735571	0.65461	0.783095	0.794118	0.860822	0.563861	0.646426	0.470885	0.668101	0.637665	0.576512	0.540033	0.641283	0.653437	0.527363	0.466239	0.4851	0.338912	0.439344	2	0	0	20.757	ZNF890P	ENSG00000159904	0.663983	0.451392	0.556766
chr7	57483429	57485429	0.695029	0.664944	0.6764	0.501963	0.614765	0.596682	0.658937	0.785166	0.731436	0.619436	0.676986	0.490013	0.651981	0.71436	0.712855	0.641014	0.833213	0.57593	0.449396	0.574857	0.557925	0.563843	0.612971	2	0	0	10.6784	VN1R28P	ENSG00000227182	0.657839	0.551798	0.253594
chr7	63641270	63643270	0.593983	0.453013	0.467796	0.401522	0.419536	0.475161	0.437999	0.359229	0.503237	0.510688	0.415099	0.311472	0.539	0.648559	0.57601	0.32967	0.617443	0.379573	0.308868	0.303079	0.268207	0.286033	0.29662	2	0	0	17.4153	VN1R38P	ENSG00000235227	0.468833	0.292561	0.680335
chr8	13422352	13424352	0.326188	0.156792	0.171856	0.31936	0.121076	0.131855	0.29039	0.269628	0.22123	0.0428481	0.172083	0.0421394	0.1397	0.470645	0.124388	0.421104	0.307333	0.112613	0.0876238	0.0869074	0.0240878	0.016066	0.0602082	1	0	0	15.723	C8orf48	ENSG00000164743	0.213402	0.0549786	1.95663
chr8	144655141	144657141	0.742609	0.871099	0.639485	0.782765	0.875868	0.71688	0.709075	0.82348	0.820614	0.708524	0.631897	0.617063	0.818067	0.813765	0.782703	0.596689	0.855654	0.607418	0.318644	0.490497	0.558403	0.435331	0.48038	2	0	0	27.5841	MROH6	ENSG00000204839	0.745203	0.456651	0.706542
chr8	23564111	23566111	0.178614	0.191786	0.13809	0.19642	0.109143	0.185322	0.240195	0.244394	0.134872	0.14565	0.120988	0.170489	0.177536	0.327654	0.109687	0.115927	0.246177	0.0877368	0.0482419	0.0637639	0.0608598	0.0772475	0.052935	2	0	0	11.1491	NKX2-6	ENSG00000180053	0.173371	0.0606096	1.51625
chr8	24768525	24770525	0.445802	0.628114	0.186408	0.404173	0.373506	0.534672	0.314256	0.345847	0.44771	0.272212	0.24946	0.0650995	0.260586	0.631579	0.511962	0.133033	0.149197	0.138201	0.0417772	0.0721049	0.0452586	0.021045	0.0253268	1	0	0	28.579	NEFM	ENSG00000104722	0.338434	0.0411025	3.04158
chr8	33371119	33373119	0.393293	0.456559	0.128788	0.498656	0.19622	0.108062	0.0897868	0.653333	0.0786749	0.230503	0.195473	0.0165138	0.13544	0.645401	0.136685	0.205761	0.481586	0.0290557	0.0272727	0.0238095	0.0106157	0.0279851	0.00828157	2	0	0	25.085	TTI2	ENSG00000129696	0.259988	0.0195929	3.73004
chr8	38756753	38758753	0.234548	0.297753	0.210434	0.24147	0.174601	0.27396	0.263869	0.346058	0.269892	0.231527	0.2316	0.218816	0.194038	0.336094	0.25749	0.178765	0.259886	0.209415	0.119609	0.164551	0.116681	0.136941	0.139504	1	0	0	10.8622	PLEKHA2	ENSG00000169499	0.246123	0.135457	0.861542
chr8	38829683	38831683	0.407332	0.513064	0.302958	0.254342	0.319234	0.0239006	0.668979	0.365441	0.111748	0.390641	0.265683	0.207024	0.61025	0.464198	0.47234	0.65005	0.443888	0.149543	0.0372093	0.037403	0.0428509	0.262791	0.206792	1	0	0	25.5785	HTRA4	ENSG00000169495	0.367812	0.117409	1.64742
chr8	55368495	55370495	0.148634	0.1	0.185822	0.140757	0.151471	0.124554	0.154845	0.149123	0.396957	0.144884	0.158055	0.0777906	0.161166	0.234286	0.0472222	0.198686	0.244292	0.105594	0.0312753	0.0322942	0.0350877	0.0220036	0.042617	1	0	0	12.8233	SOX17	ENSG00000164736	0.162452	0.0326556	2.31461
chr8	56012949	56014949	0.129387	0.0798592	0.131411	0.139006	0.190837	0.162393	0.201032	0.120916	0.111292	0.131184	0.129338	0.0499032	0.152497	0.253852	0.148295	0.0688388	0.194008	0.139904	0.0371767	0.0429725	0.0262629	0.0444308	0.0323464	1	0	0	10.4146	XKR4	ENSG00000206579	0.140775	0.0366378	1.94199
chr8	65490814	65492814	0.324546	0.33702	0.22093	0.277151	0.223665	0.287563	0.287848	0.393773	0.333672	0.275109	0.233679	0.198846	0.176843	0.459562	0.225903	0.290909	0.384679	0.0727215	0.0593383	0.060744	0.0621734	0.0866703	0.0906949	1	0	0	20.0717	BHLHE22	ENSG00000180828	0.278023	0.0719242	1.95066
chr8	70983928	70985928	0.272366	0.288376	0.152043	0.232148	0.25508	0.241511	0.199914	0.222273	0.272796	0.220092	0.175296	0.215118	0.22127	0.331894	0.161999	0.160543	0.403495	0.172344	0.118098	0.0762884	0.0837123	0.0821705	0.122498	2	0	0	13.4544	PRDM14	ENSG00000147596	0.233253	0.0965535	1.2725
chr8	82190598	82192598	0.432349	0.470259	0.303263	0.329828	0.468775	0.458791	0.311828	0.470551	0.408439	0.266145	0.328879	0.109682	0.198042	0.474104	0.610294	0.317337	0.502727	0.0753354	0.0699153	0.118015	0.056051	0.0660176	0.0704728	1	0	0	28.4225	FABP5	ENSG00000164687	0.363146	0.0760943	2.25469
chr8	99954631	99956631	0.205405	0.450441	0.187645	0.15328	0.390004	0.359459	0.328258	0.240872	0.319669	0.129671	0.079379	0.327321	0.284105	0.318311	0.203368	0.290304	0.129649	0.138572	0.0535211	0.0992655	0.123441	0.0438865	0.12374	1	0	0	15.084	OSR2	ENSG00000164920	0.251984	0.0887707	1.50518
chr9	100613536	100615536	0.151777	0.249945	0.220674	0.464276	0.22105	0.468194	0.266134	0.31287	0.340711	0.181465	0.207694	0.197016	0.233012	0.23183	0.394226	0.140028	0.0591625	0.139629	0.0395947	0.0648357	0.0380523	0.0512311	0.0699819	1	0	0	18.9931	FOXE1	ENSG00000178919	0.248872	0.0527391	2.23846
chr9	107690518	107692518	0.201684	0.465533	0.16333	0.50071	0.306062	0.368193	0.250164	0.301837	0.453612	0.358896	0.334224	0.366823	0.450027	0.544484	0.452609	0.378985	0.466531	0.206398	0.157943	0.136755	0.109098	0.145012	0.127988	2	0	0	22.599	ABCA1	ENSG00000165029	0.365006	0.135359	1.43113
chr9	110252763	110254763	0.381268	0.309481	0.300719	0.279669	0.339895	0.502943	0.151563	0.433076	0.34664	0.217011	0.247411	0.191067	0.385449	0.251286	0.457687	0.232601	0.332241	0.232009	0.0950725	0.0932674	0.083385	0.064873	0.0449524	2	0	0	22.328	KLF4	ENSG00000136826	0.310668	0.0763101	2.02543
chr9	131155789	131157789	0.707506	0.633581	0.753601	0.827476	0.845275	0.787819	0.791267	0.781525	0.677911	0.775573	0.797847	0.75	0.80784	0.762127	0.887433	0.617476	0.818074	0.70441	0.567294	0.538828	0.435328	0.558693	0.495063	2	0	0	25.2883	MIR219-2	ENSG00000207955	0.762597	0.519041	0.555072
chr9	131871229	131873229	0.113031	0.440107	0.0224277	0.484036	0.319431	0.166318	0.080265	0.133455	0.161504	0.134957	0.21257	0.183421	0.019465	0.0266603	0.212098	0.37367	0.143644	0.0622191	0.0250408	0.0136062	0.0116759	0.0792705	0.152895	1	0	0	11.1209	PPP2R4	ENSG00000119383	0.182738	0.0564976	1.69351
chr9	139258241	139260241	0.623277	0.51122	0.459773	0.589852	0.660152	0.561947	0.569206	0.568215	0.658314	0.610176	0.595356	0.472488	0.546538	0.681345	0.703961	0.500557	0.744616	0.379859	0.31323	0.278085	0.362356	0.290621	0.382716	2	0	0	24.7058	DNLZ	ENSG00000213221	0.579825	0.325402	0.833397
chr9	139581875	139583875	0.479639	0.43413	0.332106	0.465116	0.461688	0.521151	0.38424	0.560673	0.436326	0.426496	0.419838	0.262222	0.455684	0.48921	0.495508	0.417511	0.473814	0.379053	0.260925	0.276092	0.283183	0.258794	0.339063	2	0	0	15.2724	AGPAT2	ENSG00000169692	0.438578	0.283611	0.628918
chr9	21995300	21997300	0.498744	0.322629	0.132657	0.181714	0.291808	0.332973	0.298862	0.300545	0.353441	0.24472	0.193102	0.290731	0.252223	0.568766	0.152349	0.473778	0.355719	0.215981	0.0969473	0.0988687	0.0963949	0.103621	0.132029	2	0	0	18.9431	CDKN2A	ENSG00000147889	0.303375	0.105572	1.52287
chr9	37034103	37036103	0.145523	0.188169	0.163206	0.227751	0.190729	0.176274	0.164229	0.189573	0.191713	0.161886	0.0933438	0.0863625	0.187901	0.232806	0.185326	0.115729	0.220903	0.166112	0.0538928	0.0632959	0.0613061	0.0646252	0.0611139	2	0	0	11.0657	PAX5	ENSG00000196092	0.17153	0.0608468	1.49521
chr9	6411151	6413151	0.575267	0.77592	0.593499	0.642857	0.66844	0.737343	0.60181	0.71766	0.670719	0.70012	0.40858	0.545518	0.761825	0.812712	0.787999	0.592252	0.842638	0.506517	0.344244	0.382059	0.377399	0.403384	0.485192	1	0	0	26.5044	UHRF2	ENSG00000147854	0.663426	0.398456	0.735517
chr9	72435655	72437655	0.55768	0.809403	0.367226	0.633535	0.598889	0.450117	0.656707	0.705016	0.535936	0.483412	0.447575	0.523404	0.540822	0.629534	0.318501	0.48463	0.803021	0.604851	0.217809	0.194016	0.269072	0.243875	0.454227	2	0	0	28.8352	C9orf135-AS1	ENSG00000225626	0.563903	0.2758	1.03183
chr9	91603778	91605778	0.824669	0.791133	0.824041	0.805508	0.879171	0.87084	0.877551	0.845972	0.828135	0.745474	0.85828	0.651617	0.931424	0.87271	0.854932	0.842778	0.926635	0.826645	0.709914	0.672219	0.49925	0.751587	0.642784	1	0	0	19.4456	C9orf47	ENSG00000186354	0.836529	0.655151	0.352588
chr9	97845490	97847490	0.931034	0.649446	0.405325	0.924791	0.6275	0.279661	0.52901	0.920354	0.551546	0.296154	0.903069	0.456022	0.28821	0.594737	0.430518	0.380399	0.823529	0.303279	0.205479	0.311893	0.0299296	0.159915	0.0797927	1	0	0	41.1125	MIR23B	ENSG00000207563	0.571921	0.157402	1.86136
chr9	97845727	97847727	0.944751	0.697933	0.45122	0.929742	0.677932	0.366197	0.618037	0.922693	0.606593	0.406728	0.9	0.512515	0.581281	0.789041	0.430518	0.44904	0.697105	0.303279	0.279778	0.389117	0.0747532	0.174832	0.177365	1	0	0	40.5055	MIR27B	ENSG00000207864	0.626923	0.219169	1.51624
chr9	97848376	97850376	0.833333	0.829051	0.560874	0.856164	0.918317	0.651808	0.625285	0.753187	0.609207	0.647808	0.703675	0.626198	0.619417	0.967157	0.894737	0.454865	0.937778	0.352848	0.431442	0.591311	0.299469	0.445114	0.431786	2	0	0	27.5629	MIR3074	ENSG00000207617	0.713428	0.439824	0.697841
chrX	10123024	10125024	0.692669	0.493256	0.255867	0.628067	0.735908	0.771694	0.649524	0.612069	0.704327	0.0299252	0.311005	0.242709	0.729679	0.623903	0.374346	0.445879	0.786667	0.0892857	0.0186207	0.0280728	0.0517598	0.0632022	0.0374101	1	0	0	47.1089	CLCN4	ENSG00000073464	0.509821	0.0398131	3.67867
chrX	113816551	113818551	0.362714	0.365297	0.119973	0.440852	0.404389	0.213885	0.246073	0.344301	0.312907	0.254087	0.18155	0.28036	0.247602	0.34507	0.28539	0.229294	0.326184	0.137472	0.116137	0.0835482	0.0330418	0.138431	0.0922222	1	0	0	19.6612	HTR2C	ENSG00000147246	0.283189	0.0926761	1.6115
chrX	118284542	118286542	0.709812	0.826409	0.324154	0.70523	0.831216	0.221709	0.707763	0.518293	0.897727	0.547591	0.491389	0.116809	0.389474	0.52507	0.869124	0.392888	0.764851	0.880952	0.383085	0.312727	0.109957	0.258232	0.172609	2	0	0	32.2996	KIAA1210	ENSG00000250423	0.595581	0.247322	1.26791
chrX	122316006	122318006	0.388176	0.0460282	0.237352	0.116325	0.607739	0.588078	0.213369	0.122344	0.510508	0.144836	0.222414	0.177427	0.189501	0.330162	0.651163	0.292386	0.617931	0.218589	0.0351097	0.119715	0.0305618	0.0446194	0.0916617	1	0	0	24.8288	GRIA3	ENSG00000125675	0.31524	0.0643335	2.29281
chrX	20285523	20287523	0.175632	0.206661	0.187334	0.38937	0.240593	0.219134	0.225775	0.344362	0.159079	0.0996491	0.325515	0.109619	0.113951	0.24662	0.172715	0.152878	0.302716	0.0306627	0.0702905	0.108072	0.0435517	0.104288	0.112311	2	0	0	11.8419	RPS6KA3	ENSG00000177189	0.205681	0.0877027	1.22972
chrX	21676448	21678448	0.369554	0.348752	0.247668	0.41053	0.261033	0.168073	0.264935	0.226021	0.375298	0.212227	0.25365	0.203362	0.0661721	0.345906	0.403898	0.142471	0.478979	0.210215	0.0832196	0.122745	0.032994	0.0746037	0.096867	2	0	0	18.5345	KLHL34	ENSG00000185915	0.277152	0.0820859	1.75547
chrX	48685283	48687283	0.708918	0.754027	0.565123	0.576541	0.78637	0.819428	0.793712	0.837904	0.683081	0.708932	0.572667	0.735763	0.701158	0.912413	0.824074	0.818975	0.77769	0.64908	0.432857	0.305855	0.566255	0.609126	0.698565	1	0	0	22.0008	ERAS	ENSG00000187682	0.73477	0.522531	0.491774
chrY	13475233	13477233	0.624751	0.567148	0.536386	0.660546	0.77094	0.610117	0.528375	0.578973	0.587101	0.602505	0.493657	0.599656	0.650049	0.676787	0.364303	0.707685	0.618505	0.641849	0.792929	0.807749	0.815696	0.901505	0.887561	1	0	0	-22.6976	DUX4L18	ENSG00000259029	0.601074	0.841088	-0.484714
chrY	15813447	15815447	0.86252	0.951899	0.591089	0.885405	0.776833	0.974576	0.828306	0.911111	0.804786	0.683598	0.775475	0.721875	0.58945	0.858839	0.856994	0.884264	0.95207	0.977883	0.323389	0.387665	0.286761	0.472554	0.63392	1	0	0	40.7417	TMSB4Y	ENSG00000154620	0.827054	0.420858	0.974649
