# Supplementary material for: Integrative multiplatform molecular profiling of benign prostatic hyperplasia identifies distinct subtypes
Source: Nat Commun. 2020 Apr 24;11:1987. doi: 10.1038/s41467-020-15913-6 (PMC7181734; doi:10.1038/s41467-020-15913-6)
Supplement: Supplementary file 14 — Supplementary Dataset 11 [file 41467_2020_15913_MOESM14_ESM.xlsx]

## Sheet: Sheet1
Gene	BPH_14	BPH_12	BPH_10	BPH_11	BPH_1	BPH_7	BPH_18	BPH_16	BPH_9	BPH_3	BPH_17	BPH_4	BPH_2	BPH_15	BPH_5	BPH_6	BPH_13	BPH_8	wval	pval	qval	meanA	meanB
ACSM3	1.5258	1.3122	1.53603	1.17266	1.90653	1.44511	1.52067	1.91082	2.40243	2.30636	2.19929	2.70308	2.57246	3.19318	2.04475	2.43435	2.1005	2.22409	0	4.57059e-05	0.0134562	1.54123	2.41805
APOO	1.81242	1.62175	1.84727	1.80961	1.64792	1.99862	1.81795	1.35578	2.32271	2.29431	2.16477	2.50046	2.38728	2.53793	2.336	2.21525	2.25517	2.10151	0	4.57059e-05	0.0134562	1.73891	2.31154
ARG2	4.15553	3.4118	3.95117	3.66245	3.42458	4.10557	3.41178	4.10182	4.95017	5.28024	4.69091	4.30494	5.75509	5.94379	6.06436	4.72989	5.94739	5.84902	0	4.57059e-05	0.0134562	3.77809	5.35158
C6orf52	0.39567	0.0619148	0.217482	0.195128	0.264942	0.307515	0.858554	0.689871	0.955714	0.942198	0.880583	1.09954	1.30689	0.992228	1.32055	0.875124	0.882332	1.51272	0	4.57059e-05	0.0134562	0.373884	1.07679
CREB3L4	3.71638	3.10757	3.74715	2.90511	3.53585	3.7849	3.44232	3.67339	4.54724	4.24224	4.11721	5.00368	5.26481	5.61188	4.04183	4.68223	5.37805	5.0919	0	4.57059e-05	0.0134562	3.48909	4.79811
CWH43	1.81257	2.03621	2.44311	2.04213	1.90138	2.36186	2.23175	2.5616	2.81844	3.69991	3.41917	3.63041	3.55139	3.87845	3.01058	3.51221	3.54552	3.51405	0	4.57059e-05	0.0134562	2.17383	3.45801
DHRS7	4.69118	3.22619	4.53296	2.82707	3.40555	4.39402	3.02209	4.40636	6.05226	5.27592	4.83359	5.63523	6.42505	6.74069	4.92288	5.22058	5.97642	5.29176	0	4.57059e-05	0.0134562	3.81318	5.63744
ENTPD2	1.8925	1.54892	1.74877	1.87712	1.8808	1.63835	1.7414	1.71372	2.49618	2.53131	2.06623	1.95389	3.03104	3.01369	2.22886	2.44669	2.93496	2.57536	0	4.57059e-05	0.0134562	1.7552	2.52782
EPHX2	3.46558	2.86314	3.34724	2.88396	3.03442	3.40231	2.88783	3.45704	3.54747	3.57791	3.64161	3.81824	4.25237	4.43781	4.19675	3.75713	4.25411	4.28436	0	4.57059e-05	0.0134562	3.16769	3.97678
FAM174B	2.24733	1.94193	2.42532	1.8361	1.32183	1.92478	1.98528	2.21866	2.77509	2.62553	2.92011	3.2345	3.44666	3.85996	2.60415	3.07507	3.2395	3.18531	0	4.57059e-05	0.0134562	1.98765	3.09659
FDFT1	3.13931	2.90639	3.26368	2.90194	2.85984	3.1856	2.97099	3.11605	3.27604	3.92534	3.53248	3.69107	3.75988	3.80352	3.44017	3.7624	3.79062	3.9185	0	4.57059e-05	0.0134562	3.04298	3.69
GLRX2	1.94338	0.936299	1.60233	1.64662	0.935292	1.74113	1.26807	2.01881	2.35664	2.02378	2.18368	2.8169	2.98679	3.3047	3.25124	2.09472	2.74523	2.39757	0	4.57059e-05	0.0134562	1.51149	2.61613
GMPR	3.65921	3.32277	3.69123	2.03693	3.21153	3.295	3.29935	3.6975	4.39392	3.72026	4.02277	4.25093	5.67407	5.85829	5.62403	3.92845	5.0868	5.39268	0	4.57059e-05	0.0134562	3.27669	4.79522
GNG4	1.19979	1.18525	1.19297	0.175874	1.0933	1.05201	1.65534	1.32119	1.68266	2.16654	1.87678	1.73451	2.70085	3.32788	3.63102	2.61844	2.68511	2.16721	0	4.57059e-05	0.0134562	1.10947	2.4591
GSTZ1	1.11919	1.06304	1.30764	0.946822	0.760558	1.28443	1.33734	1.3819	1.85371	1.4675	1.57873	1.39269	1.86439	2.36666	1.74951	1.48565	1.65389	1.63756	0	4.57059e-05	0.0134562	1.15011	1.70503
HDHD2	2.2289	2.0196	2.29896	2.10627	1.82994	2.23306	2.07065	2.13231	2.35288	2.3707	2.57	2.51602	2.5286	2.91708	2.37757	2.57313	2.44191	2.55081	0	4.57059e-05	0.0134562	2.11496	2.51987
HGD	1.71425	1.46271	1.76277	0.769799	1.76311	1.38763	1.81198	2.19259	3.07924	2.76967	3.11638	2.49715	3.69883	4.30516	3.71266	2.44777	3.98476	4.07221	0	4.57059e-05	0.0134562	1.6081	3.36838
HIST1H1C	5.41869	4.52852	5.16717	3.81612	3.96555	4.79343	5.19927	5.38524	6.23353	5.92589	5.97378	6.19985	5.91737	6.24783	5.96813	5.76197	6.33069	5.91738	0	4.57059e-05	0.0134562	4.78425	6.04764
HIST1H2AC	4.46095	3.92173	4.35051	3.26162	2.65372	3.85956	3.71168	4.61057	4.73344	5.40455	5.36122	5.17483	5.45746	5.80397	5.70797	4.92798	5.81254	5.30774	0	4.57059e-05	0.0134562	3.85379	5.36917
MLPH	4.14569	3.18733	3.93753	3.57391	3.79236	3.99891	3.32338	3.57715	4.63146	4.40131	4.63162	4.44107	4.3698	5.37277	5.38188	4.64941	4.99743	4.68769	0	4.57059e-05	0.0134562	3.69203	4.75644
MPC2	3.30768	2.51194	3.25018	2.69959	2.3853	3.1682	2.82151	2.89829	3.65541	4.09956	3.83809	3.81232	4.2365	4.14116	4.85176	3.64434	3.64757	3.67397	0	4.57059e-05	0.0134562	2.88034	3.96007
NANS	2.71574	2.36899	2.77025	2.84486	2.59601	2.76843	2.5798	2.90479	3.61077	3.40989	3.2255	3.7373	3.79735	4.20558	3.54899	3.14251	3.89571	3.55491	0	4.57059e-05	0.0134562	2.69361	3.61285
OAZ3	1.0435	0.668865	1.10542	0.576516	0.794203	1.02583	1.0892	1.16488	1.74574	1.42683	1.27149	1.54658	2.46504	2.2141	2.07459	1.34802	1.79455	1.49298	0	4.57059e-05	0.0134562	0.933552	1.73799
PDIA5	2.4247	1.94013	2.30415	1.6611	1.90733	2.12702	1.86686	2.38754	2.54083	2.54561	2.83563	3.13996	3.56717	3.84826	2.43465	2.69736	3.23443	3.10495	0	4.57059e-05	0.0134562	2.07735	2.99489
PIGH	2.47524	2.05488	2.46766	2.01911	2.21299	2.56749	2.44107	2.31048	3.17414	2.87456	3.01287	2.87212	3.37735	3.94041	2.58015	3.07326	3.18947	3.43565	0	4.57059e-05	0.0134562	2.31862	3.153
PLEKHH1	2.19001	2.1337	2.16255	1.8154	1.64648	2.07492	2.27075	2.23165	2.35603	2.95224	3.434	2.93462	3.52727	3.88879	3.06175	3.61901	3.93726	4.0913	0	4.57059e-05	0.0134562	2.06568	3.38023
PNKD	3.08595	2.57544	3.04459	2.39423	2.36944	2.96972	2.68169	2.99899	4.10661	3.71715	3.27076	3.54965	4.14707	4.18821	3.68961	3.10654	4.01745	3.47202	0	4.57059e-05	0.0134562	2.76501	3.72651
PSMA2	2.68299	1.8163	2.69253	2.47888	2.06688	2.6728	2.1163	2.48851	3.13658	3.04164	2.81388	3.18708	3.45832	3.3423	2.93465	2.77194	2.9472	2.93756	0	4.57059e-05	0.0134562	2.3769	3.05711
SEC11C	3.0247	1.74154	3.00068	1.7592	2.17658	2.26809	2.29634	3.15019	4.70949	3.73824	3.49444	3.89366	4.79756	4.94534	3.70413	3.25151	4.56835	4.0606	0	4.57059e-05	0.0134562	2.42716	4.11633
SEC14L2	2.2011	1.59193	2.45748	1.75521	1.58435	1.97497	2.21215	2.56351	3.06516	3.381	3.32678	3.19974	4.39218	3.78929	3.67748	2.87512	3.56132	2.67675	0	4.57059e-05	0.0134562	2.04259	3.39448
SEMA4G	1.91325	1.63722	1.84374	1.57285	1.52245	1.72705	1.94585	1.93523	2.51574	2.00778	2.54868	1.98198	2.83226	2.68338	2.04132	2.24294	2.59348	2.50573	0	4.57059e-05	0.0134562	1.76221	2.39533
SGSM3	4.02619	4.14786	4.19972	4.16444	4.02826	3.92045	3.94072	4.00006	4.59866	4.21281	4.32001	4.29178	4.38539	4.96916	4.34255	4.4586	4.96864	4.57289	0	4.57059e-05	0.0134562	4.05346	4.51205
SLC23A1	0.857279	0.754996	1.2148	0.515879	0.721687	0.571948	1.09712	1.14122	1.64475	1.35314	1.68113	1.4704	1.47798	2.74839	1.27166	2.32967	1.82288	2.29367	0	4.57059e-05	0.0134562	0.859367	1.80937
SLC25A20	1.95477	1.67019	2.13141	1.97875	2.08022	1.9983	1.87376	2.10684	2.18498	2.38704	2.79577	2.41694	2.63945	2.84867	2.61692	2.32269	2.39671	2.70646	0	4.57059e-05	0.0134562	1.97428	2.53156
SLC45A3	5.41998	5.05645	5.27292	4.10592	4.3661	4.80688	5.7552	6.25102	6.55814	7.42973	7.52825	7.39733	7.54822	8.0878	6.77104	6.59302	7.8635	8.5824	0	4.57059e-05	0.0134562	5.12931	7.43594
SPDEF	4.84293	4.05097	4.76852	4.56148	4.38285	5.28776	4.6927	4.9881	6.18421	5.41751	5.69117	5.83186	6.88433	7.37472	6.75868	5.36157	6.50227	6.83011	0	4.57059e-05	0.0134562	4.69691	6.28364
STEAP1	3.83589	3.06789	3.5584	3.30493	3.31162	3.11458	2.98556	3.25686	4.09468	4.49495	4.63007	4.81905	4.6007	4.99089	3.83657	4.57904	4.62354	5.07698	0	4.57059e-05	0.0134562	3.30447	4.57465
SYNJ2BP-COX16	3.91339	3.16272	4.03894	3.86202	3.11222	3.95301	3.5645	3.06719	4.40804	4.31442	4.11978	4.61082	4.75163	4.94861	4.89228	4.15661	4.16052	4.096	0	4.57059e-05	0.0134562	3.58425	4.44587
TDP2	3.47806	2.44119	3.22047	3.07595	2.99916	3.18366	2.81053	2.98744	3.54561	3.7207	3.83614	3.65179	3.62963	4.10745	3.89067	3.6462	3.54241	3.57676	0	4.57059e-05	0.0134562	3.02456	3.71473
TMEM254	2.68758	2.31202	2.80548	2.75786	2.07232	2.56077	2.44982	2.64068	3.10327	3.3069	3.46251	3.33858	3.84397	3.98063	2.91189	3.28398	3.76448	3.54611	0	4.57059e-05	0.0134562	2.53582	3.45423
TRIB3	1.67317	1.28555	1.69932	0.930759	1.33705	1.66779	1.23155	1.65082	1.76952	1.92634	1.85046	2.04209	2.63311	2.46246	2.26075	1.7068	1.8457	1.91496	0	4.57059e-05	0.0134562	1.4345	2.04122
VTI1B	3.38472	2.8745	3.37428	3.20828	2.803	3.38175	2.89947	3.19978	3.74787	3.95201	3.90121	3.46073	4.3648	4.61785	4.40469	3.71829	4.26606	4.21016	0	4.57059e-05	0.0134562	3.14072	4.06437
YIPF1	2.8961	2.42416	2.97077	2.7548	2.62107	3.06043	2.65284	2.95007	4.23981	3.3349	3.31551	3.85131	4.18572	4.34879	3.27129	3.3888	3.63643	3.57332	0	4.57059e-05	0.0134562	2.79128	3.71459
ZG16B	3.50581	2.65047	3.41394	2.73893	3.3111	3.47683	3.05066	3.1955	5.09422	3.84409	3.57998	4.55534	5.06561	5.47829	4.83673	3.98553	4.20265	4.18132	0	4.57059e-05	0.0134562	3.1679	4.48238
BIK	2.64271	1.82005	2.48276	1.92099	1.09105	2.5221	1.83384	2.12903	2.89032	3.20209	2.61151	3.05021	3.67716	3.69567	3.55858	2.92226	3.48931	2.79046	1	9.14119e-05	0.0176739	2.05532	3.18876
C1orf210	1.57879	1.41085	1.57798	1.73297	0.94385	1.0835	1.60904	1.6779	1.69071	2.17248	2.0447	2.47617	2.54412	2.58518	2.11062	1.80818	1.93198	2.39536	1	9.14119e-05	0.0176739	1.45186	2.17595
C1orf53	0.773316	0.298701	0.565463	0.260142	0.219072	0.636355	0.644016	0.347785	1.05881	0.858102	0.820676	0.708795	1.05787	1.35013	1.43514	0.818498	0.862967	0.997333	1	9.14119e-05	0.0176739	0.468106	0.996833
CAMSAP3	2.2914	2.25971	2.06308	2.47164	2.15547	1.89347	2.19249	2.14358	2.51796	2.42094	2.57755	2.54816	3.33806	3.23788	2.98334	2.47794	3.18599	3.17456	1	9.14119e-05	0.0176739	2.18385	2.84624
EPB41L4B	1.07686	1.04224	0.970207	1.0395	0.591001	0.936746	1.18538	0.918217	1.08252	1.27032	1.4334	1.33047	1.29335	1.44873	1.71581	1.32095	1.41059	1.8208	1	9.14119e-05	0.0176739	0.970018	1.41269
FAAH	4.12373	4.32144	4.44773	3.91097	4.33075	4.35569	4.23255	4.03306	6.15168	4.80002	4.5292	4.54399	4.94346	5.93414	4.4296	4.8038	5.66237	5.50261	1	9.14119e-05	0.0176739	4.21949	5.13009
GJB1	0.968293	1.60372	1.58854	1.65199	0.70809	1.28313	1.50517	1.2743	2.09452	2.84544	2.20993	2.30644	2.92909	2.88617	1.62852	2.0821	2.01523	2.17674	1	9.14119e-05	0.0176739	1.3229	2.31742
GTF3C6	3.55133	3.12099	3.59133	3.41782	3.57703	3.71249	3.39541	3.16474	4.94992	3.95049	3.75335	3.8857	4.90972	4.77896	5.04731	3.69668	4.33889	3.79048	1	9.14119e-05	0.0176739	3.44139	4.31015
HID1	3.28715	3.05532	2.93794	2.78511	3.32306	3.29245	2.88632	3.04572	3.78674	3.50548	3.55347	3.70844	4.26692	4.41108	3.50253	3.3139	4.38597	3.96144	1	9.14119e-05	0.0176739	3.07663	3.8396
HIST1H2AE	1.95686	1.76679	2.71757	1.29502	1.30825	1.9454	2.9406	3.23031	3.90365	3.03131	3.86801	3.5796	3.59075	5.21012	4.21851	3.38976	4.09797	3.37161	1	9.14119e-05	0.0176739	2.1451	3.82613
HIST1H2BD	3.36764	3.05021	3.68518	2.78899	2.22765	2.84897	3.40159	4.22216	4.8772	4.15476	4.91472	4.3155	4.7292	5.91713	5.10817	4.50217	5.78525	4.85463	1	9.14119e-05	0.0176739	3.19905	4.91587
HIST1H2BK	4.61696	3.9636	4.80353	4.37511	3.94817	4.65937	4.19559	5.0977	5.49571	5.48615	5.15555	5.1865	5.92757	5.96305	6.0127	4.91926	5.87669	5.21895	1	9.14119e-05	0.0176739	4.4575	5.52421
HIST1H4H	2.37533	1.45227	2.48898	1.31955	1.53239	1.99251	2.30675	2.42617	2.47124	3.12454	3.41533	3.18168	3.41608	3.25031	3.64815	3.35147	3.38397	2.89977	1	9.14119e-05	0.0176739	1.98674	3.21426
HIST2H2BE	3.81551	4.01586	4.85296	3.20449	3.99166	3.38487	3.94907	4.44527	4.70529	5.4671	5.46909	5.26683	4.88732	6.0029	5.74518	4.97342	5.78711	5.53545	1	9.14119e-05	0.0176739	3.95746	5.38397
ISCA2	1.96925	1.31274	1.9863	1.41737	1.17347	1.64474	1.59679	1.52941	1.99573	2.07931	1.97294	2.16944	2.48536	2.47383	2.38101	1.98638	2.12192	2.05645	1	9.14119e-05	0.0176739	1.57876	2.17224
KLK2	7.80697	5.73791	6.96693	5.51774	6.42164	7.13184	6.31221	7.70608	9.24	8.00076	7.91053	8.25627	9.37315	9.90561	7.73418	8.18175	9.44121	9.24426	1	9.14119e-05	0.0176739	6.70017	8.72877
KLK3	8.68913	6.43514	7.74258	6.05956	7.88573	7.99003	7.26879	8.40585	10.8355	9.30594	9.09216	10.0636	10.4989	10.9753	8.74544	8.6264	10.4711	10.5695	1	9.14119e-05	0.0176739	7.5596	9.91839
MSMO1	2.07334	1.3879	1.99407	2.26289	1.45819	2.0479	2.36379	1.98245	2.28199	3.22187	3.37975	3.26549	2.46303	2.83728	2.52878	3.15772	3.20962	3.29599	1	9.14119e-05	0.0176739	1.94631	2.96415
PDIA3	4.86106	4.37008	4.96374	4.75451	4.70418	5.07545	4.30534	4.86386	5.28512	5.3501	5.25933	5.85274	5.88847	6.05926	4.9697	5.20757	5.60813	5.64234	1	9.14119e-05	0.0176739	4.73728	5.51228
SMS	3.52318	2.70676	3.09792	2.7039	2.66137	3.63473	2.83454	3.07182	4.17921	4.57194	3.58001	4.50175	4.08638	4.559	4.93102	4.29153	4.22725	3.88559	1	9.14119e-05	0.0176739	3.02928	4.28137
TMPRSS2	4.79677	3.95967	4.58969	3.14546	4.53645	4.38471	4.57451	5.16221	5.09949	5.70532	6.14415	6.47797	5.70927	6.93957	5.79579	5.75411	6.92531	6.80378	1	9.14119e-05	0.0176739	4.39368	6.13548
TPD52	2.34653	2.1523	2.32698	2.75188	2.04263	1.9025	2.08508	2.4565	2.51593	3.67396	3.5658	3.7388	3.24934	3.45246	4.1256	3.05467	3.86803	3.19322	1	9.14119e-05	0.0176739	2.25805	3.44378
WDYHV1	1.36521	0.899195	1.60339	1.30485	1.34475	1.43435	1.499	1.29329	1.55042	1.88556	1.90284	1.80545	1.87843	2.04736	1.60499	1.92812	1.77742	1.94515	1	9.14119e-05	0.0176739	1.34301	1.83257
ACOT13	2.20004	1.66184	2.3292	1.90451	1.60479	2.37958	2.02268	1.86862	2.41407	2.57365	2.63743	2.30813	2.70461	2.99851	2.87567	2.72115	2.39189	2.60906	2	0.000182824	0.0234485	1.99641	2.62342
ADI1	3.57049	2.85314	3.48536	2.79187	2.71393	3.54714	2.72655	3.17374	3.65212	3.81831	3.68636	4.0513	4.48484	4.5787	4.9091	3.49012	4.16137	4.21611	2	0.000182824	0.0234485	3.10778	4.10483
AP1M2	3.17344	2.68911	2.87875	3.06122	2.44031	2.73674	2.53911	3.14921	3.29514	3.55822	3.39357	3.66524	4.07958	4.14785	3.65899	3.13814	3.62876	3.83169	2	0.000182824	0.0234485	2.83349	3.63972
ASTN2	1.32014	1.44187	1.83519	0.839221	1.57336	1.4247	2.24416	2.36919	2.08289	2.49241	2.55896	2.73989	3.23759	3.08266	2.4491	2.93191	3.5791	3.40409	2	0.000182824	0.0234485	1.63098	2.85586
ATP6V1G1	5.12724	4.43993	5.05308	5.04052	4.85892	5.1928	4.3916	4.74473	5.1081	5.90581	5.35822	5.74104	5.9199	6.00835	6.21741	5.32466	6.01539	5.93119	2	0.000182824	0.0234485	4.8561	5.75301
CMTM8	1.91863	1.85465	2.11968	1.4762	1.37958	1.77811	1.89331	1.86457	1.99175	2.62163	2.54183	2.59266	2.63361	2.394	2.28975	2.00206	2.18418	2.63032	2	0.000182824	0.0234485	1.78559	2.38818
COA4	2.82996	2.37763	2.88813	2.74847	2.57573	2.7289	2.46031	2.61936	3.12996	3.027	2.92834	3.13679	3.48523	3.34889	3.51743	2.79933	3.16408	3.11053	2	0.000182824	0.0234485	2.65356	3.16476
COX16	2.79495	2.08637	2.86664	2.70625	2.08504	3.00651	2.46136	2.14209	3.49892	3.27428	3.06918	3.48384	3.71767	3.94846	3.96799	2.92897	3.06757	2.93471	2	0.000182824	0.0234485	2.51865	3.38916
DBI	4.12497	2.64344	3.7275	3.86456	2.61436	3.91057	2.98383	3.66286	6.26163	4.78139	4.06459	4.61516	5.56917	5.84729	5.99698	4.10999	5.17808	4.80859	2	0.000182824	0.0234485	3.44151	5.12329
GLI2	1.6985	1.33468	1.89325	1.61057	1.60324	1.7648	1.72576	1.83212	1.51848	1.022	1.28902	1.07774	1.11429	0.741531	0.761058	1.24574	1.26764	1.41121	78	0.000182824	0.0234485	1.68286	1.14487
GPR160	1.82857	1.7151	1.51987	0.886096	1.14399	1.26058	1.48806	1.42296	1.63873	2.21798	2.22386	2.47269	2.19677	2.76874	2.63501	2.06053	2.1748	2.00221	2	0.000182824	0.0234485	1.40815	2.23913
HIST2H2AA3	4.67162	4.48955	5.60648	3.34303	3.97923	4.47329	4.28569	5.54627	7.21939	6.18443	5.90098	5.59162	6.16542	7.14586	6.46897	5.58135	6.74873	6.0708	2	0.000182824	0.0234485	4.5494	6.30776
ICA1	2.12163	1.67593	1.84682	1.65905	1.50319	2.13928	1.59112	1.75422	1.9965	2.39181	2.33517	2.97074	2.57346	2.92316	2.53761	2.62471	2.66735	2.41399	2	0.000182824	0.0234485	1.78641	2.54345
2018-03-01	2.35472	1.44912	1.66265	1.10644	1.30783	1.9726	1.79228	2.04592	2.3233	2.39963	2.691	2.83689	3.05194	3.4332	2.22059	2.56321	2.82015	2.89061	2	0.000182824	0.0234485	1.71144	2.72305
MTFP1	1.47921	1.00648	1.77719	2.08356	1.08661	2.09521	1.51756	1.6044	3.07145	2.1895	2.25822	2.1308	3.10651	3.09885	2.5307	1.94547	2.35455	2.27725	2	0.000182824	0.0234485	1.58128	2.49633
MTHFD2L	1.10143	0.933613	1.01625	0.658636	0.914104	0.948653	0.966367	0.917061	0.988958	1.39031	1.30721	1.41512	1.40136	1.47101	1.55095	1.33019	1.23286	1.21043	2	0.000182824	0.0234485	0.932015	1.32984
NECAB3	2.79222	2.97935	3.01575	2.25784	2.8436	3.21117	2.93388	2.81248	3.38628	3.40685	3.4306	2.99682	3.61885	3.97728	3.78906	3.58479	3.93742	3.8333	2	0.000182824	0.0234485	2.85579	3.59613
PAK1IP1	2.4172	1.37133	2.13475	2.13194	2.29391	2.35099	2.47729	3.24352	3.56676	3.9749	3.70326	3.79836	3.23522	3.97154	4.00612	2.96592	3.79066	4.63222	2	0.000182824	0.0234485	2.30262	3.7645
PHF23	2.63704	2.39835	2.76817	2.54193	2.55587	2.69195	2.39178	2.5514	2.91701	2.97482	2.87339	2.78192	3.44083	3.16222	3.33649	2.64907	3.23964	3.18879	2	0.000182824	0.0234485	2.56706	3.05642
PSAT1	1.18012	1.23999	1.68854	1.64001	0.61783	1.35667	1.49956	1.39007	1.62177	1.83381	2.34683	1.91884	2.40967	2.43698	2.2735	1.86816	2.08403	2.9551	2	0.000182824	0.0234485	1.3266	2.17487
RBM4	3.54749	3.33962	3.66972	3.46335	3.51576	3.68568	3.37119	3.35255	4.02764	3.79841	3.77128	3.75661	4.04387	4.0428	3.57412	3.86731	3.91235	3.76702	2	0.000182824	0.0234485	3.49317	3.85614
RSPH1	0.902603	1.00068	0.841028	0.696676	0.905072	1.01519	0.830919	0.743255	1.15452	1.28895	0.999261	1.05887	1.23298	1.57191	1.11234	1.37268	1.59058	1.09228	2	0.000182824	0.0234485	0.866928	1.24744
SCCPDH	3.65124	2.93615	3.54071	2.45336	2.68847	3.20252	3.01206	2.73646	3.33171	3.90952	4.00786	3.92031	3.70289	4.23985	3.69003	3.68182	3.91483	4.08683	2	0.000182824	0.0234485	3.02762	3.84857
SMPD2	1.81533	1.70963	2.01613	1.53186	1.45752	1.38347	1.96665	1.65182	2.11284	2.14744	2.22087	2.75321	2.53995	2.5732	2.11454	1.95507	2.4841	2.05126	2	0.000182824	0.0234485	1.69155	2.29525
SRP19	2.09715	1.45856	2.04107	2.1217	2.00658	2.30348	2.08753	1.84524	2.30649	2.62806	2.31705	2.56834	2.27704	2.44462	2.35374	2.16844	2.39826	2.32859	2	0.000182824	0.0234485	1.99517	2.37906
STXBP2	3.0256	2.82573	2.88602	2.84514	2.77779	2.5971	2.62771	2.89103	4.06236	3.39145	3.01391	3.03457	3.50076	3.72859	3.1008	3.0091	3.75184	3.34304	2	0.000182824	0.0234485	2.80952	3.39364
SULT1C4	2.08186	1.17576	1.85847	1.45364	1.42244	1.50052	1.39552	1.44965	0.943201	0.980987	1.2708	1.09262	0.991241	0.578742	0.913509	1.16463	1.08948	1.27984	78	0.000182824	0.0234485	1.54223	1.0305
SYT17	1.53569	1.23961	1.62864	1.01638	1.16431	1.43334	1.1724	1.41073	1.55291	1.83481	1.58538	2.1086	1.90682	2.30609	1.91049	1.72799	1.93414	2.34977	2	0.000182824	0.0234485	1.32514	1.9217
SYT7	3.52289	3.2091	3.48321	2.32094	3.78071	3.23174	3.47258	3.70627	3.63165	4.57763	4.69039	4.08297	4.92007	4.91969	4.22198	4.28974	5.36738	5.071	2	0.000182824	0.0234485	3.34093	4.57725
TMSB15A	0.121195	0.628907	1.24254	0.262708	0.264027	0.763627	1.00578	1.34072	2.10039	2.14536	1.4342	3.21563	2.70143	3.76824	3.60707	1.03378	2.31166	2.00872	2	0.000182824	0.0234485	0.703687	2.43265
TRAPPC4	2.39219	1.95391	2.43426	2.11715	2.13634	2.39636	2.28151	2.24809	3.11109	2.65617	2.41392	2.80693	3.26899	3.24599	2.94329	2.40519	2.98634	2.93631	2	0.000182824	0.0234485	2.24498	2.87742
TRPM4	3.58598	3.33466	3.68376	3.35376	3.28248	3.61748	3.34221	3.17215	4.00744	3.93329	3.58955	3.80613	4.11861	4.67754	3.68995	4.37889	4.63663	4.44496	2	0.000182824	0.0234485	3.42156	4.1283
TSPAN8	3.03356	2.69072	3.15259	2.13672	1.89129	2.05177	2.49241	1.92961	3.94553	3.92889	3.71922	4.11541	3.97307	4.44374	3.02513	4.48433	3.65362	3.78304	2	0.000182824	0.0234485	2.42234	3.9072
ZNF813	1.34824	1.11699	1.28599	0.858999	1.11004	1.42311	1.30778	1.28824	1.33549	1.54982	2.04562	1.4402	1.80448	2.40171	2.47518	1.69069	1.46292	2.06555	2	0.000182824	0.0234485	1.21742	1.82717
ACY1	2.47682	2.27097	2.60306	2.73694	2.30247	2.47587	2.30057	2.1562	3.04997	2.87026	2.76441	2.65984	3.2239	3.14939	2.94664	2.57728	2.82372	2.93975	3	0.000319941	0.0246698	2.41536	2.90052
ADPRM	2.10858	1.60513	2.02752	1.49572	1.81755	2.04261	2.14517	2.04477	2.57134	2.08023	2.37346	2.23262	2.25827	3.26	2.88793	2.37222	2.47529	2.14238	3	0.000319941	0.0246698	1.91088	2.46537
AHCY	3.4404	3.11691	3.78861	3.32268	3.33674	3.64277	3.28515	3.79103	3.97347	4.07481	4.07124	3.88984	4.43855	4.42761	4.12151	3.50298	4.04448	4.15522	3	0.000319941	0.0246698	3.46554	4.06997
ALDH3B1	0.955082	1.02705	1.27785	1.20443	1.19069	1.18388	1.08927	1.13761	1.02854	0.854393	0.947639	0.969291	0.72297	0.75005	0.7386	0.725371	0.869463	0.826254	77	0.000319941	0.0246698	1.13323	0.843257
ARFIP2	3.25633	3.1998	3.48721	3.18702	3.71988	3.61137	3.13029	3.33658	3.72268	3.86962	3.50553	3.95724	4.08188	4.44974	3.81595	3.62882	4.34384	4.19635	3	0.000319941	0.0246698	3.36606	3.95717
ASCL2	0.639339	0.455941	0.881826	0.282358	0.345763	0.402016	0.677183	0.57285	1.10261	1.33082	1.74117	0.729951	1.62522	1.42015	1.61587	0.78305	0.711888	0.976557	3	0.000319941	0.0246698	0.53216	1.20373
ATP6V1C2	3.22042	2.77647	3.55665	3.15341	3.06172	3.46411	3.07263	3.45085	3.93182	3.85669	4.01931	4.23099	4.129	4.30252	3.29386	3.67913	3.80833	3.84651	3	0.000319941	0.0246698	3.21953	3.90982
BAIAP2	2.25864	2.13363	2.47531	2.5949	2.41314	2.74022	2.46967	2.36952	3.03615	3.7186	2.68854	2.93164	2.9165	3.18901	2.58604	2.90812	4.56174	3.28999	3	0.000319941	0.0246698	2.43188	3.18263
BEX2	2.73827	2.30691	2.63511	1.61512	2.46055	2.82526	2.3371	1.99397	3.15482	3.50636	2.89418	3.30122	3.31369	3.59883	3.25427	2.73292	3.41042	2.80799	3	0.000319941	0.0246698	2.36404	3.19747
BMPR1B	2.16969	0.383851	1.17118	0.123697	1.17513	0.745238	1.40519	1.87375	1.56094	2.25788	2.96315	3.48009	2.60817	2.90616	1.88799	2.54838	3.11342	3.01652	3	0.000319941	0.0246698	1.13097	2.63427
C1orf115	3.04907	2.7663	2.88278	1.95963	2.52887	3.15733	2.60317	2.69405	3.08994	3.02333	3.50542	3.3173	4.15831	4.42461	4.02671	3.516	3.61837	3.64969	3	0.000319941	0.0246698	2.70515	3.63297
CD38	1.47595	0.816973	1.37559	0.212445	1.04573	1.34828	1.77359	2.4647	1.87495	2.036	3.30431	2.72903	3.26592	3.72993	2.51748	1.90835	3.42675	3.92858	3	0.000319941	0.0246698	1.31416	2.87213
CECR5	2.15167	1.81093	2.19428	1.69415	2.13059	2.14282	1.84605	2.04489	2.48205	2.1772	2.24233	2.19144	2.41538	2.8391	2.32269	2.17373	2.49391	2.45338	3	0.000319941	0.0246698	2.00193	2.37912
CHMP5	3.73006	2.91498	3.62054	3.56886	2.91292	3.61423	3.17193	3.41626	3.83154	3.92783	3.986	3.89595	3.82773	4.05732	3.68399	3.65296	3.69922	3.85602	3	0.000319941	0.0246698	3.36872	3.84186
CLUL1	0.748477	0.628308	0.863514	0.423569	0.78043	0.796112	1.01984	0.974683	0.853486	1.23734	1.36418	1.37468	1.3199	2.19713	1.05526	1.45377	1.56365	1.9844	3	0.000319941	0.0246698	0.779366	1.44038
CMC2	2.06691	1.71035	1.85564	1.76632	2.04132	2.16945	1.97545	1.95603	2.09202	2.58645	2.27589	2.22108	2.43682	2.16171	2.22483	2.13249	2.73685	2.37659	3	0.000319941	0.0246698	1.94268	2.32447
CNDP2	3.45343	2.78417	3.08594	2.66589	2.74562	3.14293	2.80793	3.41753	3.51695	3.53948	3.44641	3.85793	4.42694	4.26655	4.12264	3.19876	3.99519	3.78774	3	0.000319941	0.0246698	3.01293	3.81586
COL6A3	4.23001	3.7765	3.98145	3.86075	5.04042	4.54926	4.1814	4.99972	3.49831	3.03065	3.79347	3.66053	3.09202	3.10536	2.98659	3.69679	3.88536	2.85385	77	0.000319941	0.0246698	4.32744	3.36029
CRLS1	2.39051	1.79848	2.32393	1.90119	1.67245	2.45814	1.89372	2.03869	2.16042	2.65331	2.54614	3.80836	3.05686	3.15399	2.61928	2.51024	2.60816	2.86153	3	0.000319941	0.0246698	2.05964	2.79783
DCHS1	3.09155	2.57309	3.19084	2.90507	3.46083	3.10647	3.00375	3.3015	2.57237	2.33794	2.99544	2.43896	2.53211	2.03485	1.89505	2.27758	2.6767	2.36621	77	0.000319941	0.0246698	3.07914	2.41272
DHRS7B	1.56275	1.2457	1.76611	1.31854	1.3353	1.72549	1.64574	1.56878	1.85839	1.94809	1.7337	1.90844	2.20581	2.39107	1.70663	1.83463	2.03113	2.10165	3	0.000319941	0.0246698	1.52105	1.97195
DPP4	3.00679	2.03601	2.94605	1.9536	2.00822	2.42138	2.8068	2.91977	2.86961	4.21778	4.72693	5.12725	4.21294	5.0736	3.88124	3.95764	4.53381	4.60586	3	0.000319941	0.0246698	2.51233	4.32067
EBP	2.39111	1.50387	2.31117	2.21214	1.88791	2.79783	2.31766	2.7209	3.75862	3.09144	3.17423	2.86454	3.59169	3.94395	3.03184	2.33745	3.63377	3.75536	3	0.000319941	0.0246698	2.26782	3.31829
ELK4	3.80626	3.04889	3.26379	2.78904	2.71372	2.73789	3.02284	3.49689	3.06056	3.91873	4.77534	4.66688	4.80557	4.52842	4.61142	4.57678	4.62291	5.08163	3	0.000319941	0.0246698	3.10991	4.46482
EMG1	2.60855	2.21748	2.72214	2.19674	2.36323	2.59908	2.28895	2.30681	3.41877	2.82189	2.90461	2.98097	3.32959	3.31531	2.52412	2.78827	2.73393	2.72668	3	0.000319941	0.0246698	2.41287	2.95441
EPCAM	3.60853	3.359	3.81278	2.89221	3.14615	3.04664	2.94766	2.59922	3.34548	4.2934	4.23512	4.34392	3.9487	4.12037	3.93343	4.28663	3.86528	3.85129	3	0.000319941	0.0246698	3.17652	4.02236
FAAH2	1.94835	1.54296	2.01759	1.61897	1.38702	1.51565	1.57517	1.81956	1.96402	2.09611	2.2709	2.79872	2.83761	2.87259	1.93468	2.68144	2.67768	2.46781	3	0.000319941	0.0246698	1.67816	2.46016
FAM155B	0.0354462	0.207956	0.268754	0.0779562	0.168162	0.33196	0.662089	0.486642	0.755966	0.566196	0.85208	0.608601	0.838705	0.730401	0.841577	0.639455	0.698393	0.727849	3	0.000319941	0.0246698	0.279871	0.725922
FAM3B	1.11049	1.9106	1.58471	1.40842	1.00574	1.76063	1.6249	1.68474	2.84057	3.24804	1.63279	2.90566	3.36694	2.08752	2.5026	2.22515	3.04494	1.94636	3	0.000319941	0.0246698	1.51128	2.58006
FBXO25	2.15216	1.66555	2.25851	1.69694	1.77174	2.27662	2.01653	2.08385	2.117	2.40968	2.6364	2.90146	2.70502	3.16504	3.01866	2.61278	2.60317	2.51499	3	0.000319941	0.0246698	1.99024	2.66842
FCN2	0.19521	-0.0503842	0.558225	-0.0136063	0.188276	0.189137	0.531815	0.750253	0.948476	0.718099	0.761887	0.622894	0.705744	1.75806	0.769877	1.02919	1.51131	1.20864	3	0.000319941	0.0246698	0.293616	1.00342
GJC3	0.328413	1.15229	0.979214	0.330366	1.56676	0.57168	1.09638	1.17713	1.78085	1.38915	1.3032	2.03993	1.88498	2.5468	1.25939	1.61637	1.75337	1.86032	3	0.000319941	0.0246698	0.900279	1.74344
HN1L	3.29688	3.2506	3.43641	3.46933	3.20659	3.50821	3.14902	3.18797	3.59146	4.12399	4.0752	4.0937	4.14452	4.08813	4.76655	3.34313	4.02406	4.00976	3	0.000319941	0.0246698	3.31312	4.02605
HRSP12	2.27594	1.50479	2.08628	1.92478	0.843109	2.23404	1.76356	1.98448	2.48273	2.45677	2.30004	2.22769	2.58432	2.78566	2.28393	2.24055	2.41839	2.35229	3	0.000319941	0.0246698	1.82712	2.41324
KIRREL	2.80061	2.28613	2.68891	2.92092	2.97368	2.88386	2.63173	2.97395	2.02308	2.05085	2.58335	2.31955	2.18836	1.756	1.81402	1.74008	2.2876	2.18619	77	0.000319941	0.0246698	2.76997	2.09491
LSM6	1.59743	1.06365	1.71932	1.31564	0.978894	1.49466	1.72581	1.49483	1.74424	1.76117	1.89531	1.72378	2.37229	2.5543	1.85298	1.67746	2.16859	1.90912	3	0.000319941	0.0246698	1.42378	1.96592
MEAF6	3.35211	2.65849	3.3352	3.06011	3.15111	3.44463	2.99302	3.26685	3.30163	3.638	3.8156	3.52175	3.56535	4.11631	3.94641	3.7411	4.05518	4.20554	3	0.000319941	0.0246698	3.15769	3.79069
MGST2	2.55104	1.88841	2.66281	2.63639	1.64417	2.44841	2.15784	2.35943	3.37402	3.14644	2.98484	2.88241	3.26117	3.22837	2.52607	3.0715	2.72376	2.86855	3	0.000319941	0.0246698	2.29356	3.00671
MTX2	2.73408	2.37773	2.89044	2.93807	2.07449	2.86918	2.58635	2.42922	2.80225	3.1024	3.3129	3.06822	3.07946	3.32756	3.02185	2.94422	3.10825	3.39162	3	0.000319941	0.0246698	2.61244	3.11587
NDUFV2	2.9035	2.39919	2.83243	2.75778	2.40163	3.02594	2.19859	2.62555	3.51674	3.39994	2.92235	3.42708	3.40822	3.54251	3.3368	3.13701	3.07734	2.86624	3	0.000319941	0.0246698	2.64308	3.26342
OVOL2	1.60453	1.78333	1.91269	1.89072	1.29793	1.59823	1.73283	1.34403	2.03199	2.13367	2.10767	1.76656	2.08872	2.50474	2.28876	2.213	2.06013	2.36138	3	0.000319941	0.0246698	1.64554	2.15566
PEX7	1.57725	1.26545	1.70649	1.23774	1.46848	1.67892	1.54765	1.74521	1.59181	2.12734	2.16291	2.12015	2.01912	2.53202	2.22993	1.87607	1.85637	2.47772	3	0.000319941	0.0246698	1.5284	2.09934
PKD1	4.08928	3.8201	3.85299	3.90644	4.48344	3.86787	3.95959	3.90055	3.7751	3.52009	3.6426	3.12112	3.16152	2.94506	3.44215	3.54136	3.88885	3.71804	77	0.000319941	0.0246698	3.98503	3.47559
PNPLA4	1.58223	1.03857	1.57303	1.22479	0.877462	1.64498	1.07083	1.25704	1.60427	1.70232	1.74215	1.64971	1.96979	1.93585	1.60733	1.5895	1.67723	1.84451	3	0.000319941	0.0246698	1.28362	1.73226
PODXL2	2.35816	1.80639	2.39278	1.25144	1.96197	2.68424	2.32386	1.98136	2.74042	2.44521	2.91398	2.43647	3.84938	3.96554	2.77574	2.59842	3.13023	3.42904	3	0.000319941	0.0246698	2.09503	3.02844
PPAPDC2	2.05037	1.70324	2.20959	1.6637	1.8196	1.92422	2.07258	2.3004	2.20113	2.59895	3.00684	2.73529	2.89098	3.06386	2.26387	2.51493	2.92043	2.93378	3	0.000319941	0.0246698	1.96796	2.71301
PSMD7	3.63247	3.3097	3.79843	3.8686	3.53033	3.78977	3.21474	3.6694	3.97776	4.04883	4.03186	4.11347	3.90449	4.2449	3.91477	3.77847	4.11353	4.0139	3	0.000319941	0.0246698	3.60168	4.0142
QDPR	2.03471	1.53539	2.32675	1.57615	1.68439	2.23643	1.72131	1.84995	3.02403	2.75819	2.39271	1.98529	3.32191	3.02191	3.07237	2.54231	2.93608	2.55193	3	0.000319941	0.0246698	1.87063	2.76067
RDH11	4.99286	4.43234	5.02478	3.72162	4.37275	4.45113	4.29122	5.15619	5.73996	6.35576	6.35755	5.92925	5.99589	6.93065	4.49048	6.3172	6.89226	7.28449	3	0.000319941	0.0246698	4.55536	6.22935
RNPEP	3.53514	3.54467	3.59729	3.71147	3.3571	3.64914	3.27655	3.51183	3.69216	3.74646	3.71306	3.64194	4.14018	4.09868	4.02144	3.7577	3.77698	4.07548	3	0.000319941	0.0246698	3.5229	3.86641
SLC22A23	2.42838	2.07986	2.26176	2.20677	2.16739	2.00406	2.25438	2.66193	2.26454	2.70372	3.16231	3.32118	3.06792	3.03777	2.63048	2.78641	3.40445	3.16795	3	0.000319941	0.0246698	2.25807	2.95467
SLC37A4	2.14684	1.52544	1.90429	1.43925	1.66133	1.70832	2.07674	2.19563	2.46794	2.13342	2.27294	2.37739	2.8927	3.09637	2.29485	2.1568	2.66193	2.62066	3	0.000319941	0.0246698	1.83223	2.4975
SLC50A1	2.58804	2.15741	2.55977	2.91038	2.08416	2.57984	2.40856	2.76742	3.33172	3.221	2.90917	3.44392	3.40109	3.7357	2.94517	2.70655	3.43918	3.47416	3	0.000319941	0.0246698	2.50695	3.26077
SORD	3.94678	1.65142	2.81387	1.76904	3.57982	3.43086	2.58659	4.33937	4.40431	4.7942	3.97626	4.92109	4.35158	5.55904	5.84916	3.79445	5.28202	5.34704	3	0.000319941	0.0246698	3.01472	4.82791
SPRYD4	2.12646	2.05746	2.30812	2.31509	2.11798	2.05548	2.07747	2.04254	2.3963	2.63472	2.31194	2.53864	2.43617	2.71652	2.24536	2.46328	2.66091	2.87	3	0.000319941	0.0246698	2.13757	2.52738
SRSF9	3.79445	3.52472	3.82287	3.65905	3.48962	3.74344	3.44615	3.46243	3.79313	4.14901	4.09917	4.00138	4.19197	4.3764	4.4161	3.79545	4.04945	4.06182	3	0.000319941	0.0246698	3.61784	4.09339
STYK1	1.16263	0.816016	0.83849	1.47861	0.589828	0.551683	1.2649	1.27511	1.20613	1.62075	1.74405	2.11524	1.57102	2.24717	1.68987	1.81864	2.00216	2.22991	3	0.000319941	0.0246698	0.997158	1.82449
SV2B	-0.11765	-0.192499	-0.059669	-0.189545	-0.0917789	0.00170472	0.521891	0.43809	0.420012	0.777785	1.11432	0.581307	0.672813	0.784284	1.53682	0.484781	0.842546	1.30713	3	0.000319941	0.0246698	0.0388181	0.852179
TIMM23	2.66471	2.09296	2.68559	2.60762	2.39808	2.82977	2.37896	2.38507	3.02718	3.00156	2.87681	2.96761	3.02929	3.12554	2.84496	2.66865	2.75613	2.83629	3	0.000319941	0.0246698	2.50534	2.9134
TM7SF2	2.75533	1.96928	2.30762	2.37436	1.89969	2.77672	2.33237	2.55097	4.52659	2.94807	3.28103	3.11606	4.16739	4.59041	2.68512	2.76402	3.96033	3.64023	3	0.000319941	0.0246698	2.37079	3.56793
TMEM14B	2.16763	1.64112	2.16477	1.55933	1.55	2.2084	1.88821	1.96044	2.59354	2.50408	2.2841	2.26323	2.62104	2.84461	2.70415	2.15238	2.24691	2.22254	3	0.000319941	0.0246698	1.89249	2.44366
TMEM220	2.16834	1.91764	2.13778	1.22174	1.85389	1.99505	2.10798	2.30639	2.23341	2.36254	3.26828	2.46537	2.72325	2.5723	2.43713	2.15716	2.73359	2.42381	3	0.000319941	0.0246698	1.9636	2.53768
TMEM251	2.53025	1.6238	2.4052	1.85892	1.68335	2.41819	2.15238	2.00801	3.02129	2.92762	2.37729	2.90818	3.30747	3.45268	3.18613	2.6124	2.8866	2.9413	3	0.000319941	0.0246698	2.08501	2.96209
TRIM36	0.948019	0.410012	0.3852	0.059608	0.648195	0.552724	0.893267	0.950821	0.709906	1.1698	1.05261	1.80012	1.37738	1.24863	1.31444	1.48053	1.35633	1.05214	3	0.000319941	0.0246698	0.605981	1.25619
TSTD1	4.08071	3.51324	3.92844	3.2945	3.26165	3.30866	2.67746	3.71918	5.16375	4.3118	3.67767	4.29904	4.73637	5.2629	5.45074	4.34905	4.93936	4.5238	3	0.000319941	0.0246698	3.47298	4.67145
VIPR1	2.11467	2.6585	2.54918	1.75498	2.85456	2.09659	2.53787	2.42598	2.66155	3.09758	3.08802	2.88656	3.4015	3.51503	2.57404	3.02627	3.49979	3.61803	3	0.000319941	0.0246698	2.37404	3.13684
YWHAE	4.825	4.52601	5.02659	5.10056	4.62283	5.10816	4.49112	4.5242	5.02674	5.37655	5.18331	5.39732	5.33682	5.57724	5.67033	5.10118	5.17572	5.14849	3	0.000319941	0.0246698	4.77806	5.29937
ACPP	7.80915	5.19166	6.97985	4.61285	7.09351	6.59054	6.19094	8.20433	8.1958	7.72612	8.38892	10.535	9.50487	9.75631	7.91253	8.50735	10.3697	10.8091	4	0.000548471	0.0310257	6.58411	9.17057
ADCY3	2.82816	2.76249	2.93968	3.04552	3.271	3.37864	2.80246	3.27226	2.6663	2.60834	3.01022	2.61903	2.45276	2.37211	2.40028	2.22701	2.67688	2.61324	76	0.000548471	0.0310257	3.03753	2.56462
ADRB1	1.60135	0.796414	1.1354	0.768006	0.537351	0.408314	1.35405	1.36819	1.51205	1.52631	2.55432	1.98483	1.50352	3.15709	2.03925	1.433	2.06024	3.13428	4	0.000548471	0.0310257	0.996134	2.09049
APITD1	1.46311	1.11387	1.52183	0.995843	0.858685	1.35048	1.31807	1.20451	1.58297	1.63717	1.61837	1.40639	1.59421	1.9657	1.66453	1.5517	1.37769	1.54936	4	0.000548471	0.0310257	1.2283	1.59481
AQP11	1.10158	0.56319	0.86265	0.537177	0.780078	0.530804	0.957783	1.20262	1.10142	1.16995	1.49722	1.26681	1.68051	2.34179	1.11191	1.36686	1.6207	1.83896	4	0.000548471	0.0310257	0.816986	1.49961
ARRDC1	3.87273	3.65786	3.68634	3.49477	3.61749	3.77302	3.64923	3.42934	4.30452	3.88926	3.85612	3.8904	3.85666	4.21127	4.01678	3.69752	4.17433	3.92826	4	0.000548471	0.0310257	3.6476	3.98251
BAIAP2L1	3.18903	2.67595	2.7592	3.31536	2.57717	2.75706	2.74332	2.81286	2.79195	3.51332	3.40958	3.63519	3.50724	3.95664	3.47312	3.27566	3.85561	3.62415	4	0.000548471	0.0310257	2.85374	3.50425
BEND4	0.284901	0.524251	0.0854632	0.0477283	-0.0452658	0.0358433	0.568211	0.310087	0.206597	0.618753	0.951706	1.09856	0.876173	0.887541	0.950833	1.40422	1.13946	1.09038	4	0.000548471	0.0310257	0.226402	0.922422
C18orf32	3.81781	2.91665	3.6627	3.63746	3.08857	3.64228	3.57217	3.08679	4.02349	4.04881	3.96875	4.14539	3.70729	4.13442	3.67356	3.82659	3.67405	3.7981	4	0.000548471	0.0310257	3.42805	3.90004
C9orf152	1.97885	2.04913	1.81948	2.59986	1.43382	1.46113	1.92594	1.88217	2.3545	2.0506	2.31768	2.63161	3.05832	3.48117	3.28098	3.05093	3.1709	2.47305	4	0.000548471	0.0310257	1.8938	2.78697
CHRM1	2.37766	2.06768	2.84668	1.48054	1.70419	2.57955	2.77893	2.72218	3.94975	3.02589	3.41538	3.53132	4.75986	4.86222	2.4638	3.49171	3.97613	4.36076	4	0.000548471	0.0310257	2.31968	3.78368
COPZ1	3.32262	3.06177	3.77921	3.49995	3.19035	3.70332	3.0492	3.36799	4.17576	3.7813	3.67694	4.2678	4.48543	4.60389	4.23836	3.64349	3.91188	3.83521	4	0.000548471	0.0310257	3.3718	4.06201
CPNE4	1.92108	2.0714	2.18098	0.73196	1.74237	1.70079	2.02805	1.97279	1.94035	3.65473	3.57604	3.58719	3.13219	3.37784	3.1443	3.98734	3.60211	3.34633	4	0.000548471	0.0310257	1.79368	3.33484
CUX2	2.49528	1.44445	2.19582	0.817255	2.10393	2.27018	2.27837	2.45856	2.26874	2.79546	3.26298	2.6978	3.55153	3.39382	3.58027	2.81363	3.19278	3.43085	4	0.000548471	0.0310257	2.00798	3.09879
CYP39A1	1.54672	1.24678	1.8825	0.782439	0.956279	1.35708	1.46816	1.6393	1.78454	2.42824	2.11311	2.23403	1.97089	2.33977	1.49714	2.20811	2.03158	2.32287	4	0.000548471	0.0310257	1.35991	2.09303
DCXR	3.95418	3.34663	3.99135	3.19514	3.96385	4.4595	3.55978	4.30064	6.57469	4.48294	4.58142	4.07809	5.7427	5.86191	5.44041	4.07793	5.214	5.20369	4	0.000548471	0.0310257	3.84638	5.12578
DPY30	2.79352	2.33738	2.87221	2.82046	2.03392	2.80674	2.38061	2.40418	3.05226	2.93058	3.12844	2.92567	3.00862	3.38172	3.03348	2.76073	2.96593	2.88273	4	0.000548471	0.0310257	2.55613	3.00702
FGGY	0.922475	0.725923	0.976098	0.787563	0.711731	1.0063	0.957921	0.840182	0.892228	1.26935	1.15798	1.2105	1.1316	1.47004	1.06587	1.43548	1.16665	1.33622	4	0.000548471	0.0310257	0.866024	1.21359
GNMT	1.88343	1.03681	1.74273	0.781354	1.39128	1.92151	1.94399	2.56219	3.94168	1.94822	2.5491	3.02293	3.59564	4.04319	2.82826	1.94191	3.52548	3.19296	4	0.000548471	0.0310257	1.65791	3.05894
GPT2	2.4002	2.01406	2.17179	2.26409	2.42647	2.0494	2.32411	2.58987	2.40189	2.51378	3.02879	3.04957	3.69713	3.39967	3.17591	2.46316	3.15344	3.30338	4	0.000548471	0.0310257	2.28	3.01867
HEBP2	2.19833	2.08675	2.30665	2.71462	2.10801	2.12054	2.17467	2.14629	2.63723	2.91902	2.85505	2.5235	2.65616	2.93768	3.11896	2.7191	2.629	2.90673	4	0.000548471	0.0310257	2.23198	2.79024
JTB	4.73259	3.99496	4.84502	4.16335	4.10219	4.90075	4.09488	4.29194	5.65448	4.85463	4.92212	5.07131	5.45787	5.68858	4.98287	4.58224	5.0226	5.02421	4	0.000548471	0.0310257	4.39071	5.12609
LRRC26	2.07997	2.40447	3.10724	1.94351	2.3151	3.0002	3.65348	3.50175	2.86346	4.5635	4.3907	4.37605	5.7984	5.19643	5.20413	3.76065	4.96289	4.94691	4	0.000548471	0.0310257	2.75072	4.60631
MARCKSL1	4.4421	4.71183	4.86214	3.64304	4.35063	4.42671	4.08627	3.62392	4.60144	4.98332	5.02329	5.24766	5.69589	5.72501	5.55153	4.57725	5.24694	5.07716	4	0.000548471	0.0310257	4.26833	5.17295
MESP1	1.23491	0.821701	0.822466	0.14269	0.608635	0.865145	1.54884	1.20971	2.72236	2.05085	1.46719	2.03582	3.00734	3.17234	3.43245	1.11027	3.13029	2.7881	4	0.000548471	0.0310257	0.906761	2.4917
MFSD4	1.44694	1.44043	1.56542	0.850552	1.13831	1.12698	0.850231	1.54553	1.14274	1.56991	2.61402	1.8344	1.75989	2.04067	1.71386	1.84057	2.373	2.45214	4	0.000548471	0.0310257	1.24555	1.93412
MMAB	1.77449	1.33319	1.94882	1.26765	1.3901	2.18651	1.75612	1.85969	2.84404	2.07611	2.01888	1.96645	2.60352	2.84596	2.57468	1.97161	2.33514	2.33842	4	0.000548471	0.0310257	1.68957	2.35748
MRPS23	2.91461	2.02159	2.89315	2.42425	2.29381	2.79498	2.2119	2.29518	3.44065	3.22659	2.87171	3.2699	3.54836	3.50741	3.68807	2.80626	3.17545	3.02097	4	0.000548471	0.0310257	2.48118	3.25554
NAV1	2.0217	1.68158	1.74007	1.78174	2.44113	1.78799	2.0872	2.00452	1.64933	1.27236	1.85622	1.49284	1.42173	1.15669	1.16004	1.4417	1.4126	1.45693	76	0.000548471	0.0310257	1.94324	1.43204
NPIPA1	4.00848	3.81848	4.19167	3.87161	4.26775	3.73061	3.81034	3.68689	3.67096	3.63661	3.67521	3.20091	3.01565	3.35091	3.42095	3.65509	3.83524	3.658	76	0.000548471	0.0310257	3.92323	3.51195
NUPR1L	0.0183499	0.272345	1.02748	-0.12065	-0.0859325	0.378349	1.02027	1.26348	0.614957	1.99308	1.39962	1.56945	1.41075	1.47883	3.03034	1.07291	1.5568	1.57054	4	0.000548471	0.0310257	0.471711	1.56973
PAK4	2.45671	2.81695	2.74951	2.59648	2.37078	2.4279	2.54076	2.51134	2.81284	3.1287	3.09813	2.80815	3.77785	3.6567	3.56722	2.68311	3.68074	3.39421	4	0.000548471	0.0310257	2.5588	3.26077
PAQR4	1.66312	1.57858	1.7367	1.70714	1.78519	1.99762	1.99667	1.99596	2.023	2.12575	2.64576	2.42335	3.30555	3.08887	2.49241	1.74763	2.98252	2.82	4	0.000548471	0.0310257	1.80762	2.56548
PDGFRB	3.83739	3.92835	3.91918	3.7786	4.18244	4.56263	3.96484	4.69381	3.89469	3.12596	3.87094	3.43104	3.19092	2.99398	2.18231	2.98087	3.53984	3.25477	76	0.000548471	0.0310257	4.1084	3.24653
PEX11A	2.17802	1.66901	1.97387	2.00067	1.41593	1.75686	1.58935	1.89485	2.19799	1.89806	2.55026	2.15877	2.32726	3.23854	2.44181	2.327	2.21441	2.8445	4	0.000548471	0.0310257	1.80982	2.41986
PHOSPHO2	1.86531	1.76151	1.9381	1.28916	1.59267	1.52683	1.34037	1.67544	1.62457	2.28089	2.31481	2.30443	1.95514	2.60833	1.95804	2.71593	2.20146	2.26049	4	0.000548471	0.0310257	1.62367	2.22241
PLA2G7	1.70687	0.929861	1.53389	0.0852642	0.447856	1.09762	0.98556	1.24991	1.71277	1.34368	2.15372	2.18579	2.84829	2.74255	1.93142	1.30085	2.46812	2.10959	4	0.000548471	0.0310257	1.0046	2.07968
PPP1R13B	2.40701	2.3817	2.45054	2.7073	2.66629	2.37793	2.43475	2.36572	2.48391	2.95025	2.91955	3.01199	2.97097	3.13733	2.59187	2.75431	3.26494	3.16929	4	0.000548471	0.0310257	2.47391	2.92544
PRRG2	2.01457	1.60487	1.91693	1.79433	1.11836	1.51807	1.63582	1.82774	2.18884	2.04315	2.05131	2.29262	2.68174	2.70009	1.90651	1.8603	2.20554	2.25539	4	0.000548471	0.0310257	1.67884	2.21855
PSMG4	1.74387	1.51613	1.76712	1.48754	1.49203	1.51332	1.55058	1.88229	1.75851	1.84828	2.20587	2.32326	2.10596	2.20409	1.79116	2.1958	2.23383	1.9856	4	0.000548471	0.0310257	1.61911	2.06523
RAB6C	0.754202	0.343176	0.935811	0.920925	0.508978	0.72	0.979343	0.932677	0.874052	1.39112	1.03271	1.26666	1.00831	1.42205	1.48046	1.0176	1.41067	1.18212	4	0.000548471	0.0310257	0.761889	1.20858
RBM14-RBM4	4.27629	3.9795	4.41344	4.23937	4.20426	4.54338	4.09546	4.00767	5.08416	4.54802	4.51272	4.43538	4.91286	4.89767	4.47882	4.55582	4.67856	4.51856	4	0.000548471	0.0310257	4.21992	4.66226
RCAN3	2.98783	1.82065	2.60352	2.37315	2.87997	2.52718	2.31934	3.16082	2.6331	3.12531	3.89535	3.50007	4.15121	4.66546	5.45391	3.3024	4.57649	4.46109	4	0.000548471	0.0310257	2.58406	3.97644
RHCE	0.52607	0.604711	0.500453	0.375861	0.520553	0.50604	0.612274	0.475898	0.620321	0.941957	0.943849	0.785284	0.871053	0.984741	0.539898	0.879737	0.598035	0.882295	4	0.000548471	0.0310257	0.515232	0.804717
SAPCD2	1.03078	0.936663	0.956818	1.65096	1.0474	1.31248	1.10209	1.22466	1.34511	1.85358	1.74777	1.48288	2.12967	1.97806	2.08076	1.49573	1.69783	1.56659	4	0.000548471	0.0310257	1.15773	1.7378
SERP1	3.70174	3.56079	3.86316	3.91543	3.6911	3.93724	3.41901	3.49127	3.92229	4.48217	4.41209	4.96453	4.51989	4.81869	5.17714	3.77531	4.17158	4.52515	4	0.000548471	0.0310257	3.69747	4.47689
SLC27A2	0.631425	0.465107	0.495515	1.08388	0.573211	0.217352	0.763414	0.740789	0.802306	1.2538	1.28691	1.23504	1.16872	1.20196	0.745528	1.04277	1.41216	1.49803	4	0.000548471	0.0310257	0.621336	1.16472
SLC7A8	2.82554	3.13585	3.11567	3.24805	3.42112	2.90693	2.97759	3.40179	3.34151	3.63375	3.35333	3.69174	3.90839	4.03627	3.80211	3.43928	4.25026	3.67543	4	0.000548471	0.0310257	3.12907	3.71321
SLCO5A1	0.315629	0.28954	0.306627	0.107089	0.1478	0.194691	0.622812	0.35908	0.296232	0.877116	1.37321	0.662702	1.06338	0.950277	0.895045	1.10185	1.49659	1.62237	4	0.000548471	0.0310257	0.292908	1.03388
SMCO4	3.40996	2.18604	2.87333	1.87788	2.0238	2.93356	2.40108	2.82637	4.06276	3.06613	2.9638	3.26032	4.64153	4.54858	4.84038	3.08962	4.05524	3.68937	4	0.000548471	0.0310257	2.5665	3.82177
SPCS2	2.64637	2.0897	2.69582	2.43642	2.02977	2.65376	2.40602	2.30007	3.55925	2.90532	3.15595	3.08548	3.51595	3.67334	2.40701	3.11002	3.17841	3.04381	4	0.000548471	0.0310257	2.40724	3.16346
SPINT2	4.94237	4.12901	4.68533	4.44198	3.93109	4.61424	3.94926	4.37149	5.07666	5.03299	4.71837	5.03839	5.37363	5.53263	4.62364	4.90107	5.26586	5.28209	4	0.000548471	0.0310257	4.3831	5.08453
SRGAP2	1.88473	1.78703	1.9472	1.80348	2.35341	2.03789	1.86133	2.07397	1.75693	1.42509	1.93491	1.78625	1.32994	1.38222	1.198	1.59956	1.37717	1.61433	76	0.000548471	0.0310257	1.96863	1.54044
SSR2	3.13453	2.52912	3.23257	2.77638	2.66145	3.19213	2.71592	3.04499	4.02092	3.405	3.35114	3.81999	4.50403	4.35744	3.34079	2.96513	3.59121	3.50637	4	0.000548471	0.0310257	2.91089	3.6862
TCEA3	3.67444	3.61591	3.81764	3.45003	3.26621	3.8077	3.26376	3.00368	4.03189	4.05717	3.7776	3.76623	4.08259	4.60302	4.44522	4.42436	4.2084	4.0471	4	0.000548471	0.0310257	3.48742	4.14436
TLCD1	1.51669	1.23572	1.18749	1.29917	1.16541	1.18585	1.5116	0.871176	1.6062	1.76356	1.49227	1.65586	2.28245	2.17517	1.43767	2.04285	2.01983	1.9036	4	0.000548471	0.0310257	1.24664	1.83795
TM9SF1	3.45691	3.13396	3.61458	3.28817	3.26991	3.46355	3.13844	3.58844	3.88176	3.61516	3.62568	3.73647	4.15961	4.21579	3.47173	3.5133	3.91571	3.78729	4	0.000548471	0.0310257	3.36924	3.79225
TMCO4	2.94431	2.70054	2.94204	2.54793	2.39765	2.9461	2.58669	2.87653	3.04053	2.8155	3.13331	3.04724	3.41484	3.72458	3.33043	3.07436	3.54503	3.42618	4	0.000548471	0.0310257	2.74272	3.2552
TMEM14C	4.68609	3.99021	4.76662	4.16377	3.99298	4.7224	4.02534	4.52786	5.32178	4.99519	4.99682	5.01365	5.0083	5.29991	4.88478	4.50016	5.01062	5.00039	4	0.000548471	0.0310257	4.35941	5.00316
TRPM8	3.15508	2.52816	2.4978	1.86308	0.913954	2.35312	1.57881	2.20632	2.50736	2.89983	4.13941	4.88215	3.21345	4.09267	2.89455	3.75777	4.17204	3.2481	4	0.000548471	0.0310257	2.13704	3.58073
ZNF761	3.50393	2.49425	2.87986	2.40852	2.52219	3.37814	2.75467	3.21695	3.08736	3.69251	4.44269	4.35229	4.27396	4.65484	4.18688	3.49852	4.01313	4.27054	4	0.000548471	0.0310257	2.89481	4.04727
ACAT2	2.28756	1.56861	1.88966	1.89134	1.76294	2.54954	1.85295	2.23451	2.64756	2.48752	2.37435	2.54256	2.82534	2.99607	2.96657	2.26212	2.97309	2.90574	5	0.000868413	0.0390605	2.00464	2.69809
ACSM1	0.633776	0.60936	0.825698	0.418519	0.361139	0.210458	0.66111	0.817066	1.50953	1.56937	1.25715	1.19398	0.499739	1.39632	0.837497	1.03327	1.26681	1.25858	5	0.000868413	0.0390605	0.567141	1.18222
ACTL10	1.22762	1.18044	1.3523	0.86628	0.759241	1.15727	0.835023	0.922718	1.4791	1.40465	1.44662	1.14057	1.78024	1.43309	1.2535	1.43703	1.83486	1.55628	5	0.000868413	0.0390605	1.03761	1.47659
ATP1B2	1.56633	1.98243	1.91685	1.77812	1.79628	2.49161	1.64677	1.44094	1.64623	1.15518	1.68586	0.98809	0.831471	1.18062	1.34066	1.13527	1.15579	1.42951	75	0.000868413	0.0390605	1.82742	1.25487
BCAT2	2.35982	2.15867	2.32056	2.05206	1.80645	2.60686	2.24905	2.27792	3.23513	2.50913	2.38965	2.48273	3.35999	3.4826	2.67757	2.32956	2.95609	2.87993	5	0.000868413	0.0390605	2.22892	2.83024
BEX1	1.70393	1.2847	1.41682	0.206009	1.2274	1.87086	1.28448	1.46336	1.98403	1.54656	2.08541	1.71267	2.97206	3.23583	2.21287	1.63582	2.32686	2.25442	5	0.000868413	0.0390605	1.3072	2.19665
BNIP3	3.14087	2.30841	2.87818	1.91414	2.48032	2.64772	2.5644	3.01143	2.63034	3.17477	3.29631	3.80072	3.57561	3.54666	3.91993	3.05649	3.90449	3.58776	5	0.000868413	0.0390605	2.61819	3.44931
BOC	2.7237	2.65344	2.97782	3.12128	3.4985	2.95014	2.78187	3.2239	2.68638	2.24015	2.44881	2.56985	2.50413	2.58683	2.07012	2.80907	2.70289	2.50271	75	0.000868413	0.0390605	2.99133	2.51209
C14orf142	2.01735	1.36269	1.71085	1.96342	1.29224	1.87486	1.38281	1.57661	2.11352	1.98518	2.07961	1.96859	2.29346	2.45017	2.52453	2.12383	2.17739	1.76553	5	0.000868413	0.0390605	1.64761	2.14818
CD9	5.10495	4.56494	5.08739	5.4435	4.09881	4.5691	4.5978	4.85732	5.1418	6.02442	5.73824	6.25413	5.97296	6.03956	4.62186	5.75565	6.25586	5.87079	5	0.000868413	0.0390605	4.79048	5.76753
CHCHD1	2.88913	1.95968	2.83428	2.41409	1.93015	2.92601	2.29087	2.51503	3.8883	3.07123	2.88139	3.01343	3.69139	3.8184	3.19911	2.80131	3.0746	2.96939	5	0.000868413	0.0390605	2.4699	3.24085
CORO1B	4.16824	3.88612	4.22469	4.03685	3.92968	4.07705	4.00385	4.39613	4.37669	4.53306	4.47285	4.47595	5.23909	5.08035	4.71106	4.03686	4.99223	4.9862	5	0.000868413	0.0390605	4.09033	4.69043
CRB3	1.82303	1.63765	1.64941	2.39807	1.37928	1.37027	1.47745	1.8048	1.89352	2.56498	2.04128	2.459	2.40675	2.1894	2.10339	1.84257	2.6243	2.81302	5	0.000868413	0.0390605	1.6925	2.29382
CYB561	3.4606	3.10869	3.42097	3.13189	3.04908	3.25781	3.21857	3.78471	3.78153	3.98003	3.96904	4.24997	4.66224	4.74504	3.32706	3.54401	4.72143	4.66432	5	0.000868413	0.0390605	3.30404	4.16447
DNAJC25	2.95714	2.03643	2.63633	2.6425	2.57652	2.98095	2.43147	2.29913	3.06308	3.0158	3.18086	3.09149	3.04563	3.1266	3.29959	2.54717	3.02439	3.0164	5	0.000868413	0.0390605	2.57006	3.0411
DNER	-0.125154	0.0290753	0.0954787	0.259143	0.343489	0.116469	0.456446	0.618223	0.499087	0.26564	0.799808	0.562117	0.729087	0.822827	0.755466	0.622191	1.00358	0.932428	5	0.000868413	0.0390605	0.224146	0.699223
DYNLT1	3.21446	2.89139	3.17172	3.05607	2.82867	3.24029	2.87215	2.55195	3.79679	3.80942	3.38951	3.5669	3.46017	3.48091	3.32932	3.05614	3.43586	3.18004	5	0.000868413	0.0390605	2.97834	3.45051
EIF2AK1	3.35824	3.21485	3.55989	3.35111	3.1314	3.46998	2.94764	3.07715	3.43793	3.52837	3.58768	3.97578	3.55995	4.00929	3.52427	3.55249	3.69707	3.58418	5	0.000868413	0.0390605	3.26378	3.6457
EPB41L2	2.67118	2.46846	2.6333	2.3305	2.49279	2.7507	2.26378	2.7086	2.26922	2.10662	2.60651	2.07308	1.41338	1.58514	1.46239	1.76383	1.80368	1.87294	75	0.000868413	0.0390605	2.53991	1.89568
FAM189A2	2.33171	1.87961	2.7639	1.93675	1.8697	2.30261	2.17609	2.2197	2.52934	2.52366	2.6234	2.98052	2.77006	3.24457	2.78973	2.53792	2.57073	2.83045	5	0.000868413	0.0390605	2.18501	2.74004
FDPS	3.21734	2.8516	3.27452	3.19189	2.88555	3.24392	2.87615	3.22166	3.78222	3.27625	3.28101	3.3161	3.5263	3.71777	3.42144	3.17196	3.59224	3.39203	5	0.000868413	0.0390605	3.09533	3.44773
FDX1	1.6668	1.41885	1.86407	1.76278	1.53063	1.85241	1.91253	1.69404	1.70161	2.1917	2.53477	2.28431	1.9936	2.03012	2.20623	2.01869	1.98841	1.88534	5	0.000868413	0.0390605	1.71277	2.08348
GCNT2	1.24902	1.31616	1.27349	1.00766	1.13535	1.3352	1.66649	1.98709	1.25183	2.80628	2.35611	2.57648	2.39828	2.47645	2.47952	2.67276	3.40494	2.9856	5	0.000868413	0.0390605	1.37131	2.54083
GGPS1	2.39187	1.79413	2.49215	2.2272	1.91943	2.3881	2.14421	2.08537	2.26513	2.42435	2.43967	2.64765	2.57359	2.90772	3.12194	2.67615	2.51952	2.51506	5	0.000868413	0.0390605	2.18031	2.60908
GLUD1	4.22403	3.30168	4.24699	4.17885	3.59356	4.15012	3.61258	4.17941	3.90948	4.4819	4.89486	4.79584	4.57217	5.28189	4.76913	4.3161	4.61238	4.97493	5	0.000868413	0.0390605	3.9359	4.66087
GRIN1	0.816315	1.21034	1.12694	0.633426	1.34432	0.887172	1.55678	0.966802	1.34392	1.76459	1.56553	1.27427	1.82127	1.98638	1.63765	1.52464	1.89659	1.64144	5	0.000868413	0.0390605	1.06776	1.64563
HIST2H4A	1.07494	0.76882	1.49712	0.459815	0.226256	0.919238	0.984024	1.00168	1.71744	1.25605	1.57987	1.2202	1.90189	1.9628	1.36856	2.10366	1.83657	1.06678	5	0.000868413	0.0390605	0.866487	1.60138
HIST2H4B	2.62803	2.14944	3.07324	1.07747	1.17765	2.24287	2.3609	2.79528	2.3915	3.11521	3.23081	2.92675	3.44516	3.48425	3.17392	3.68704	3.83427	2.84596	5	0.000868413	0.0390605	2.18811	3.21349
IFRD2	2.75965	2.56071	3.05636	2.88106	2.87831	2.97651	2.48709	2.71638	2.92881	3.28828	3.12631	3.04654	3.38626	3.29857	3.44498	2.92686	3.47248	3.34538	5	0.000868413	0.0390605	2.78951	3.22645
KCNH2	2.50534	2.07989	2.50768	2.3654	2.72523	2.87811	2.17787	2.76877	2.27658	1.26349	2.32517	1.39001	1.76765	1.4591	1.72717	1.95199	2.16065	1.90231	75	0.000868413	0.0390605	2.50104	1.82241
KCNH6	0.551326	0.172655	0.651735	-0.0453655	0.476611	0.140844	1.29837	1.25742	1.30814	1.01171	1.29252	1.33726	2.46231	2.43	1.11899	1.70539	1.94321	2.23471	5	0.000868413	0.0390605	0.56295	1.68442
MIEN1	2.80053	2.38608	2.92686	2.4277	2.13704	2.98767	2.08067	2.70993	3.97755	3.27347	2.61939	3.09324	3.77704	3.70677	3.84374	2.95399	3.75021	3.21748	5	0.000868413	0.0390605	2.55706	3.42129
MTHFS	2.62519	1.70117	2.57373	1.72077	1.53861	2.65553	1.96171	2.34096	3.2531	2.6796	2.77307	2.57702	3.87134	3.69793	4.11343	2.4921	3.51367	3.1389	5	0.000868413	0.0390605	2.13971	3.21101
NDRG3	3.45525	3.0339	3.54807	3.29712	2.89063	4.01206	3.07661	3.56333	3.41484	4.28001	4.4241	4.69947	4.57998	5.05164	5.26325	3.83495	4.22409	4.90308	5	0.000868413	0.0390605	3.35962	4.46754
NDUFA7	2.45239	2.07488	2.75243	2.39244	2.08402	2.66301	2.05368	2.47829	3.58099	3.03901	2.73984	2.97225	3.54498	3.65505	3.5434	2.4317	2.93467	2.9814	5	0.000868413	0.0390605	2.36889	3.14233
NIPAL3	3.02953	1.76642	2.65484	2.29166	2.34133	2.63126	2.15827	3.52792	2.67202	3.12481	3.76453	3.19586	4.65669	4.24073	3.83772	3.03744	4.69485	4.64754	5	0.000868413	0.0390605	2.55015	3.78722
NKX3-1	5.92821	5.72324	5.80142	4.60196	6.10423	5.5712	5.76687	5.89141	5.72716	6.19716	6.80427	6.35181	7.60174	7.84912	8.36753	6.98962	7.20274	7.41219	5	0.000868413	0.0390605	5.67357	7.05033
PDSS2	1.90533	2.15305	2.2388	1.99692	1.75078	2.09634	1.83466	1.79762	1.86962	2.66062	2.44112	2.55706	2.25761	2.83115	2.46054	2.62621	2.43522	2.56808	5	0.000868413	0.0390605	1.97169	2.47072
PLEKHH2	2.52013	2.12791	2.37865	2.28171	1.83227	2.05769	2.50957	2.30971	1.55445	1.97709	2.16089	1.56429	1.28517	1.2743	1.29384	1.86245	1.7014	1.76473	75	0.000868413	0.0390605	2.2522	1.64386
PPAPDC1B	4.1777	3.29714	3.61799	3.19014	3.28564	3.4406	3.07756	3.63676	3.75337	3.63967	4.11733	4.27599	4.29511	4.87749	3.90813	4.1413	4.65981	4.52114	5	0.000868413	0.0390605	3.46544	4.21893
PPIF	2.23112	2.38453	2.62713	2.93969	2.77546	2.38902	2.41006	2.73544	2.78344	3.05907	2.99589	3.08701	3.01522	2.85058	2.9535	2.74572	3.15983	2.9081	5	0.000868413	0.0390605	2.56156	2.95584
PPM1H	1.75241	1.40266	1.82302	0.659574	1.24323	1.76967	2.00561	2.22431	1.5026	2.6751	3.05476	2.81972	3.01374	3.11786	3.43367	2.40736	3.15161	3.177	5	0.000868413	0.0390605	1.61006	2.83534
PRSS8	3.66724	3.32029	3.89807	3.28993	3.28394	3.85524	3.2567	3.52128	5.21058	3.91855	3.75846	4.56768	5.38113	5.56983	3.58242	4.00424	4.845	5.04976	5	0.000868413	0.0390605	3.51159	4.58876
PTGR1	3.62994	2.83748	3.35303	3.28496	2.97088	3.4624	2.50578	2.81485	4.16045	3.76949	3.83619	3.29734	3.8031	4.23993	4.6015	3.73364	3.36341	4.23121	5	0.000868413	0.0390605	3.10742	3.90363
PYCR1	2.17909	2.18747	2.77856	1.74945	2.35513	2.59174	2.1389	2.83283	3.08307	2.87214	2.69671	3.19338	4.21999	4.40457	3.76599	2.55033	3.89301	3.56042	5	0.000868413	0.0390605	2.35165	3.42396
RAB27A	2.64627	1.84787	2.164	1.98363	2.41228	2.33194	2.09533	2.53095	2.52387	2.79611	2.61697	3.06059	3.3366	3.42657	3.47875	2.44253	3.47879	2.88435	5	0.000868413	0.0390605	2.25153	3.00451
RAB4A	3.51316	2.68792	3.26931	2.94662	3.01881	3.40871	2.93823	3.23014	3.0633	3.55493	4.07866	3.56755	3.79845	4.13821	4.59094	3.52173	3.47518	3.97222	5	0.000868413	0.0390605	3.12661	3.77612
RBP7	1.03237	0.42576	1.53733	0.859095	0.535024	1.64349	1.33626	1.54909	3.11069	1.86835	1.57668	1.76798	3.0892	3.0106	2.87392	1.167	2.20597	2.16776	5	0.000868413	0.0390605	1.1148	2.28381
RFPL2	1.51958	-0.1759	0.178599	0.714393	1.0484	1.33132	0.807071	0.970864	2.1932	2.44164	2.47595	2.52032	1.97527	3.07037	3.85367	0.791905	2.74861	2.92226	5	0.000868413	0.0390605	0.799291	2.49932
SLC52A3	1.5799	1.24991	1.53554	1.21902	1.2587	1.24679	1.2644	1.87364	2.106	1.7023	2.08756	1.67922	2.69971	2.82461	1.87675	1.40666	2.78032	2.56574	5	0.000868413	0.0390605	1.40349	2.17289
SRPRB	2.1454	1.71743	2.31955	2.50339	2.03086	2.24385	1.86938	2.36762	2.9391	2.45416	2.72327	2.8178	3.12668	3.10759	2.18545	2.50693	2.60205	2.58293	5	0.000868413	0.0390605	2.14969	2.7046
STARD3NL	2.26447	1.49696	2.08356	1.76178	1.7383	2.1639	2.01621	2.11157	1.86884	2.55685	2.68691	2.89695	2.68584	2.77303	2.34027	2.44047	2.84321	2.86311	5	0.000868413	0.0390605	1.95459	2.59555
TMEM101	2.13878	1.82504	2.48099	1.66428	1.58451	2.15758	2.24518	2.31931	2.7362	2.17251	2.72029	2.48183	2.96079	3.02841	2.50501	2.33758	2.46344	2.59189	5	0.000868413	0.0390605	2.05196	2.59979
TMEM11	1.69422	1.2484	1.93283	1.75147	1.52117	1.99905	1.53265	1.81729	2.20689	1.906	1.87949	2.10789	2.45109	2.45221	2.25691	2.02639	2.05854	1.97512	5	0.000868413	0.0390605	1.68714	2.13205
TP53RK	1.75772	1.36651	1.82954	1.7694	1.63475	1.77747	1.5613	1.52302	1.60126	2.13074	1.96919	2.10709	2.26386	1.94717	2.02963	2.11849	1.91841	1.90223	5	0.000868413	0.0390605	1.65246	1.99881
TREX1	2.39599	2.51978	2.93709	2.45614	2.31737	2.47042	2.49029	2.38603	3.67798	3.10267	2.64791	2.73347	3.19107	3.57693	2.9107	2.52472	3.1199	2.9038	5	0.000868413	0.0390605	2.49664	3.03891
TXNL4A	2.03344	1.65164	2.26385	2.20763	1.7934	2.28163	1.91165	1.83738	2.76802	2.36495	2.22443	2.31568	2.71379	2.82018	3.14151	2.1933	2.38474	2.34899	5	0.000868413	0.0390605	1.99758	2.52756
UQCRH	3.81498	3.27712	4.07643	4.06647	3.37503	3.99987	3.28129	3.47155	4.94956	4.67805	4.10875	4.03745	4.57619	4.75001	4.93937	4.16691	4.37118	3.9351	5	0.000868413	0.0390605	3.67034	4.45126
ZNF827	2.35899	1.98002	2.43982	1.87503	1.8855	1.80484	2.23132	3.21422	2.53523	2.47273	3.32172	2.87777	3.31129	3.80097	2.98387	2.85423	4.50368	4.14181	5	0.000868413	0.0390605	2.22372	3.28033
ABHD11	3.21837	3.5676	3.10615	2.78571	2.82359	3.09933	2.80542	3.23289	4.21407	3.64242	3.26318	3.48436	3.63058	3.92229	3.61066	3.13784	4.26231	3.43761	6	0.00137118	0.0447412	3.07988	3.66053
ABLIM3	2.38118	1.8834	2.05431	1.70279	2.51784	1.87337	1.8031	2.00319	1.88822	1.43809	1.78408	1.28986	1.35267	1.5711	1.65336	1.64349	1.73772	1.54365	74	0.00137118	0.0447412	2.0274	1.59022
ACADL	1.7109	0.986222	1.34816	-0.00294722	1.34374	1.20296	1.80378	1.6391	1.36538	1.77727	2.49778	1.88974	1.66341	2.15951	1.88797	2.17963	2.50574	2.46922	6	0.00137118	0.0447412	1.25399	2.03957
ADAM19	2.19996	1.81436	1.78828	1.92925	1.69972	2.43069	1.70634	2.45464	1.47952	1.07039	1.7227	1.73205	1.23237	0.948654	0.958199	1.20896	1.73806	1.23988	74	0.00137118	0.0447412	2.00291	1.33308
ANKRD37	2.20278	2.20832	2.28378	2.01353	1.70313	2.65529	2.40046	2.22617	2.62975	2.67317	2.66061	2.27174	2.47908	3.09985	2.44075	2.7249	2.83646	2.72356	6	0.00137118	0.0447412	2.21168	2.65399
AP1S1	3.2138	2.47514	3.26478	2.88601	2.19121	3.14118	2.71203	2.79682	3.55917	3.47702	3.2452	3.16742	4.23192	4.22517	4.31321	2.90666	3.8826	3.33876	6	0.00137118	0.0447412	2.83512	3.63471
APITD1-CORT	1.25861	0.991529	1.43365	0.966244	0.838688	1.27935	1.26918	1.04599	1.49456	1.54857	1.62135	1.32601	1.49148	1.87839	1.53203	1.3672	1.22947	1.54379	6	0.00137118	0.0447412	1.13541	1.50329
B3GALT4	1.62924	1.31581	1.53768	1.51651	1.11376	1.37147	1.5731	1.83827	1.87513	1.97944	1.58733	1.88975	2.04901	2.14093	1.61391	1.6977	2.14034	1.81215	6	0.00137118	0.0447412	1.48698	1.87857
BOLA3	0.945791	0.553755	1.13146	1.05833	0.496781	1.08801	0.897969	0.982603	1.19174	1.2571	1.08079	1.12601	1.45604	1.39762	1.46575	1.0115	1.14755	1.24892	6	0.00137118	0.0447412	0.894336	1.2383
C14orf1	2.43571	1.88113	2.69817	2.1175	1.91633	2.54038	2.539	2.55027	2.91301	2.85484	2.87474	2.8452	3.20339	3.2526	2.34711	2.67641	3.00289	3.04224	6	0.00137118	0.0447412	2.33481	2.90124
C20orf24	3.11321	2.3405	3.15956	3.44306	2.6305	3.25403	2.71121	2.9152	3.40779	3.72921	3.50819	3.75351	4.09477	3.71517	3.6224	2.88722	3.50651	3.69851	6	0.00137118	0.0447412	2.94591	3.59233
CCBL1	1.33682	1.74696	1.77295	1.44496	1.2523	1.47846	1.59126	1.44203	1.89617	1.78896	1.89156	1.7066	1.50798	2.28121	1.89975	1.7472	1.93228	1.93317	6	0.00137118	0.0447412	1.50822	1.85849
CERS4	3.00965	2.41551	3.06293	2.06596	2.03564	2.78286	2.63539	2.89909	3.39192	2.97057	3.28432	3.57874	4.18276	4.24731	2.73294	3.12147	4.0651	3.75757	6	0.00137118	0.0447412	2.61338	3.53327
CFC1B	0.0723481	0.0743812	0.771913	-0.0652367	-0.153815	0.280576	1.2717	0.627639	1.17874	2.28848	1.53544	1.15872	1.26131	0.911728	2.37072	1.17034	1.09997	1.50076	6	0.00137118	0.0447412	0.359938	1.44762
CHAF1A	1.60078	1.9306	1.69496	1.85023	1.84087	1.85828	1.54968	1.73151	2.07989	2.16079	2.09018	1.7027	2.25462	2.38948	1.92559	1.94562	2.22038	2.44557	6	0.00137118	0.0447412	1.75711	2.12148
CHCHD7	1.70785	1.36787	1.77483	1.30752	1.53267	1.63194	1.60976	1.50777	1.68956	1.90692	1.89395	1.88061	1.66654	2.04247	1.6764	1.88397	1.77828	1.78138	6	0.00137118	0.0447412	1.55502	1.82001
CLDN3	3.40774	3.06115	3.4894	1.49096	1.72666	3.24826	3.11942	3.58684	3.96631	4.07492	3.80238	3.24892	3.9181	4.11925	3.63049	3.40356	4.38847	3.75946	6	0.00137118	0.0447412	2.8913	3.83119
CLIC1	5.10038	4.40224	5.23231	5.41718	4.44363	5.27655	4.31303	5.08358	5.89243	5.58281	5.30971	5.59318	5.95577	6.03282	5.55	4.9446	5.72058	5.60155	6	0.00137118	0.0447412	4.90861	5.61835
COL5A2	3.40566	2.69991	3.12585	3.13402	3.71139	3.83798	3.43606	3.66262	2.76838	2.23066	3.17	2.71668	2.23147	2.47768	2.10312	2.30017	2.54167	2.77096	74	0.00137118	0.0447412	3.37668	2.53108
DAP3	2.99485	2.70984	3.19286	2.98877	2.76725	3.13164	2.49585	2.97027	2.95198	3.25434	3.22313	3.23987	3.35818	3.54272	3.56567	3.13338	3.32572	3.28029	6	0.00137118	0.0447412	2.90641	3.28753
DEFB132	0.298106	-0.161457	0.0748451	-0.0471184	-0.160378	0.0295622	0.459947	0.648183	0.515688	0.438739	0.773195	0.599279	0.55432	0.843857	0.873279	0.518283	0.883188	0.969514	6	0.00137118	0.0447412	0.142711	0.696934
DHRS13	2.08558	2.72795	2.66525	2.01405	2.67066	2.11516	2.37313	2.29533	3.05599	3.36139	2.44511	3.05926	3.77498	3.56945	2.60474	3.00608	3.24735	3.34592	6	0.00137118	0.0447412	2.36839	3.14703
DPYS	-0.219844	-0.19405	0.24954	-0.0736267	-0.0309818	0.231163	0.603775	1.0113	0.5486	1.31891	2.07541	0.595757	1.85699	2.31812	1.90889	0.583889	2.39471	1.44921	6	0.00137118	0.0447412	0.19716	1.50505
EBPL	2.99129	2.15438	2.8008	2.44078	2.07664	2.9486	2.26859	2.51217	3.13045	2.84877	3.04834	2.91448	3.32285	3.74628	3.21786	3.09093	3.04748	2.94709	6	0.00137118	0.0447412	2.52416	3.13145
ECHS1	4.87577	4.31417	4.74706	4.48709	4.23256	4.92905	3.94002	4.53478	5.53385	4.99897	5.07293	4.78265	5.5792	5.35059	5.45431	4.67877	4.9459	4.92341	6	0.00137118	0.0447412	4.50756	5.13206
ECI1	2.46746	2.04773	2.77358	2.07209	2.06949	2.73812	2.22845	2.47742	3.25759	2.82306	2.80142	2.41368	3.38867	3.33065	3.4316	2.50839	2.95678	2.98161	6	0.00137118	0.0447412	2.35929	2.98934
ELOVL7	1.93167	1.08001	1.24095	1.54252	0.685216	1.18063	1.4524	1.62275	1.22857	2.30828	2.86952	2.77922	2.15143	2.77423	1.89032	2.26729	2.66816	2.56462	6	0.00137118	0.0447412	1.34202	2.35016
EMC7	3.20054	2.5869	3.25828	3.26597	2.79784	3.28976	2.84764	3.19977	3.70369	3.51777	3.51958	3.39895	3.75925	3.85782	2.83928	3.34016	3.63399	3.65593	6	0.00137118	0.0447412	3.05584	3.52264
EMC8	1.6559	1.47717	1.66694	1.64198	1.81789	1.77574	1.72703	1.67266	1.71218	1.83076	1.9243	1.9495	2.00755	2.0409	1.9146	1.72459	1.82084	1.97298	6	0.00137118	0.0447412	1.67941	1.88982
ERGIC1	3.30268	3.12538	3.35176	2.92555	3.3872	3.31247	3.17877	3.42041	3.25221	3.5782	3.95018	4.28121	4.45255	4.50644	3.41003	3.77323	4.17068	4.46786	6	0.00137118	0.0447412	3.25053	3.98426
FAM24B	1.29908	1.12176	1.21586	1.06171	1.06732	1.00651	1.18627	1.09839	0.874499	0.879971	0.884526	0.786308	-0.231085	1.05308	0.809819	1.09903	0.99972	1.04906	74	0.00137118	0.0447412	1.13211	0.820493
FLOT2	4.38702	4.34421	4.73395	4.38899	4.26668	4.30986	4.06918	4.44814	4.97364	4.78284	4.65993	4.41425	5.10468	5.18033	4.71993	4.42694	4.7469	4.9141	6	0.00137118	0.0447412	4.3685	4.79235
GABARAPL2	3.79929	3.01109	3.74158	3.29166	3.23308	3.72836	3.16306	3.40942	3.85098	3.82474	3.89082	3.90015	4.04878	4.09989	4.00158	3.61209	3.65921	3.92245	6	0.00137118	0.0447412	3.42219	3.88107
GCAT	2.73213	1.91706	2.7298	1.63663	2.00402	2.9196	2.0399	2.62101	4.08348	2.80675	2.80562	2.76802	4.17613	4.17829	3.6087	2.63565	3.72903	3.60736	6	0.00137118	0.0447412	2.32502	3.4399
GLO1	4.40323	4.45892	4.44316	4.24133	4.03282	4.2656	4.38995	3.93893	4.95621	4.92808	4.97316	5.59255	4.71163	4.76691	4.67882	4.69206	4.29885	4.41157	6	0.00137118	0.0447412	4.27174	4.80098
GPR89B	0.827406	0.621446	0.873609	0.878084	0.786746	0.937306	0.839311	0.786648	0.927324	0.838513	1.07532	1.06663	0.978119	1.26048	0.900264	0.971396	1.03072	1.01733	6	0.00137118	0.0447412	0.81882	1.00661
GPRC5C	1.68814	2.37568	2.40742	1.51915	2.30351	2.02581	2.27423	1.89788	2.35133	3.27449	2.45868	2.81743	2.83267	2.81683	2.09448	2.48037	2.85819	3.00744	6	0.00137118	0.0447412	2.06148	2.69919
GREB1	2.29875	1.03924	1.32631	0.609949	2.87807	1.25718	2.73054	2.85366	2.17617	2.9165	3.66754	3.29043	3.18362	3.10775	3.93475	2.8005	4.11322	3.9605	6	0.00137118	0.0447412	1.87421	3.3151
GRTP1	2.38501	2.4451	2.43191	2.73156	2.35757	2.23411	2.20262	2.36168	2.38624	3.02738	2.77956	2.74567	2.63155	2.91679	2.56725	2.64805	3.05434	2.82317	6	0.00137118	0.0447412	2.3937	2.758
HINT1	4.74283	3.90989	4.87995	4.17032	3.73749	4.72041	3.81107	4.25774	5.97421	5.53092	4.68622	5.11285	5.73834	5.58642	5.62754	4.45762	4.94143	5.03282	6	0.00137118	0.0447412	4.27871	5.26884
HMGN2	4.73732	4.57528	5.01526	4.54372	4.67352	5.06914	4.49477	4.42382	5.30505	5.10493	5.11226	5.02432	5.26305	5.45267	5.19353	4.89573	4.8831	5.02103	6	0.00137118	0.0447412	4.6916	5.12557
IDH1	4.2873	4.07286	4.09147	3.92561	3.2675	4.21001	3.68201	4.12613	3.90499	4.91821	5.03134	5.38934	5.26559	5.21072	5.13362	4.79822	4.87703	4.85367	6	0.00137118	0.0447412	3.95786	4.93827
IDI1	2.63097	2.32856	2.50945	2.38654	2.41435	2.91891	2.57559	2.57543	2.40146	3.83462	3.15553	3.42179	2.98277	3.26106	3.68056	3.02208	3.77474	3.95134	6	0.00137118	0.0447412	2.54248	3.34859
IL15RA	1.74622	1.44565	1.99404	1.48366	1.99451	1.8754	1.73268	1.99029	1.72879	1.37663	1.71135	1.27819	1.37382	1.52259	1.18686	1.30937	1.39308	1.2252	74	0.00137118	0.0447412	1.7828	1.41059
IL17RC	3.39826	2.86751	3.42734	2.80912	2.94616	3.24043	2.81241	3.12759	3.66047	3.26043	3.46567	3.27357	4.0351	4.18969	3.39778	3.57253	3.89004	4.08955	6	0.00137118	0.0447412	3.0786	3.68348
KANK2	4.48364	3.67204	4.52674	4.24518	4.59615	4.62611	4.38208	4.97159	3.9777	3.52335	4.44395	3.6218	3.69116	3.30502	2.99778	3.21325	3.63843	3.88498	74	0.00137118	0.0447412	4.43794	3.62974
KIAA1614	1.35765	1.23999	1.61192	1.19242	1.60369	1.39472	1.42402	1.55539	1.36103	0.987298	1.26733	0.8755	0.962066	0.929487	1.15883	1.00692	1.19571	1.12221	74	0.00137118	0.0447412	1.42247	1.08664
KRT18	5.27404	4.60963	5.13811	4.96876	4.96802	5.17626	4.45944	4.65047	6.33108	5.8487	5.05972	5.63158	5.99863	6.0302	5.81401	5.12715	5.8701	5.46909	6	0.00137118	0.0447412	4.90559	5.71803
KRT8	5.33832	4.6208	5.07674	5.0625	4.77884	4.73798	4.58679	4.38135	5.65596	5.83649	5.14104	5.42309	5.46946	5.4743	5.28433	4.89378	5.57553	5.29189	6	0.00137118	0.0447412	4.82292	5.40459
LAMTOR1	3.55872	2.9059	3.73336	3.01505	3.13732	3.57866	3.05893	3.41779	3.88884	3.81833	3.6799	3.72287	4.43376	4.29832	4.30851	3.17465	3.76304	3.79568	6	0.00137118	0.0447412	3.30072	3.88839
MAGIX	0.382728	0.566583	0.635247	0.217645	0.315358	0.378886	0.454665	0.619101	1.10414	0.753302	0.730612	0.636528	0.557589	0.882029	0.84862	0.604082	0.996517	0.634046	6	0.00137118	0.0447412	0.446277	0.774746
MANEAL	0.838329	1.08241	1.00857	0.737706	0.737775	0.820116	1.10258	1.0281	1.07701	1.44593	1.53389	1.24152	1.88962	1.76224	0.86205	1.35044	1.54401	1.88637	6	0.00137118	0.0447412	0.919448	1.45931
MFAP4	6.66583	5.69255	7.24137	6.40502	6.77274	7.21814	7.13544	6.88287	6.72038	4.57798	6.49174	5.47745	5.88176	5.68801	4.0675	4.28045	5.27135	5.08469	74	0.00137118	0.0447412	6.75175	5.35413
MORN2	1.96392	1.40183	1.95016	1.62371	1.3474	1.96074	1.67259	1.49939	2.3878	2.15537	2.07482	2.00849	2.48439	2.53113	2.71614	1.85933	1.91912	2.0552	6	0.00137118	0.0447412	1.67747	2.21918
MRPL52	2.36682	1.76796	2.36045	2.19378	1.686	2.22151	1.86842	2.20557	3.23808	2.40958	2.3291	2.40843	3.02378	2.88975	2.41154	2.26316	2.37507	2.25088	6	0.00137118	0.0447412	2.08381	2.55993
MRPL53	3.31331	2.77975	3.51455	2.89741	2.89098	3.4693	2.78901	2.88935	4.48151	3.51948	3.03464	3.34401	4.26712	4.26087	4.12656	3.47331	3.88854	3.60736	6	0.00137118	0.0447412	3.06796	3.80034
MRPS18A	2.92618	2.49014	3.44553	3.06853	2.60719	3.4498	2.55229	3.11717	4.19475	3.82987	3.84166	3.24154	4.1624	4.31275	3.9946	2.95895	3.89846	3.71462	6	0.00137118	0.0447412	2.9571	3.81496
MRPS36	2.15598	1.4706	1.98417	2.18274	1.66945	1.99803	1.58112	1.77943	2.26792	2.36075	2.16179	2.41887	2.30606	2.36398	2.54416	2.09551	2.17791	2.03504	6	0.00137118	0.0447412	1.85269	2.2732
NAPA	3.89971	3.63263	3.98293	3.61298	4.01947	4.12928	3.60955	3.65698	4.71163	4.32306	4.191	4.02664	4.73494	4.75224	4.44216	3.65091	4.83288	4.52578	6	0.00137118	0.0447412	3.81794	4.41912
NDRG1	4.5916	3.98899	4.51391	5.25508	4.15005	4.80984	4.09755	5.07893	4.84273	5.86033	6.04083	5.17885	5.8541	5.26331	5.65563	4.73406	5.86412	5.74032	6	0.00137118	0.0447412	4.56074	5.50343
NEFL	1.32516	0.298069	0.253462	0.374047	0.478745	0.38167	0.221893	0.0699849	0.60393	0.473004	0.801853	0.68431	1.33093	2.12499	1.59981	0.493069	1.87077	3.05183	6	0.00137118	0.0447412	0.425378	1.30345
NID1	3.65992	3.12832	3.10479	3.63557	4.70252	3.79243	3.73344	4.10743	2.74262	2.89918	3.52149	3.29225	2.99969	2.42655	2.39251	2.84874	3.51199	3.09154	74	0.00137118	0.0447412	3.73305	2.97265
NUDT16L1	3.08677	2.5705	3.02213	2.58802	2.48303	2.9282	2.566	2.85079	3.5611	3.14463	2.96232	2.89353	3.88927	3.92443	3.67642	3.04653	3.39533	3.39818	6	0.00137118	0.0447412	2.76193	3.38917
NXPE3	1.79672	1.43	1.73311	1.37542	2.20429	1.83082	1.68958	1.83449	1.14968	1.17061	1.7732	1.27095	1.0969	1.0067	1.27874	1.32102	1.13756	1.64321	74	0.00137118	0.0447412	1.73681	1.28486
OCIAD2	2.29925	1.50643	2.1909	2.10036	1.34139	1.92637	1.82614	1.9532	2.60076	2.68678	2.1438	2.23643	2.83409	2.79131	2.49465	2.36267	2.37041	1.95712	6	0.00137118	0.0447412	1.89301	2.4478
OSR2	3.42896	3.2475	3.9911	3.691	3.54928	3.83729	3.36096	3.79731	3.40404	2.65774	3.63677	2.61314	3.22159	2.87376	2.32212	3.1604	3.04649	3.06376	74	0.00137118	0.0447412	3.61292	2.99998
PDIA4	4.17387	3.98914	4.35907	4.19289	3.92791	4.11056	3.65378	4.65204	4.21929	4.59848	4.81448	5.12104	5.3666	5.34687	4.27608	4.42303	5.26214	4.96838	6	0.00137118	0.0447412	4.13241	4.83964
PEAK1	2.66276	1.90313	2.14042	2.33591	2.00885	2.20216	2.1155	2.52155	1.51187	1.5358	2.26271	1.91633	1.44242	1.03939	1.22662	1.52922	1.57393	1.71089	74	0.00137118	0.0447412	2.23628	1.57492
PHF19	2.33193	2.25681	3.01643	2.28072	3.07167	2.76402	2.57878	2.77909	2.40442	1.61362	2.47529	1.94855	2.08733	2.10778	1.69558	1.97325	2.10434	2.17651	74	0.00137118	0.0447412	2.63493	2.05867
PIFO	1.55398	1.09942	1.56048	0.541045	0.746523	1.45798	1.2004	1.32084	1.66498	1.34774	1.39808	1.79333	2.36156	2.49007	1.87496	1.58992	1.84029	1.7802	6	0.00137118	0.0447412	1.18508	1.81411
PITHD1	3.50056	2.75356	3.54928	3.24927	3.00101	3.81399	2.84422	3.34781	3.97418	3.59445	3.68876	3.88156	4.14339	4.38289	4.23488	3.3542	3.96893	3.78813	6	0.00137118	0.0447412	3.25746	3.90114
PKMYT1	0.931472	0.915822	0.980016	1.30254	1.07409	1.29513	1.36502	1.18911	1.5084	1.26713	1.6283	1.53658	2.29185	2.14143	1.55152	1.22126	1.86042	1.8413	6	0.00137118	0.0447412	1.13165	1.68482
PLGRKT	2.34282	1.44084	2.1502	1.89912	1.57677	2.33805	1.77675	2.20186	2.46311	2.24713	2.37101	2.49844	3.1232	3.03261	2.40775	2.0809	2.5585	2.52841	6	0.00137118	0.0447412	1.9658	2.53111
PLXDC1	1.39232	1.63042	1.82862	1.35448	2.20006	2.11635	1.58082	1.85416	1.73218	1.16141	1.52588	1.33294	0.809785	1.27246	1.08996	1.09037	1.23473	1.13824	74	0.00137118	0.0447412	1.74465	1.2388
PLXNA1	2.62432	2.42896	2.77316	3.27064	3.01591	2.5568	2.67489	2.76393	2.2412	2.3319	2.56867	2.14447	2.33264	1.94219	2.31584	2.21296	2.58694	2.56643	74	0.00137118	0.0447412	2.76358	2.32433
PPIH	2.08778	2.0087	2.28952	2.06456	2.07276	2.36116	1.83611	1.93746	2.75161	2.41499	2.15985	2.15685	2.62902	2.77545	2.41713	2.22368	2.38196	2.41588	6	0.00137118	0.0447412	2.08225	2.43264
PRDX4	2.92075	2.35267	2.88991	2.45932	2.06753	2.78554	2.43762	2.83218	3.61336	3.10628	3.02122	3.53254	4.05116	3.97334	2.8803	2.63421	3.44242	3.21403	6	0.00137118	0.0447412	2.59319	3.34689
PRDX6	5.275	4.27414	5.09336	4.64066	4.9656	5.37098	4.46662	4.89817	5.8835	5.34327	5.44345	5.42684	5.88332	6.77651	6.1622	4.8217	5.82192	6.93413	6	0.00137118	0.0447412	4.87307	5.84968
PTPN18	3.02907	3.08116	3.44242	3.53614	3.18266	3.29091	3.07809	3.20218	4.22783	3.54231	3.31421	3.42264	3.80406	4.18856	3.86268	3.29791	3.87496	3.58761	6	0.00137118	0.0447412	3.23033	3.71228
PTRHD1	1.83728	1.26607	1.99338	1.67058	1.19029	2.0376	1.49935	1.61676	2.7799	2.37886	1.92316	2.06576	2.86673	2.72179	2.86255	1.74824	2.05884	1.99485	6	0.00137118	0.0447412	1.63891	2.34007
RAB26	1.439	1.58937	1.39712	1.24699	1.24123	1.41343	1.52612	1.22062	1.95211	2.10957	1.47822	1.52947	1.46413	2.30507	1.79169	1.5798	1.83069	1.84745	6	0.00137118	0.0447412	1.38424	1.78882
RAB3B	1.64175	0.108662	0.76206	0.211356	0.41259	1.20428	0.867422	2.1453	1.21528	1.30923	2.16197	2.70918	2.8327	2.65553	3.18809	1.45671	2.74245	3.02263	6	0.00137118	0.0447412	0.919179	2.32938
RFPL1	0.0929751	-0.303427	0.307415	-0.106764	-0.167095	0.128806	0.831739	0.820297	0.670748	0.795109	1.25535	0.848757	1.63357	2.11877	1.34875	0.718204	1.48652	1.69664	6	0.00137118	0.0447412	0.200493	1.25724
RFTN1	2.02133	1.80503	2.39483	2.33395	2.2441	2.15373	2.23618	2.54105	1.70244	1.53258	2.31441	1.91958	1.46553	1.66179	1.17964	1.41042	1.60192	1.73019	74	0.00137118	0.0447412	2.21628	1.65185
SERINC2	3.60273	3.48478	3.3867	4.11789	3.07329	3.44003	3.43752	3.44107	4.32553	4.16498	3.93963	4.10277	4.53071	4.38799	4.04506	3.61214	4.03041	3.95028	6	0.00137118	0.0447412	3.498	4.10895
SERINC4	3.07493	2.82899	3.05842	2.83546	2.82209	3.15125	2.5741	2.69785	2.89226	3.02202	3.24884	3.32478	3.33604	3.30255	3.36281	3.33559	3.46774	3.24007	6	0.00137118	0.0447412	2.88039	3.25327
SLC30A4	2.77793	2.31752	2.48189	1.49256	1.947	2.35023	2.68231	3.18539	2.21044	3.54766	4.39229	4.36081	4.31714	4.59011	4.16178	4.46077	4.44372	4.57882	6	0.00137118	0.0447412	2.40435	4.10635
SLC35B1	1.62771	1.44516	1.80325	1.53848	1.89269	2.0867	1.87867	1.6658	2.06345	2.21436	2.09268	2.15251	2.34835	2.33752	1.95308	1.71169	2.09343	2.15041	6	0.00137118	0.0447412	1.74231	2.11175
SLC9A2	1.18813	0.597114	0.872953	0.218438	0.425964	0.868345	0.721508	1.03447	0.789711	1.11536	1.70429	1.64296	1.58755	1.70385	1.15042	1.27399	1.72758	1.64061	6	0.00137118	0.0447412	0.740865	1.43363
SS18L2	2.80522	1.98952	2.71861	2.30465	2.27729	2.82386	2.42682	2.19346	3.41808	3.07265	2.77008	2.77459	3.24399	3.53646	3.38754	2.75896	3.27361	3.33749	6	0.00137118	0.0447412	2.44243	3.15734
SSC5D	2.23348	2.01533	2.14236	2.47625	2.09338	3.09112	1.63137	2.04298	2.12261	0.516308	1.42335	1.47902	1.59531	0.873097	1.32086	1.36201	1.79733	1.71278	74	0.00137118	0.0447412	2.21578	1.42027
ST20-MTHFS	3.26433	2.33415	3.26154	2.39945	2.38472	3.29429	2.7232	2.92864	3.87908	3.35304	3.3783	3.21041	4.50905	4.37906	4.69142	3.19867	4.15094	3.82173	6	0.00137118	0.0447412	2.82379	3.85717
STRA13	3.10434	2.53077	3.2543	2.88059	2.89024	3.4755	2.69998	2.85723	4.83661	3.67206	3.10256	3.42794	4.51772	4.64535	4.64551	3.12061	4.22336	3.92727	6	0.00137118	0.0447412	2.96162	4.0119
TBL2	2.20293	1.65747	2.21841	1.99318	2.08635	2.19087	1.90502	2.09542	2.36388	2.25488	2.36639	2.34802	2.78575	2.91428	1.99029	2.27905	2.74117	2.5399	6	0.00137118	0.0447412	2.04371	2.45836
TBX4	3.21698	2.60984	3.0788	2.26238	3.05076	3.48097	2.5441	3.01985	2.79485	1.42975	2.7581	1.77979	2.12888	1.42214	1.5172	1.91749	2.08505	1.96827	74	0.00137118	0.0447412	2.90796	1.98015
TESC	1.49394	1.19249	1.19958	0.43284	0.783142	1.50278	1.36661	1.42478	2.01532	1.75812	2.46977	1.76711	2.95519	2.24536	2.409	1.06785	2.24141	2.54008	6	0.00137118	0.0447412	1.17452	2.14692
TESK2	2.47264	2.45752	2.56281	2.10745	1.9162	2.14146	2.36632	2.23432	2.13548	3.38384	3.0384	3.00331	2.89713	3.29068	3.15477	3.3596	3.13933	3.28618	6	0.00137118	0.0447412	2.28234	3.06887
TGIF2-C20orf24	3.50263	2.73999	3.57301	3.82366	2.99559	3.66544	3.22392	3.38025	4.03045	4.13228	3.82381	4.08917	4.50117	4.13752	3.95921	3.36917	3.71874	3.849	6	0.00137118	0.0447412	3.36306	3.96105
TMEM134	2.848	2.94109	3.12754	2.7941	2.6008	2.83963	2.62178	2.71175	3.9289	3.50277	2.89775	2.8467	3.63475	3.87567	3.92335	2.99375	3.71447	3.40265	6	0.00137118	0.0447412	2.81059	3.47208
TMEM178B	0.712063	0.586525	0.518951	0.422545	0.361988	0.306059	0.764294	0.728229	0.375803	1.24591	1.10517	0.954271	0.807902	0.854331	0.787587	1.14385	1.25095	0.940162	6	0.00137118	0.0447412	0.550082	0.946594
TMEM59	4.80029	3.94406	4.69658	4.2928	4.07004	4.52476	4.24135	4.43513	4.87271	4.89669	5.18208	5.45069	5.32324	5.51201	4.1351	4.98854	4.8662	5.07554	6	0.00137118	0.0447412	4.37563	5.03028
TNS1	5.63048	4.6904	5.35095	5.27602	5.73338	5.4373	5.07462	5.85095	4.78636	4.59589	5.24562	4.7343	4.60634	4.07596	4.47206	4.67823	4.97114	4.85935	74	0.00137118	0.0447412	5.38051	4.70252
TRAF5	2.56617	2.29845	2.56077	2.2031	2.47671	2.75722	2.02918	2.53044	1.82199	1.84261	2.51939	2.00891	1.39959	1.65053	1.46607	2.29581	1.96531	1.77208	74	0.00137118	0.0447412	2.42776	1.87423
TRAM2	2.28743	2.21146	2.2436	2.30924	2.13555	2.38433	2.10773	2.31345	1.63966	1.6177	2.26422	2.14474	1.96389	1.50354	1.23244	1.81138	1.94038	1.83922	74	0.00137118	0.0447412	2.2491	1.79572
TSPAN1	5.38597	4.708	5.20791	4.6778	4.29728	5.13067	4.43457	4.82393	6.24107	6.26415	5.49873	6.22611	6.72781	6.64039	4.65373	6.22715	6.24658	5.72133	6	0.00137118	0.0447412	4.83327	6.04471
UAP1	2.54109	2.49349	2.60541	2.96918	2.96119	2.73802	2.89871	2.57503	2.62472	3.31108	3.15749	3.85654	3.02764	3.28484	2.95646	3.05296	3.12978	3.06067	6	0.00137118	0.0447412	2.72277	3.14622
VPS25	2.63752	2.26657	2.93043	2.6058	2.29073	2.78279	2.45053	2.77188	3.23371	3.13944	2.90673	3.23096	3.3619	3.43815	3.04566	2.6221	2.92445	2.99053	6	0.00137118	0.0447412	2.59203	3.08936
ZBTB42	2.01481	2.03777	2.24772	1.99663	1.93375	1.78709	1.63423	1.80916	2.19119	2.52498	2.29612	1.9698	2.92815	2.55165	2.63944	2.18435	2.69008	2.66817	6	0.00137118	0.0447412	1.93264	2.46439
ZNF473	0.902147	0.967106	0.987065	0.743057	0.932727	1.44812	1.17646	1.17735	1.24805	0.987913	1.65394	1.56677	1.6061	1.59111	1.27067	1.37669	1.85699	1.45318	6	0.00137118	0.0447412	1.04175	1.46114
ABAT	2.05566	1.79403	1.7084	1.75531	1.91401	1.48408	1.75726	1.98738	1.61421	2.37476	2.19939	2.48925	2.71475	2.86307	2.90358	2.2659	2.81268	3.11995	7	0.00205677	0.0498007	1.80702	2.53575
ABHD1	0.659946	0.715223	0.935937	0.376808	0.866095	1.11553	0.680682	0.806755	1.36876	0.705474	1.09577	0.959934	1.89289	1.91215	1.63556	1.15448	1.32058	1.22155	7	0.00205677	0.0498007	0.769622	1.32671
ADM2	1.11486	0.836567	0.995583	0.456443	0.998684	1.09009	1.17497	1.09024	1.48355	1.44221	1.11995	1.35954	2.37284	2.09625	1.36248	0.851736	2.20783	1.86546	7	0.00205677	0.0498007	0.969679	1.61619
AKAP7	1.50822	0.898658	1.41328	1.33722	0.916126	1.77558	1.49878	1.44617	1.65243	1.361	2.06494	1.9813	2.37515	2.60676	2.24461	1.90983	1.5558	2.31543	7	0.00205677	0.0498007	1.34925	2.00673
AMACR	1.81256	1.18408	1.5521	1.33939	0.855402	1.28899	1.47399	1.33795	1.35493	1.83214	1.87164	2.40575	2.05634	1.72045	1.65062	2.17725	1.76839	1.63679	7	0.00205677	0.0498007	1.35556	1.84743
ANO7	4.41409	1.30409	3.09768	2.27891	2.49557	4.16466	3.27696	4.02615	4.94932	4.29793	4.84824	4.08478	5.00586	5.58601	4.18784	3.46458	5.77319	5.16659	7	0.00205677	0.0498007	3.13226	4.73643
APEH	3.23562	2.84966	3.3008	3.08966	2.80255	3.17238	2.83694	3.12781	3.51533	3.25538	3.36909	3.29512	3.69305	3.8047	3.41025	3.08625	3.45778	3.47837	7	0.00205677	0.0498007	3.05193	3.43653
ARHGEF17	3.86654	3.65008	3.6213	3.509	4.06675	3.94626	3.41654	3.70026	3.73389	3.04766	3.30443	2.85797	3.22587	2.89348	3.27552	3.20585	3.6087	3.40955	73	0.00205677	0.0498007	3.72209	3.25629
ARL10	1.55885	1.35763	1.55291	1.58201	1.61204	1.34544	1.30875	1.40859	1.09874	1.05867	1.48832	1.07203	0.936561	0.906137	0.975654	1.38281	1.26236	1.22152	73	0.00205677	0.0498007	1.46578	1.14028
ARSD	2.63739	2.48888	2.65463	2.19386	2.72578	2.70309	2.63581	2.60492	2.83405	3.05425	3.31003	3.29638	3.449	3.61445	2.33453	3.01187	3.22461	3.43469	7	0.00205677	0.0498007	2.58054	3.15639
ATP6V0E2	3.46468	2.06294	3.14297	2.17559	2.15339	3.08332	2.80379	3.05898	3.48121	3.49789	3.14235	3.1799	4.72788	4.64608	4.27294	2.86286	4.09466	4.30724	7	0.00205677	0.0498007	2.74321	3.8213
ATP6V1H	2.44803	1.86769	2.44492	2.34945	2.03995	2.4426	2.17593	2.38751	2.02221	2.6018	2.84773	2.76344	2.54928	2.85952	2.47956	2.46287	2.56334	2.84286	7	0.00205677	0.0498007	2.26951	2.59926
AZGP1	5.17039	5.78926	5.81042	4.52585	5.4805	5.52567	4.94711	7.14028	8.53405	6.30744	6.0937	7.40548	8.30713	8.16017	5.75953	6.42862	7.58767	6.67652	7	0.00205677	0.0498007	5.54868	7.12603
BRI3	3.92109	2.96008	3.774	3.3405	3.16381	3.59687	2.95086	3.62818	4.04172	3.87882	3.71432	3.9683	4.65519	4.59797	4.77338	3.5224	4.45706	3.98041	7	0.00205677	0.0498007	3.41692	4.15896
C10orf95	1.12254	1.08631	1.23652	0.703283	0.894063	0.777468	1.16322	0.861485	0.976922	1.1386	1.5579	1.52075	1.58588	1.64653	1.80226	1.22431	1.29344	1.81909	7	0.00205677	0.0498007	0.980611	1.45657
C17orf58	1.72334	1.01656	1.50432	1.22248	1.00963	1.5936	1.64725	1.36789	1.64151	1.81835	1.83959	1.78471	2.09651	2.0488	2.33045	1.58326	1.60223	1.84293	7	0.00205677	0.0498007	1.38563	1.85883
C1orf43	4.32834	3.68501	4.30142	4.1993	3.92399	4.39764	3.77058	4.18677	4.313	4.52097	4.50653	4.6252	4.73481	4.74219	4.92232	4.08189	4.40828	4.58005	7	0.00205677	0.0498007	4.09913	4.54352
C1QTNF7	2.47668	1.29102	2.35897	2.43532	1.47565	2.25861	1.76579	2.19153	1.39381	0.775134	1.94092	1.46829	0.963165	1.1358	0.936866	1.27921	1.1259	1.59263	73	0.00205677	0.0498007	2.03169	1.26117
CANT1	3.63013	3.2645	3.56506	3.71936	3.52472	3.51522	3.52298	3.71163	3.56109	4.23644	4.3358	4.53607	4.75013	4.94428	3.60275	4.31459	4.88977	4.77164	7	0.00205677	0.0498007	3.5567	4.39426
CBR1	3.00828	2.77983	3.69655	3.29517	2.58723	3.09477	2.81452	3.15141	3.36422	3.42209	3.41866	3.17982	4.12076	4.02205	3.83127	3.28713	3.97735	4.01657	7	0.00205677	0.0498007	3.05347	3.66399
CCDC3	3.1223	2.50772	3.58717	3.03119	3.0276	3.8728	2.95185	3.17405	2.8054	2.48266	3.11276	2.88313	2.36261	1.90476	1.75735	2.66237	2.08459	2.43564	73	0.00205677	0.0498007	3.15934	2.44913
CDC42EP5	3.48842	2.68002	3.44522	3.37113	2.98354	3.98424	4.14922	3.3467	4.01037	4.35613	4.90449	4.38632	5.20225	5.09659	5.94232	3.20833	4.17538	5.2325	7	0.00205677	0.0498007	3.43106	4.65147
CELF2	2.74812	1.98846	2.489	2.11743	2.71512	2.31621	2.27803	2.80545	1.50696	1.78138	2.55157	2.16313	1.53025	1.56436	1.7845	1.72094	1.9062	1.88953	73	0.00205677	0.0498007	2.43223	1.83988
CFC1	-0.0672195	-0.0799529	0.230473	-0.246615	-0.219827	-0.0819245	0.790942	0.715534	0.810696	1.80534	1.14295	0.702153	0.691046	0.691569	1.9583	0.78743	0.811959	0.981885	7	0.00205677	0.0498007	0.130176	1.03833
CMAS	3.11233	2.53058	3.06253	3.32414	2.56042	3.00848	2.81335	2.9476	3.18806	3.21931	3.29604	3.40035	3.24252	3.66551	3.18356	3.22353	3.26781	3.53911	7	0.00205677	0.0498007	2.91993	3.32258
CNKSR1	2.44118	2.64632	2.58314	2.62885	2.41753	2.31561	2.39299	2.16148	2.86832	2.97585	2.60414	2.46672	2.75545	3.00978	2.69849	2.58965	3.10419	2.83554	7	0.00205677	0.0498007	2.44839	2.79081
CNTD1	2.32175	2.15409	2.4868	2.23544	2.19883	2.50585	2.21266	2.22278	2.63048	2.55052	2.76955	2.6205	2.51757	2.76067	2.27044	2.7277	2.36727	2.32613	7	0.00205677	0.0498007	2.29227	2.55408
COQ5	2.32605	1.97963	2.39559	2.13487	1.84244	2.30576	1.98733	2.17984	2.60318	2.32933	2.40437	2.29122	2.57841	2.83533	2.64078	2.38893	2.32112	2.47233	7	0.00205677	0.0498007	2.14394	2.4865
COQ6	2.17976	2.01115	2.29283	1.78599	1.96207	1.97836	1.99401	1.90456	2.10664	2.30449	2.42514	2.63748	2.4808	2.61632	2.11429	2.72234	2.10569	2.23313	7	0.00205677	0.0498007	2.01359	2.37463
COX5B	4.1065	3.40452	4.37917	4.22958	3.23402	4.21985	3.51593	4.14912	5.0881	4.72003	4.32157	4.32039	5.05145	4.71832	4.54362	3.99737	4.5963	4.50629	7	0.00205677	0.0498007	3.90484	4.58635
COX7A2L	2.61926	1.79563	2.80624	2.29237	2.10697	2.58839	2.1622	2.17236	2.95161	2.73963	2.73538	3.07171	3.3773	3.33543	3.03307	2.63639	2.57618	2.77147	7	0.00205677	0.0498007	2.31793	2.92282
CREB3	3.83477	3.07091	3.93321	3.32485	3.43114	3.89551	3.39963	3.70822	4.43918	3.94758	4.10751	3.93197	4.67972	4.66966	3.83789	3.516	4.4992	4.26122	7	0.00205677	0.0498007	3.57478	4.18899
CSF1	2.58808	2.53672	2.87806	2.41072	3.03481	2.67781	2.65745	2.9255	2.26539	2.08936	2.42494	2.56401	2.49889	2.31862	2.19972	2.02132	2.61178	2.07946	73	0.00205677	0.0498007	2.71364	2.30735
DCAF11	3.18965	2.85562	3.17468	2.88025	2.92249	3.0414	2.55744	2.93784	2.88518	3.2282	3.30659	3.43125	3.80591	3.62795	3.69011	3.10168	3.50085	3.28974	7	0.00205677	0.0498007	2.94492	3.38675
DCTPP1	2.58881	2.23713	2.91559	2.19971	1.83292	2.67026	2.03829	2.35311	3.20256	3.09758	2.69555	2.61898	3.39278	3.32982	3.18738	2.44636	2.99743	2.837	7	0.00205677	0.0498007	2.35448	2.98054
DDT	3.67049	2.90822	3.81734	2.99085	3.2071	3.65231	3.15345	3.44221	4.45961	3.89007	3.50492	3.88231	4.64866	4.58218	4.58052	3.40626	4.5942	4.14224	7	0.00205677	0.0498007	3.35525	4.1691
DHDH	0.75508	0.83163	1.01013	0.516356	0.60951	1.95734	1.33448	1.40769	1.58707	1.81229	1.43965	1.38699	2.48461	2.55027	2.09832	1.45562	2.04084	1.83885	7	0.00205677	0.0498007	1.05278	1.86945
DNAJC25-GNG10	3.84773	2.69813	3.40053	3.47235	3.23456	3.82756	2.98583	3.01826	4.016	3.79735	3.95958	3.96819	3.93807	3.92283	4.39729	3.13585	3.84827	3.86605	7	0.00205677	0.0498007	3.31062	3.88495
DTNB	1.83089	2.25492	2.1461	1.27342	1.74949	2.01415	1.79033	1.66591	2.18179	2.06128	2.03397	2.50554	2.46961	2.62703	2.15125	2.39421	2.27474	2.1535	7	0.00205677	0.0498007	1.84065	2.28529
EHD3	2.20011	1.99706	2.37712	2.34083	2.20115	2.14129	1.939	2.21212	1.69887	2.05939	2.1097	1.86208	1.94519	1.65752	1.79885	1.53933	2.0409	1.86284	73	0.00205677	0.0498007	2.17609	1.85747
ELAC1	1.27357	0.765339	1.34054	0.695868	0.832419	1.25915	1.09495	1.00598	1.22096	1.33087	1.34647	1.22958	1.41687	1.61446	1.42756	1.42349	1.34165	1.51469	7	0.00205677	0.0498007	1.03348	1.38666
ELMO3	2.99132	2.98942	3.07325	2.74947	2.40096	2.84196	2.81178	2.90756	3.87732	3.24407	3.31842	2.52814	3.42641	3.97945	3.26087	3.2192	3.65284	3.37768	7	0.00205677	0.0498007	2.84571	3.38844
ELOVL2	0.329219	-0.0578147	0.00592171	-0.153837	0.115808	0.698289	0.817865	0.959258	0.856561	0.434034	1.33438	1.27394	1.36958	2.10123	1.07664	0.690187	1.97663	1.4749	7	0.00205677	0.0498007	0.339339	1.25881
ENPEP	1.47232	1.1333	1.31613	0.86469	1.92688	1.36588	1.50458	1.19462	1.11617	0.693602	1.46777	1.04963	0.853377	0.488734	0.562134	0.672722	0.821933	0.846912	73	0.00205677	0.0498007	1.3473	0.857298
ENTPD5	2.34073	2.74948	2.75206	2.10013	2.02936	1.85	2.36363	2.0265	1.88921	3.58518	3.50701	4.17984	3.4162	3.15551	2.90451	3.82912	3.00753	3.41898	7	0.00205677	0.0498007	2.27649	3.28931
FAM126A	1.86548	1.80254	1.77758	2.48276	2.23442	1.80963	2.03979	2.09448	1.12087	1.33216	2.19327	1.78933	1.06792	0.951312	1.18463	1.09056	1.24794	1.61452	73	0.00205677	0.0498007	2.01334	1.35925
FAM213A	4.04511	3.27797	4.00903	4.46708	3.89169	3.89722	3.64864	4.02451	4.04956	4.24601	4.86488	4.41978	4.64136	5.10683	4.65268	3.95456	4.5815	5.25625	7	0.00205677	0.0498007	3.90766	4.57734
FAM65C	1.43406	1.50524	1.65442	1.41928	1.73861	1.32042	1.69251	1.76081	1.62836	1.10949	1.41996	0.960087	0.644413	0.924973	0.699134	1.01873	1.37675	1.15185	73	0.00205677	0.0498007	1.56567	1.09338
FBN1	2.71018	1.97493	2.34431	2.53522	2.86398	2.55983	2.79074	3.02267	1.84292	1.90096	2.61073	2.46672	1.77576	1.61994	1.49152	1.66524	1.87033	2.17512	73	0.00205677	0.0498007	2.60023	1.94192
FKBP1A	4.52817	4.27146	4.74404	4.7196	4.45194	5.06808	4.02786	4.25236	5.89372	5.0133	4.80024	4.8117	5.26347	5.43585	5.6412	4.61121	4.91592	5.30026	7	0.00205677	0.0498007	4.50794	5.16869
FUCA1	3.54033	3.05247	3.64013	2.96948	2.7941	3.36963	3.24118	3.72225	3.83256	3.91972	4.15792	4.37521	4.18483	4.49457	2.8908	3.7304	4.08259	4.44414	7	0.00205677	0.0498007	3.2912	4.01127
FXYD3	4.18017	2.8815	4.04014	4.76435	3.24141	4.25509	3.72976	4.02959	6.48768	4.76335	4.54376	4.48395	5.58138	5.77224	4.75692	4.14368	4.84664	5.07732	7	0.00205677	0.0498007	3.89025	5.04569
GAB2	2.22783	1.64641	1.8998	1.89993	2.39445	1.96389	1.95735	2.34411	1.83811	1.27879	2.01809	1.69798	1.51478	1.11649	1.04618	1.23736	1.36923	1.58514	73	0.00205677	0.0498007	2.04172	1.47021
GABRG3	0.109612	0.0416381	-0.002311	-0.0302018	-0.108307	0.109508	0.436839	0.549705	0.440495	0.228179	0.471088	0.507958	0.711423	0.717667	0.594739	0.360951	1.28167	0.891429	7	0.00205677	0.0498007	0.13831	0.62056
GAS7	1.17596	1.207	1.62946	1.6267	1.67925	1.44811	1.60763	1.79024	0.894583	0.765469	1.61008	1.48309	1.13489	0.844694	0.889674	0.730518	0.867241	0.958158	73	0.00205677	0.0498007	1.52054	1.01784
GFOD1	1.66618	1.60404	1.37043	1.51355	2.04307	1.4968	1.8355	1.59492	0.95772	1.42311	1.71109	1.35911	0.900035	0.720253	0.928388	1.21225	1.20589	1.32466	73	0.00205677	0.0498007	1.64056	1.17425
HIST3H2A	0.521329	0.181205	1.36748	0.597335	0.607572	1.39724	1.01457	1.88859	1.35338	1.9222	2.42052	2.84859	2.79105	2.94928	2.91525	0.65726	2.43134	2.12449	7	0.00205677	0.0498007	0.946916	2.24134
HMGCL	2.24299	1.79724	2.19425	1.58584	1.34416	2.11452	1.75637	1.98554	2.58233	2.08949	2.2261	2.21592	2.72867	2.98755	2.42309	2.18226	2.38087	2.45178	7	0.00205677	0.0498007	1.87761	2.4268
IER3IP1	3.2532	2.65042	3.45792	3.59385	3.0658	3.26415	3.12015	3.27977	3.48314	3.84764	3.85552	3.89431	3.72926	4.09076	3.48354	3.44673	3.27074	3.64669	7	0.00205677	0.0498007	3.21066	3.67483
ILF2	4.09299	3.63949	4.3011	4.1824	4.16349	4.31617	3.81336	4.01114	4.16441	4.91781	4.54736	4.78372	4.81284	4.69147	4.54416	4.11849	4.43676	4.48667	7	0.00205677	0.0498007	4.06502	4.55037
INPP5B	2.03949	1.66486	1.89321	1.86787	1.93114	2.14482	1.71061	2.05686	1.70916	1.43354	1.96868	1.6977	1.17588	1.42317	1.31026	1.66102	1.52912	1.5463	73	0.00205677	0.0498007	1.91361	1.54548
KCNN2	0.388209	0.139794	0.443891	-0.155072	0.140763	0.209206	0.814214	1.09621	0.793135	0.623221	2.17127	1.30266	0.681438	2.32051	1.48329	0.922333	1.88211	2.15898	7	0.00205677	0.0498007	0.384652	1.4339
KIF5C	2.32153	2.27251	1.99262	1.35929	2.60576	2.34731	2.19488	2.6146	2.24459	2.47164	3.57805	2.97646	3.02723	3.2896	2.89963	3.04767	3.32344	3.97746	7	0.00205677	0.0498007	2.21356	3.08358
KLF7	2.2212	1.69702	1.94234	2.05177	2.14827	2.19413	2.00517	2.28101	0.92776	1.84178	1.98563	1.93204	1.46989	1.34502	1.65698	1.80218	1.93904	1.79642	73	0.00205677	0.0498007	2.06761	1.66967
LPAR3	1.4213	1.87904	2.09977	2.03645	1.47825	0.885127	2.34685	2.3463	1.18577	2.86034	2.85614	2.52595	3.00692	3.09643	2.9176	2.75951	2.88137	3.16661	7	0.00205677	0.0498007	1.81164	2.72566
LYNX1	2.87565	2.42534	2.71085	2.55429	3.04392	2.67969	2.54589	2.7789	2.74024	2.5363	2.46128	1.71464	2.20285	1.976	1.83572	2.20818	2.31614	2.41253	73	0.00205677	0.0498007	2.70182	2.24039
MAGED1	3.85253	3.65989	4.12315	3.64097	3.93399	4.03437	3.44929	3.96775	4.23498	4.224	4.08147	4.15898	4.46006	4.8362	4.10224	3.84609	4.36948	4.41196	7	0.00205677	0.0498007	3.83274	4.27255
MARVELD3	1.00437	0.854527	0.965036	1.29378	0.983491	0.827912	1.14298	0.872435	0.939207	1.46988	1.2085	1.18235	1.54981	1.50622	1.62541	1.34619	1.50446	1.47431	7	0.00205677	0.0498007	0.993066	1.38063
MED19	1.99058	1.49172	1.97693	1.74554	1.658	2.0058	1.82102	2.00305	2.02621	2.13557	2.14996	2.30938	2.30015	2.74975	1.95541	1.98483	2.33056	2.43009	7	0.00205677	0.0498007	1.83658	2.23719
MED20	1.95367	1.35303	1.90033	1.82951	1.439	1.9025	1.66706	1.83836	1.47467	1.96026	2.19878	2.07191	2.01237	2.31718	2.17007	1.90264	2.06413	2.09352	7	0.00205677	0.0498007	1.73543	2.02655
MEOX1	1.71125	1.26799	1.4719	0.954571	1.36851	2.12787	1.1062	1.21399	1.09551	1.13545	0.788156	1.30684	0.882281	0.702486	0.768603	0.808604	0.840155	0.876801	73	0.00205677	0.0498007	1.40279	0.920488
MESDC2	2.36424	1.9957	2.30953	2.26819	2.10251	2.10295	2.27108	2.53001	2.26811	2.57764	2.73192	2.62367	2.93266	3.04647	2.36264	2.54874	2.82556	2.76432	7	0.00205677	0.0498007	2.24303	2.66817
MPRIP	3.38361	3.00919	3.23372	3.45901	3.47648	3.37944	3.08729	3.43424	2.69924	3.0197	3.36827	2.85192	2.68781	2.47567	2.7348	2.9857	2.95121	3.24927	73	0.00205677	0.0498007	3.30787	2.90236
MRPL3	2.97586	2.4249	3.09262	3.09683	2.76925	2.93389	2.84941	2.80511	2.58307	3.29587	3.52831	3.33569	3.1119	3.31522	3.15969	3.10304	3.1808	3.24985	7	0.00205677	0.0498007	2.86848	3.18634
MRPL32	2.84305	2.27897	2.68433	2.4915	2.59083	2.83202	2.4601	2.76984	2.99359	3.22556	3.0508	3.47418	3.24936	3.26788	2.52284	2.82067	2.98527	3.31293	7	0.00205677	0.0498007	2.61883	3.09031
MRPL36	2.23326	1.1962	2.26435	2.10796	1.61842	2.35346	1.78226	2.30131	3.16959	2.60293	2.27266	2.38818	3.20704	3.08215	2.91193	1.90223	2.53907	2.65716	7	0.00205677	0.0498007	1.98215	2.67329
MRPL43	2.88266	2.38112	3.07501	2.55391	2.29707	2.91848	2.53642	2.91662	3.46991	3.05068	3.06682	2.97872	3.62425	3.62355	3.25658	2.74508	3.09382	3.08906	7	0.00205677	0.0498007	2.69516	3.19985
MRPL48	1.23515	1.0863	1.47986	1.27206	0.942884	1.47949	1.41336	1.31369	1.91781	1.52892	1.51842	1.4806	1.83183	1.99883	1.59088	1.33802	1.46358	1.4231	7	0.00205677	0.0498007	1.27785	1.6092
MTG1	2.74394	2.62934	2.84979	2.77644	2.40388	2.51216	2.37158	2.56816	3.3074	2.76429	3.04201	2.5229	2.95092	3.39405	2.92898	3.06462	3.40237	2.88176	7	0.00205677	0.0498007	2.60691	3.02593
MVK	1.4462	1.25442	1.60807	1.44776	1.16957	1.40248	1.51632	1.72954	1.71763	1.5074	1.74377	1.53925	2.10024	1.96601	1.82377	1.62242	1.98984	1.86992	7	0.00205677	0.0498007	1.4468	1.78803
MYBPC1	1.88799	0.900726	0.911856	0.218068	1.50005	1.4964	1.59029	2.43688	2.4007	3.12572	1.46169	3.23532	3.15783	4.26428	2.4186	2.68505	2.60603	3.74775	7	0.00205677	0.0498007	1.36778	2.9103
NARS2	1.75665	1.34377	1.7359	1.59955	1.20527	1.80555	1.5073	1.76173	1.24172	1.8251	2.15159	2.11735	1.95291	2.0454	2.24436	2.0645	2.0316	1.92577	7	0.00205677	0.0498007	1.58946	1.96003
NDUFA6	3.6532	2.80113	3.64433	3.64295	2.99112	3.78505	2.9446	3.14895	4.37196	3.9523	3.64641	3.80625	4.14381	3.96624	4.02856	3.55586	3.97619	3.77665	7	0.00205677	0.0498007	3.32642	3.92242
NID2	2.25813	1.96905	2.30916	2.0848	2.23633	2.25724	2.28182	2.79192	1.74116	1.54428	2.54172	1.87744	1.56526	1.67545	1.13001	1.6527	1.63665	1.9352	73	0.00205677	0.0498007	2.27356	1.72999
NR2F1	3.96862	3.46853	3.95086	3.77975	3.91696	4.33643	3.78538	4.19014	2.71975	2.8848	3.97026	2.61748	3.00596	2.5841	2.27006	3.2186	3.22311	3.51894	73	0.00205677	0.0498007	3.92459	3.00131
NUDT15	2.0692	1.8425	2.40787	2.65035	2.04395	2.1555	1.94338	2.13639	2.10491	2.90346	2.7716	2.88679	2.72467	2.99913	3.53025	2.24719	2.49175	2.92503	7	0.00205677	0.0498007	2.15614	2.75848
NXPH4	1.84529	0.0117361	0.931005	0.43119	0.608267	1.27057	1.02382	1.75989	1.95027	1.66467	2.41941	2.00726	3.48225	3.53806	1.51449	1.15231	2.54887	2.95743	7	0.00205677	0.0498007	0.985221	2.3235
ORMDL2	2.37867	1.90783	2.46488	2.49376	2.12994	2.34846	2.1907	2.3328	3.16395	2.66086	2.9049	2.8945	3.20293	3.11515	2.1858	2.46582	2.80267	2.73122	7	0.00205677	0.0498007	2.28088	2.81278
PASK	1.90401	1.46732	1.59581	1.46781	1.28831	1.65162	1.67264	1.812	1.75794	1.79495	2.13689	1.70561	2.29355	2.45318	2.02736	1.85897	2.6801	2.1627	7	0.00205677	0.0498007	1.60744	2.08713
PBDC1	2.56962	1.91097	2.73967	2.72218	2.35722	2.4828	2.59836	2.35451	3.67705	3.04326	2.91843	2.7167	2.8951	3.43277	3.32056	2.77509	3.18949	2.47276	7	0.00205677	0.0498007	2.46692	3.04412
PDE7B	1.16269	1.33417	1.75401	1.3121	1.50105	1.63368	1.62281	1.81235	0.983511	0.923873	1.79144	1.08403	0.633804	0.984218	0.788098	0.916603	0.70823	1.00353	73	0.00205677	0.0498007	1.51661	0.981734
PDIA6	4.0632	3.58995	4.21312	4.0317	3.82968	4.07923	3.68079	4.18888	3.97031	4.519	4.67107	4.97955	4.93244	4.9589	4.17883	4.4898	4.74116	4.66979	7	0.00205677	0.0498007	3.95957	4.61108
PHGDH	2.71657	3.01428	3.61923	2.79908	3.19096	3.22096	2.67204	3.30196	4.2082	3.35234	3.34164	3.16029	4.35248	4.66545	3.8483	3.41768	4.13759	3.95722	7	0.00205677	0.0498007	3.06688	3.84412
POLB	1.71179	1.98857	1.90067	2.01126	1.64307	1.98775	1.69013	1.57157	1.7472	2.65167	2.06427	2.77116	2.3373	2.2934	1.91848	2.56986	2.33503	2.02553	7	0.00205677	0.0498007	1.8131	2.27139
POLR1C	2.03447	1.82254	2.3278	1.90216	2.40182	2.07515	1.66492	1.95455	2.41106	2.81284	2.45385	2.2049	2.37089	2.49272	2.28482	2.51755	2.67685	2.20389	7	0.00205677	0.0498007	2.02293	2.44294
PPP1CA	4.02566	3.69485	4.20292	4.18531	3.71894	4.06253	3.5746	3.90788	5.18201	4.44671	4.19456	4.26076	5.03205	4.97559	4.579	3.69991	4.68776	4.46832	7	0.00205677	0.0498007	3.92159	4.55267
PRICKLE1	1.44328	1.38485	2.15654	1.70858	1.0761	1.71543	1.52313	1.67359	1.01722	1.01586	1.65162	1.09298	0.84163	0.840624	0.955564	1.16994	0.917309	1.2863	73	0.00205677	0.0498007	1.58519	1.0789
PRTFDC1	1.88127	1.93891	2.11835	1.71447	1.99174	2.32962	1.75029	1.74688	1.56453	1.40749	2.26579	1.62665	1.19084	1.69031	1.48993	1.51694	1.4309	1.68022	73	0.00205677	0.0498007	1.93394	1.58636
PTPMT1	2.81197	2.20469	2.96471	2.42802	2.56342	2.95168	2.55579	2.73314	2.93215	3.14806	3.09101	2.96031	3.21132	3.36897	2.98094	2.75042	3.06745	2.95179	7	0.00205677	0.0498007	2.65168	3.04624
RAC3	1.67588	1.19226	1.3277	1.02182	1.52528	1.78113	1.63825	1.59182	2.39826	1.64703	1.98977	1.53835	2.62737	2.82651	2.50509	1.72193	2.04753	2.35724	7	0.00205677	0.0498007	1.46927	2.16591
RIMS3	1.96318	1.24196	1.72252	1.38829	1.84856	2.00693	1.5139	1.68518	0.906316	0.973273	1.6045	1.07355	1.25322	0.724391	1.28827	1.129	1.14612	1.44398	73	0.00205677	0.0498007	1.67131	1.15426
RORC	2.30195	1.73738	2.15682	1.14146	1.82697	1.82858	1.79428	2.10156	2.01532	1.85134	2.29548	2.72357	3.0996	3.42725	2.3497	2.69264	3.19041	2.51612	7	0.00205677	0.0498007	1.86113	2.61614
RPS6KA1	2.36101	2.35027	2.51767	2.35636	2.2606	2.40593	2.16916	2.49269	2.66192	2.63112	2.52276	2.80053	3.09189	3.15182	2.57751	2.23455	2.79859	2.71521	7	0.00205677	0.0498007	2.36421	2.71859
RSPH9	1.68172	1.40261	2.2754	1.85305	1.48863	2.38764	1.70071	1.91185	2.99442	2.42828	2.6327	2.02658	2.81695	3.05835	2.42451	1.82085	2.52047	2.37873	7	0.00205677	0.0498007	1.8377	2.51018
RUNDC1	2.55372	2.4392	2.46162	2.64859	2.42111	2.14146	2.16176	2.39904	2.41904	2.99764	2.78772	2.93643	2.8184	2.89682	2.5	2.82726	3.06315	3.06952	7	0.00205677	0.0498007	2.40331	2.8316
RWDD2A	2.33603	1.50039	1.99294	1.44226	1.47726	2.07545	1.72588	1.77598	2.0891	1.90513	2.23596	2.17695	2.87167	3.05641	2.47834	2.71815	2.43492	2.27641	7	0.00205677	0.0498007	1.79077	2.4243
SDC3	3.82623	3.11862	3.79981	4.01413	4.10373	3.9984	3.49617	4.0827	3.32797	2.74006	3.51646	3.28739	3.48141	2.55343	2.94497	2.68757	3.26286	3.35267	73	0.00205677	0.0498007	3.80497	3.11548
SH3RF3	1.57296	1.0925	1.57316	1.85577	1.88994	1.98314	1.52737	2.10414	1.3442	1.11631	1.50475	1.24352	0.961699	1.04281	1.2685	1.06458	1.20953	1.27294	73	0.00205677	0.0498007	1.69987	1.20288
SKIV2L2	3.21187	2.65977	3.30397	2.8997	3.20756	3.26222	3.34152	3.49122	3.52208	3.34899	4.17424	4.08014	3.84239	4.32054	3.14417	3.59531	3.70895	3.91424	7	0.00205677	0.0498007	3.17223	3.7651
SLC13A3	0.836708	0.663868	0.815961	0.538062	0.911503	0.828976	0.968843	1.12563	1.05774	0.70394	1.3662	1.18756	1.80518	2.03448	1.16733	1.28147	1.8106	1.61779	7	0.00205677	0.0498007	0.836193	1.40323
SLC44A4	5.13231	4.26531	4.63352	3.95081	4.13194	4.29159	4.57668	4.69744	4.65326	5.34617	4.88847	6.65094	6.23155	5.98667	4.42799	5.26335	6.29693	5.53251	7	0.00205677	0.0498007	4.45995	5.52778
SLIT3	2.54826	1.81161	2.75393	2.2274	3.6147	2.77224	2.72426	2.91752	2.21059	2.02568	2.70346	1.83473	1.48324	1.87152	1.28859	1.73988	1.56548	1.80972	73	0.00205677	0.0498007	2.67124	1.85329
SMIM22	0.0984544	0.531385	0.551218	0.68534	0.479989	0.358607	1.2183	1.04301	1.49712	1.7575	0.907767	1.0412	1.60225	1.23853	1.13255	1.31229	1.13018	1.08494	7	0.00205677	0.0498007	0.620788	1.27043
SPCS1	3.622	2.9941	3.67682	3.17738	2.97969	3.53234	3.08102	3.49999	3.88525	3.88813	3.73017	3.92465	4.23144	4.32567	3.44508	3.5196	3.82047	3.90555	7	0.00205677	0.0498007	3.32042	3.8676
SPR	3.23007	2.36391	3.2143	2.32492	1.87066	3.24093	2.55109	3.0485	3.97938	3.35008	3.26898	3.19628	4.44364	4.19255	3.92397	3.01288	3.62182	3.34839	7	0.00205677	0.0498007	2.73055	3.6338
SRP9	4.95706	4.36621	4.93416	4.69271	4.38641	4.98055	4.32988	4.39236	5.07478	5.24186	5.40286	5.43568	5.03516	5.36522	5.17232	4.94075	4.60115	4.97089	7	0.00205677	0.0498007	4.62992	5.12407
STXBP6	0.906052	1.27628	1.16224	0.716295	0.938551	0.758759	1.0452	0.886599	0.783049	1.30953	1.35811	1.78531	1.38467	1.36473	1.62031	1.86764	1.23319	1.6555	7	0.00205677	0.0498007	0.961248	1.4362
SYDE1	2.5745	1.86996	2.59958	2.49796	2.46571	2.68409	2.33799	2.68906	2.16807	1.7422	2.4442	1.86306	2.23769	2.02116	1.8412	1.7625	2.07126	2.12324	73	0.00205677	0.0498007	2.46486	2.02746
SYNPO	3.64487	2.76129	3.58664	3.07636	3.65585	3.98685	3.45044	3.65764	3.51965	2.60501	2.93196	2.8899	3.13495	2.37588	2.67864	2.04397	2.54117	2.67122	73	0.00205677	0.0498007	3.47749	2.73923
SYT11	3.05452	1.89168	2.91685	2.82101	2.83725	3.08839	2.4854	3.06765	1.65504	1.68598	2.72355	2.40966	2.17884	1.61832	1.59516	2.11164	2.07672	2.14734	73	0.00205677	0.0498007	2.77034	2.02022
TDRKH	1.12279	0.924656	1.21147	0.696023	0.595907	0.702441	1.18679	1.19528	1.08881	1.12813	1.62086	1.6012	1.99631	2.0546	1.73231	1.57653	1.5779	1.28567	7	0.00205677	0.0498007	0.95442	1.56623
TIMP2	5.79425	4.46416	5.59821	5.76367	5.61444	5.98493	5.62289	5.85629	4.96203	4.62078	5.49658	5.08544	4.96502	4.22593	3.88922	4.45625	4.81043	4.85939	73	0.00205677	0.0498007	5.58735	4.73711
TMA7	3.85253	3.11361	3.9157	3.36409	3.36812	4.01067	3.13825	3.07024	5.29125	4.57367	3.76315	4.03133	4.63927	4.67289	4.69716	3.98693	4.45399	3.62621	7	0.00205677	0.0498007	3.47915	4.37358
TMC4	4.00531	3.70384	3.44838	3.29942	3.36791	3.75637	3.08574	3.16928	4.41447	3.76968	3.86231	3.7872	4.02707	4.59942	3.76607	3.5976	4.14713	4.33883	7	0.00205677	0.0498007	3.47953	4.03098
TMEFF2	1.69684	0.430139	1.18062	1.63326	1.36141	0.480238	1.92026	1.78172	1.143	1.89033	3.012	2.2459	3.36876	4.46873	2.28041	2.4851	4.33273	4.92364	7	0.00205677	0.0498007	1.31056	3.01506
TMEM179B	3.66323	3.05168	3.78528	2.99076	3.10038	3.54469	3.25077	3.74436	4.03401	4.07728	3.88847	4.08926	4.52443	4.58729	3.48775	3.65567	4.17649	4.13416	7	0.00205677	0.0498007	3.39139	4.06548
TMEM223	2.69801	2.15953	2.95727	2.29467	2.14338	2.76298	2.44289	2.70506	3.16025	2.92889	2.96107	2.85549	3.47847	3.62807	2.75492	2.704	2.99888	3.11334	7	0.00205677	0.0498007	2.52047	3.05834
TMEM238	1.20268	0.90923	1.24461	1.25725	0.859431	1.28759	1.16838	0.982757	1.7485	1.69376	1.9757	1.68665	2.60187	1.89993	2.60797	0.880704	1.91591	2.57883	7	0.00205677	0.0498007	1.11399	1.95898
TMEM8A	2.90805	2.35153	2.91551	2.66624	2.72339	2.75617	2.62313	2.99407	3.15047	3.57249	3.38953	3.00495	3.49203	3.59282	3.39708	2.56029	3.96473	3.63753	7	0.00205677	0.0498007	2.74226	3.37619
TNK1	1.98951	1.91455	2.17351	2.13978	2.10638	1.91423	1.99426	2.00406	2.12698	2.46005	2.11277	2.14434	2.5753	2.59176	2.34967	2.13046	2.77543	2.42702	7	0.00205677	0.0498007	2.02954	2.36938
TOMM22	3.304	2.75826	3.52721	3.37279	2.71367	3.58241	2.89724	2.91038	3.55667	3.86644	3.61026	3.63325	4.1768	4.15298	4.33048	3.27389	3.6909	3.4001	7	0.00205677	0.0498007	3.13325	3.76918
TOX2	1.59688	1.51388	1.89725	1.52472	2.98187	1.84244	1.68932	1.62313	2.35058	1.19707	1.50658	1.04744	1.37	1.14497	1.19099	1.25175	1.38109	1.39069	73	0.00205677	0.0498007	1.83369	1.38312
TSPAN18	2.6955	2.51725	3.04582	2.40681	2.85312	3.19285	2.58385	2.74064	2.44101	2.26761	2.54219	1.8675	2.1683	1.86574	2.05558	2.4925	2.58409	2.03732	73	0.00205677	0.0498007	2.75448	2.23218
TSSC1	1.04192	1.0333	1.32427	1.29045	0.742782	1.18313	1.11842	1.19763	0.95822	1.41876	1.37257	1.39346	1.34277	1.65428	1.44218	1.40152	1.37517	1.44567	7	0.00205677	0.0498007	1.11649	1.38046
TSTA3	2.57563	2.44478	2.9856	2.93677	2.77936	2.87297	2.54059	2.53259	3.95002	3.25826	2.67126	3.2321	3.70832	3.44986	3.25092	2.827	3.36086	3.04385	7	0.00205677	0.0498007	2.70854	3.27524
UBE2N	3.06318	2.42464	2.97175	3.0539	2.67313	3.01549	2.6933	2.76677	2.42724	3.49098	3.40914	3.47271	3.32229	3.23392	3.37203	3.13981	3.19268	3.18677	7	0.00205677	0.0498007	2.83277	3.22476
VSTM4	2.70794	1.98887	2.83528	2.52837	2.87889	2.83591	2.58757	2.99242	2.15797	1.78097	2.64311	2.12188	2.27297	1.87889	1.46849	1.78465	1.9604	2.43936	73	0.00205677	0.0498007	2.66941	2.05087
ZNF350	2.60219	1.58041	2.2218	1.45801	1.97927	2.32651	1.95802	1.97918	2.20042	2.13296	2.8925	2.85443	2.9805	3.35291	2.85817	2.93122	2.51421	3.06024	7	0.00205677	0.0498007	2.01317	2.77776
