# Supplementary material for: Integrative multiplatform molecular profiling of benign prostatic hyperplasia identifies distinct subtypes
Source: Nat Commun. 2020 Apr 24;11:1987. doi: 10.1038/s41467-020-15913-6 (PMC7181734; doi:10.1038/s41467-020-15913-6)
Supplement: Supplementary file 15 — Supplementary Dataset 12 [file 41467_2020_15913_MOESM15_ESM.xlsx]

## Sheet: Sheet1
NAME	NES_BPH_A/B	FDR_BPH_A/B	NES_GSE101486_A/B	FDR_GSE101486_A/B
BIOSYNTHETIC_PROCESS	-1.76156	0.00666827	-1.19278	0.355524
CATION_HOMEOSTASIS	-1.07091	0.470115	-1.45583	0.158594
CELLULAR_CATION_HOMEOSTASIS	-1.10808	0.417481	-1.43756	0.156735
GO_CELLULAR_HORMONE_METABOLIC_PROCESS	1.15313	0.335252	-0.956991	0.675054
GO_HORMONE_BINDING	-0.864963	0.715817	-1.21653	0.333347
GO_HORMONE_BIOSYNTHETIC_PROCESS	0.725133	0.926587	-1.11652	0.444152
GO_HORMONE_METABOLIC_PROCESS	-0.943519	0.636488	-1.28521	0.285961
GO_KIDNEY_MORPHOGENESIS	1.55222	0.148903	-1.618	0.0469213
GO_METANEPHROS_DEVELOPMENT	1.58972	0.148878	-1.7218	0.0170567
GO_NADP_METABOLIC_PROCESS	-1.53626	0.067381	-1.25556	0.300384
GO_POSITIVE_REGULATION_OF_KIDNEY_DEVELOPMENT	-0.894836	0.702923	-1.54113	0.0879859
GO_POSITIVE_REGULATION_OF_MESONEPHROS_DEVELOPMENT	-1.20126	0.310405	-1.59817	0.0509999
GO_REGULATION_OF_KIDNEY_DEVELOPMENT	-0.961415	0.649415	-1.73582	0.0174217
GO_REGULATION_OF_MESONEPHROS_DEVELOPMENT	-1.17777	0.343912	-1.74785	0.0412559
GO_REGULATION_OF_METANEPHROS_DEVELOPMENT	1.18152	0.341572	-1.60275	0.0522699
GO_SECONDARY_METABOLIC_PROCESS	1.41665	0.191394	0.934161	0.798732
HALLMARK_BILE_ACID_METABOLISM	-1.66172	0.0221095	-1.23326	0.326127
HALLMARK_FATTY_ACID_METABOLISM	-1.73601	0.00788812	-1.43286	0.147856
HALLMARK_HEME_METABOLISM	-1.40758	0.146619	-1.0035	0.60878
HORMONE_METABOLIC_PROCESS	-0.943994	0.64725	-1.11028	0.448334
KEGG_ALANINE_ASPARTATE_AND_GLUTAMATE_METABOLISM	-1.13086	0.420628	-1.37666	0.2042
KEGG_ALDOSTERONE_REGULATED_SODIUM_REABSORPTION	1.08877	0.414299	-1.61924	0.0524817
KEGG_AMINO_SUGAR_AND_NUCLEOTIDE_SUGAR_METABOLISM	-1.48625	0.0927243	-1.33299	0.253579
KEGG_ARACHIDONIC_ACID_METABOLISM	-1.3582	0.163425	-1.37985	0.208069
KEGG_ARGININE_AND_PROLINE_METABOLISM	-1.75536	0.00638948	-1.18638	0.35279
KEGG_BETA_ALANINE_METABOLISM	-1.27765	0.24844	-0.675017	0.949139
KEGG_BUTANOATE_METABOLISM	-1.23015	0.284414	-1.28276	0.27343
KEGG_CYSTEINE_AND_METHIONINE_METABOLISM	-1.66049	0.0209259	-0.890094	0.735931
KEGG_DRUG_METABOLISM_CYTOCHROME_P450	1.31951	0.230451	1.39749	0.353446
KEGG_DRUG_METABOLISM_OTHER_ENZYMES	1.29057	0.245729	-1.20574	0.338979
KEGG_ETHER_LIPID_METABOLISM	-0.995123	0.604455	-1.47244	0.143057
KEGG_FATTY_ACID_METABOLISM	-1.25787	0.263404	1.03814	0.624028
KEGG_FRUCTOSE_AND_MANNOSE_METABOLISM	-0.950459	0.65954	-1.25319	0.297333
KEGG_GALACTOSE_METABOLISM	-0.882046	0.71279	0.934361	0.864686
KEGG_GLUTATHIONE_METABOLISM	-1.97941	0.000542	-1.52284	0.100292
KEGG_GLYCEROLIPID_METABOLISM	-0.910855	0.685044	-1.37304	0.201806
KEGG_GLYCEROPHOSPHOLIPID_METABOLISM	-1.02624	0.550056	-1.34792	0.236412
KEGG_GLYCINE_SERINE_AND_THREONINE_METABOLISM	-1.47451	0.0925378	-0.965142	0.668807
KEGG_HISTIDINE_METABOLISM	1.16692	0.337325	-0.886199	0.732063
KEGG_INOSITOL_PHOSPHATE_METABOLISM	1.03302	0.46665	1.78286	0.0420483
KEGG_METABOLISM_OF_XENOBIOTICS_BY_CYTOCHROME_P450	1.39231	0.173682	1.14067	0.614698
KEGG_NICOTINATE_AND_NICOTINAMIDE_METABOLISM	-0.948535	0.650872	-0.657466	0.95011
KEGG_PORPHYRIN_AND_CHLOROPHYLL_METABOLISM	1.05729	0.446532	0.765871	0.916628
KEGG_PPAR_SIGNALING_PATHWAY	-1.51325	0.0782754	-1.66199	0.0372862
KEGG_PROPANOATE_METABOLISM	-1.64107	0.023232	-0.675088	0.961563
KEGG_PURINE_METABOLISM	-1.30931	0.209451	-1.21226	0.333748
KEGG_PYRIMIDINE_METABOLISM	-1.621	0.0281537	-1.08288	0.487789
KEGG_PYRUVATE_METABOLISM	-1.44029	0.118221	-0.750408	0.895518
KEGG_RETINOL_METABOLISM	1.53001	0.118365	1.05546	0.633245
KEGG_SELENOAMINO_ACID_METABOLISM	-1.17485	0.341294	-0.926679	0.691677
KEGG_SPHINGOLIPID_METABOLISM	-1.12775	0.407084	-1.25608	0.307486
KEGG_STARCH_AND_SUCROSE_METABOLISM	1.39414	0.190704	0.930433	0.751028
KEGG_TRYPTOPHAN_METABOLISM	-1.2126	0.298628	0.874434	0.777618
KEGG_TYROSINE_METABOLISM	1.02594	0.4568	1.18087	0.591413
MODULE_24	-1.2324	0.288889	-1.59272	0.050075
MOOTHA_GLYCOGEN_METABOLISM	-0.990834	0.601251	-0.878128	0.734329
REACTOME_CHONDROITIN_SULFATE_DERMATAN_SULFATE_METABOLISM	1.63754	0.141646	-1.29878	0.288379
REACTOME_FATTY_ACID_TRIACYLGLYCEROL_AND_KETONE_BODY_METABOLISM	-1.24253	0.280547	-1.13095	0.43074
REACTOME_GLUCOSE_METABOLISM	-1.12088	0.411171	1.51597	0.249597
REACTOME_GLYCOSAMINOGLYCAN_METABOLISM	1.93899	0.0459951	-1.29543	0.285832
REACTOME_GLYCOSPHINGOLIPID_METABOLISM	-1.31966	0.202371	-0.941143	0.68476
REACTOME_HEPARAN_SULFATE_HEPARIN_HS_GAG_METABOLISM	1.67214	0.166087	-1.11738	0.450334
REACTOME_INTEGRATION_OF_ENERGY_METABOLISM	-1.11643	0.410476	-0.946826	0.684401
REACTOME_KERATAN_SULFATE_KERATIN_METABOLISM	1.54141	0.132105	-0.992842	0.62186
REACTOME_LIPOPROTEIN_METABOLISM	1.26402	0.255521	-1.30412	0.298344
REACTOME_METABOLISM_OF_AMINO_ACIDS_AND_DERIVATIVES	-2.06153	0.000215	-1.2245	0.33418
REACTOME_METABOLISM_OF_CARBOHYDRATES	0.934261	0.609554	-1.03361	0.555134
REACTOME_METABOLISM_OF_LIPIDS_AND_LIPOPROTEINS	-1.38238	0.146964	-1.30115	0.293681
REACTOME_METABOLISM_OF_MRNA	-2.34627	0	-1.09341	0.474212
REACTOME_METABOLISM_OF_NON_CODING_RNA	-1.12801	0.416363	-0.92637	0.682592
REACTOME_METABOLISM_OF_NUCLEOTIDES	-1.39017	0.151709	-1.40945	0.171398
REACTOME_METABOLISM_OF_PROTEINS	-2.1174	0.000287	-1.27429	0.281274
REACTOME_METABOLISM_OF_RNA	-2.25995	0	-1.08193	0.480978
REACTOME_METABOLISM_OF_VITAMINS_AND_COFACTORS	-1.22865	0.278478	-1.15292	0.394031
REACTOME_PEROXISOMAL_LIPID_METABOLISM	-1.47751	0.0954517	-1.28893	0.287987
REACTOME_PHOSPHOLIPID_METABOLISM	-1.08742	0.447569	-1.03907	0.562059
REACTOME_PI_METABOLISM	0.568648	0.983394	1.34935	0.353222
REACTOME_PURINE_METABOLISM	-1.27689	0.241667	-1.47339	0.152439
REACTOME_PYRIMIDINE_METABOLISM	-0.865159	0.727393	-1.15434	0.399427
REACTOME_PYRUVATE_METABOLISM	-0.823549	0.766838	1.22061	0.57982
REACTOME_PYRUVATE_METABOLISM_AND_CITRIC_ACID_TCA_CYCLE	-1.40115	0.146802	1.14041	0.53837
REACTOME_SPHINGOLIPID_METABOLISM	-1.38352	0.152154	-1.2175	0.339249
REACTOME_SULFUR_AMINO_ACID_METABOLISM	-1.76428	0.00747332	-0.857937	0.756855
SECONDARY_METABOLIC_PROCESS	-1.38154	0.142413	-1.03646	0.558376
