# Supplementary material for: Integrative multiplatform molecular profiling of benign prostatic hyperplasia identifies distinct subtypes
Source: Nat Commun. 2020 Apr 24;11:1987. doi: 10.1038/s41467-020-15913-6 (PMC7181734; doi:10.1038/s41467-020-15913-6)
Supplement: Supplementary file 16 — Supplementary Dataset 13 [file 41467_2020_15913_MOESM16_ESM.xlsx]

## Sheet: Sheet1
Gene	Sample_14	Sample_12	Sample_10	Sample_11	Sample_1	Sample_7	Sample_18	Sample_16	Control_1	Control_2	Control_3	Control_4	pValuesComBat	qValuesComBat
A2M	7.89331	7.33476	8.50401	7.61799	9.23011	8.23692	8.08752	8.31979	4.44821	6.23933	5.3187	6.29353	0.000103951	0.0258818
AADAT	2.56039	2.13701	2.55558	1.9252	2.04447	1.97973	2.63502	2.3761	2.95707	2.83408	3.36039	2.88275	0.00144064	0.0401098
AASS	3.44454	3.11459	2.84702	2.6884	3.49742	3.06786	3.1425	2.74728	2.45273	2.36395	1.89207	2.53501	0.0019013	0.0423915
ABCA1	2.19768	2.05189	2.05062	2.38236	1.80969	1.68432	1.87385	2.40059	1.11149	0.987567	0.951741	1.18123	2.9e-05	0.0194668
ABCA2	3.30456	3.20691	3.1717	2.9242	3.35598	3.04232	2.93565	2.9822	2.57079	2.61659	2.53001	2.89905	0.00115216	0.0398289
ABCF3	3.10614	2.93606	3.23753	3.02534	3.24125	3.03167	3.15751	3.24782	3.86349	3.57092	3.36989	3.3517	0.00195353	0.0427426
ABHD16A	3.4063	3.18458	3.47679	3.41186	3.08946	3.42456	3.22315	3.63844	3.62443	3.86552	3.79321	3.77504	0.00188547	0.0422077
ABO	1.73734	1.50607	1.16976	1.62616	0.870986	0.710978	1.87888	1.80125	2.50838	2.36516	2.18109	3.14924	0.00166296	0.0409352
ACACA	2.56135	2.51958	2.65765	2.61659	2.80722	2.56555	2.75622	3.17718	3.50836	3.47386	3.658	2.81172	0.00286151	0.0466852
ACADL	1.83198	1.1073	1.46924	0.118134	1.46482	1.32404	2.41219	2.24751	3.72116	2.88155	3.38336	2.53628	0.00247756	0.0449667
ACADVL	6.69567	6.37765	6.39863	6.43806	6.54201	6.52725	6.37112	6.70107	6.60811	7.09657	6.85525	7.10887	0.0029306	0.0472028
ACP2	3.02694	2.49174	3.03577	2.75245	2.50176	3.01346	2.9744	3.32528	3.60295	3.79761	3.9372	3.4095	0.000739967	0.0358071
ACPP	7.88907	5.27159	7.05978	4.69277	7.17343	6.67046	7.75183	9.76522	10.4982	11.026	11.0985	8.96093	0.0032498	0.047676
ACSBG1	1.74656	1.60696	1.89578	2.30358	2.04882	2.06977	2.1387	2.03983	2.33755	2.46654	2.36728	2.55871	0.00352301	0.0490721
ACSM3	1.73342	1.51983	1.74365	1.38028	2.11416	1.65273	2.02418	2.41433	3.12615	2.59559	3.27593	2.42325	0.000898379	0.0380091
ACTR3B	0.839949	0.94855	0.989609	0.779369	0.995898	0.969211	1.05391	0.976984	1.25374	1.23765	1.07301	1.0807	0.00326112	0.0476808
ACY1	2.7999	2.59405	2.92615	3.06002	2.62555	2.79896	2.93972	2.79535	3.21903	3.09716	3.35267	3.04224	0.00308704	0.0472028
ADAMTSL4	2.39953	2.64843	3.10636	2.93754	3.24068	2.94185	3.04136	2.61763	1.6185	2.08598	1.02988	2.14906	0.000496777	0.0314909
ADHFE1	2.53015	2.97646	3.10553	2.58646	3.14298	2.61241	2.97074	3.06213	3.43912	3.24156	3.35792	3.58261	0.00327417	0.0477916
ADIPOR1	3.80254	3.50817	3.86309	4.09094	3.79142	3.81877	3.75343	4.06675	4.32025	4.26857	4.31383	4.15247	0.00140467	0.0401098
ADIPOR2	2.92397	2.6495	2.97985	3.06513	3.18509	3.11209	3.04714	3.17042	3.7462	3.40932	3.46581	3.24388	0.00259687	0.0452295
ADPGK	3.22659	3.28613	3.35887	3.08065	3.11154	3.20598	3.25985	3.65738	3.59661	4.06498	3.96676	3.85835	0.000377874	0.0296665
ADPRM	2.38806	1.88461	2.30701	1.77521	2.09703	2.3221	2.66086	2.56046	3.15109	3.28311	3.8621	2.7202	0.00117908	0.0398795
ADRB1	1.64172	0.836779	1.17576	0.80837	0.577715	0.448679	1.90038	1.91451	2.75964	2.64314	2.93282	1.82847	0.00246057	0.0449667
ADRB2	1.68731	1.35748	2.19024	2.15075	1.36179	1.86421	2.36167	3.24603	3.70543	2.88992	3.77151	3.13188	0.00311424	0.0472315
AFAP1	2.71409	2.02706	2.48594	2.30842	2.68242	2.47837	2.14632	2.5264	1.60183	1.9451	1.83079	2.05975	0.002594	0.0452295
AFMID	2.58127	2.6568	2.88637	2.47265	2.16027	2.72085	2.7271	2.76039	3.0919	3.10732	2.90937	3.22291	0.00360128	0.0492432
AFTPH	3.02181	2.93414	3.10259	3.21667	2.87492	2.83933	3.17725	3.10134	3.23799	3.55292	3.64578	3.28364	0.00234477	0.044731
AGAP1	1.60834	1.60661	1.62975	1.75669	1.75487	1.64405	1.53565	1.63902	1.46258	1.50648	1.22215	1.41068	0.00150172	0.0401098
AGAP4	2.49784	2.2793	2.49646	2.35098	2.5235	2.24573	2.42756	2.47446	2.65942	2.77474	2.6443	2.66781	0.000831271	0.0372605
AGO3	1.96231	1.72189	1.6919	1.85451	1.97905	1.77193	1.69965	1.84753	1.56611	1.36118	1.28017	1.57878	0.000705738	0.0358071
AGPS	2.22186	1.75587	1.9472	2.45172	1.64872	1.92759	1.77855	1.89912	1.25453	1.40068	1.29446	1.64245	0.00362141	0.0493841
AGRN	4.67109	4.09945	4.42444	3.95971	3.90532	4.06203	4.08246	3.73436	3.22291	3.44848	3.33732	3.66829	0.00177477	0.0414973
AHCY	3.80661	3.48312	4.15482	3.68889	3.70295	4.00898	3.87709	4.38297	4.6942	4.62878	5.11216	4.18462	0.00275663	0.0458614
AHDC1	2.72432	2.93567	3.178	3.19064	3.41353	2.76463	2.85127	2.77695	2.11179	2.28184	2.10712	2.35161	0.000208957	0.0277921
AHR	3.10971	4.11449	3.96465	4.40952	3.80229	3.68277	3.81848	3.9042	2.34334	2.71707	2.33293	3.49402	0.00165237	0.0408652
AKAP1	3.86203	3.54507	3.76089	3.56064	3.82761	3.6185	3.77391	3.97273	4.2669	4.19916	4.55214	4.11033	0.000319719	0.0291401
ALAD	3.34688	3.11238	3.55865	3.20828	3.37781	3.2868	3.34678	3.55428	4.11987	3.84033	4.00977	3.43365	0.00289129	0.046984
ALCAM	3.20878	2.39278	2.86339	2.95326	2.69745	2.50023	3.15523	2.98707	3.28924	3.71135	3.6629	3.56867	0.00141546	0.0401098
ALDH3A2	4.03852	3.72475	4.16898	4.37741	3.95783	4.08756	4.29365	4.27683	4.65299	4.86575	4.90902	4.60058	0.000324946	0.0292316
ALG12	2.45767	2.18547	2.63605	2.31536	2.31963	2.4248	2.55852	2.57991	2.83329	2.89544	2.95292	2.72057	0.000681237	0.0356721
ALG2	3.06199	2.59077	3.07796	2.90767	3.06986	3.15588	3.17546	3.36239	3.79956	3.76763	4.14095	3.28279	0.00179132	0.0416424
ALG3	2.16582	1.9314	2.54339	2.30916	2.00186	2.30599	2.38529	2.38047	2.7237	2.82456	2.84908	2.70252	0.000711619	0.0358071
ALG8	2.06365	1.84103	2.27052	2.09876	1.84278	2.3197	2.21844	2.44722	2.58234	2.93218	2.88039	2.60285	0.000735692	0.0358071
ALKBH1	1.83272	1.57528	1.95076	1.67322	1.69904	1.93618	1.96667	1.83768	2.01267	2.21935	2.05538	2.36754	0.00322983	0.0475174
AMD1	4.39087	4.45426	4.59575	4.05411	5.44957	4.12909	5.26693	5.0683	5.91408	6.47559	6.39477	5.20336	0.00263325	0.0452378
AMER1	1.15504	1.01508	1.25997	1.43994	1.09924	1.00601	1.12355	1.20115	0.954598	0.736566	0.567211	0.88883	0.00231052	0.0444698
ANPEP	2.92193	1.82124	1.71206	1.45596	1.89838	2.69667	3.6658	4.23948	5.13851	5.69241	6.22674	4.54584	0.000541989	0.0328238
AP2A2	2.81592	2.77372	2.99408	2.77956	2.91121	2.99415	2.83368	3.22373	3.2598	3.50987	3.20623	3.26977	0.00137358	0.0401098
APITD1-CORT	1.49044	1.22335	1.66547	1.19807	1.07051	1.51118	1.6619	1.43871	1.83245	1.81703	2.01385	1.82615	0.00269689	0.0456293
APOL6	2.96556	2.78276	2.89873	2.66589	2.63834	2.37695	2.55756	2.69815	2.11547	2.24628	2.26127	2.42109	0.00193235	0.0427426
APPL2	3.46762	3.19666	3.21136	2.9714	3.25303	2.94194	3.4469	3.49308	4.00691	4.07254	4.01318	3.61836	0.000389111	0.0300033
ARAF	3.98189	3.86595	4.32142	3.99239	4.0429	4.35258	4.16955	4.13384	4.37118	4.5456	4.64799	4.45789	0.00194673	0.0427426
ARFIP2	3.60807	3.55153	3.83894	3.53876	4.07162	3.9631	3.85742	4.06371	4.20178	4.71724	4.56769	4.14948	0.0022047	0.0438555
ARHGAP35	3.33094	3.08776	3.10706	3.35671	3.46675	2.95344	2.97921	3.11838	2.59633	2.41196	2.70096	2.37404	0.000131823	0.0258818
ARHGAP39	1.60369	1.72425	1.69703	1.56893	1.70227	1.62864	1.67395	1.80525	2.02323	1.91813	1.90839	1.87481	0.000168256	0.0259392
ARHGEF17	4.11222	3.89576	3.86698	3.75468	4.31243	4.19194	3.6277	3.91142	2.9992	3.43841	3.01083	3.75213	0.00302526	0.0472028
ARHGEF6	2.37958	2.19683	2.41048	2.21818	2.11519	2.33374	1.94626	2.2359	1.34579	1.65127	1.23769	1.8324	0.000145503	0.0258818
ARL10	1.70872	1.50751	1.70278	1.73189	1.76192	1.49532	1.44325	1.54309	1.09207	1.16953	1.05436	1.52361	0.00198539	0.0427426
ARMC6	2.47968	2.46101	2.68868	2.38799	2.47741	2.55739	2.49276	2.67311	2.81403	2.87415	2.89386	2.77215	0.000284557	0.0291401
ARMC9	1.41734	1.03489	1.24497	1.24633	1.16746	1.18327	1.14513	1.23053	0.981	1.00397	0.990245	0.990578	0.00305491	0.0472028
ARMCX3	3.80323	3.28357	3.64118	3.34028	3.54331	3.51995	3.59079	3.99575	4.59508	4.28218	4.57436	3.77079	0.00219476	0.0438555
ARRDC1	4.2478	4.03292	4.06141	3.86983	3.99255	4.14809	4.3195	4.09962	4.47165	4.79035	4.50812	4.7873	0.000170477	0.0259392
ARSD	2.88213	2.73363	2.89937	2.43861	2.97053	2.94783	3.09073	3.05984	3.49314	3.34888	3.87049	3.24373	0.00149068	0.0401098
ASAP1	2.98159	2.4046	2.71183	2.84853	2.70132	3.06417	2.3369	2.71283	1.84017	2.06709	1.57811	2.20806	0.000539135	0.0328238
ASPA	2.24468	2.42402	2.65743	1.77061	2.87231	2.54757	2.23165	2.22355	0.629098	1.10567	1.21116	2.11115	0.0021044	0.0437566
ASTE1	1.7465	1.40679	1.94782	1.48528	1.6142	1.50015	1.73505	1.81999	1.95137	2.13934	2.14414	2.05054	0.00204602	0.0433063
ATF1	2.59305	2.31533	2.68059	2.46299	2.38395	2.30158	2.53577	2.60096	2.82615	2.80185	2.9909	2.77727	0.000968302	0.0380091
ATG16L1	2.70936	2.42429	2.67957	2.39391	2.60611	2.47127	2.47218	2.80368	2.73535	2.97187	3.04887	2.90512	0.00311741	0.0472315
ATG4B	3.77855	3.69888	3.82444	3.48202	3.60898	3.77269	3.74083	3.81215	3.99143	4.2036	4.08994	4.27955	0.00016944	0.0259392
ATP11A	2.35486	1.99646	2.02509	1.80342	2.09621	1.78612	1.79064	2.25365	1.61715	1.55943	0.962071	1.27612	0.00132582	0.0401098
ATP1B2	1.76714	2.18324	2.11767	1.97894	1.99709	2.69242	1.90417	1.69834	0.70423	1.04036	0.657077	1.16818	7.66e-05	0.0258818
ATP2C1	3.36059	2.97493	3.2851	3.02242	3.14026	3.07262	3.5155	3.80791	4.44609	4.48339	4.89446	3.78199	0.000334076	0.0295705
ATP6AP1	4.18041	3.93248	4.3724	4.03904	4.22929	4.24431	4.17151	4.50211	4.69739	4.98228	5.08878	4.32327	0.00323141	0.0475174
ATP6V0B	3.80497	3.07905	3.71114	3.4166	3.30966	3.81763	3.66859	3.89967	4.17483	4.37196	4.79497	4.01622	0.00238563	0.044731
ATP6V1C2	3.64992	3.20597	3.98614	3.58291	3.49122	3.89361	3.85809	4.23631	4.46142	4.57733	5.32223	4.5408	0.000918066	0.0380091
ATPAF2	1.54317	1.45811	1.61704	1.37932	1.34855	1.49799	1.54091	1.64958	1.70726	1.83289	1.7877	1.86448	0.000551553	0.033029
ATRNL1	2.04733	1.42367	1.8078	1.04519	2.04851	2.30929	2.14544	1.95214	0.162377	0.622394	0.563392	0.681887	0.000154896	0.0258818
ATXN3	2.01991	2.06495	2.02398	2.14497	1.96445	1.83351	1.96981	1.89134	1.82135	1.68941	1.61747	1.86792	0.00356224	0.0491508
AUH	2.77734	2.5302	2.61049	2.26496	2.34178	2.47986	2.84392	3.00044	3.31242	3.43996	3.79155	2.8693	0.00213827	0.0437814
AXIN2	3.10614	3.18069	3.42442	2.74555	3.40351	3.34512	3.14201	2.89837	2.17326	2.96066	2.48899	2.51838	0.00365349	0.0494528
AZGP1	5.54997	6.16884	6.19	4.90544	5.86008	5.90525	5.73919	7.93236	7.93336	7.95913	8.59057	7.29791	0.00254374	0.0452295
B3GALT4	1.82751	1.51408	1.73595	1.71478	1.31203	1.56974	1.79208	2.05725	2.30091	2.18706	2.49096	2.30701	0.000440462	0.0314793
B4GALT3	2.78932	3.01686	3.0053	2.99895	3.05202	2.84998	3.0364	2.90854	3.18385	3.29546	3.14493	3.24538	0.000716958	0.0358071
BAIAP2	2.44614	2.32112	2.6628	2.7824	2.60063	2.92771	3.04589	2.94574	3.43538	3.47901	3.87916	3.35375	0.000310434	0.0291401
BAIAP2L2	1.70595	1.7106	1.83308	1.25172	1.70928	1.66346	1.87614	1.77161	2.20295	1.99405	2.21197	1.99883	0.00305665	0.0472028
BAIAP3	1.22092	1.99711	2.16465	1.54901	2.1999	1.69996	2.5293	1.92151	2.42813	2.79866	2.89418	3.00417	0.00330184	0.0477916
BCAP29	2.30377	1.93719	2.40981	2.43721	2.21592	2.08317	2.29462	2.4042	2.53303	2.74337	2.83431	2.53719	0.00300895	0.0472028
BCDIN3D	1.90282	1.30469	1.94718	1.50359	1.29132	1.41132	1.78929	1.86323	2.26282	2.2833	2.35527	1.99687	0.00275792	0.0458614
BCL9L	3.47094	3.66904	3.64677	3.61693	3.51532	3.14072	3.1591	3.34989	2.78645	2.76814	2.55084	3.01779	0.000342868	0.0295705
BICC1	2.04	1.10052	1.53103	1.47423	1.58042	1.87405	1.59695	1.62852	0.855634	0.923194	1.05329	0.911181	0.000977385	0.0380091
BMP5	4.05733	3.17103	4.29614	2.63075	2.75415	4.277	3.72969	3.81639	-0.12383	1.25284	2.10658	2.41132	0.00161305	0.0408652
BMPR1B	2.19226	0.406423	1.19375	0.146269	1.19771	0.767811	2.21252	2.68108	3.8097	3.15443	3.8591	2.46549	0.00356818	0.0491508
BNIP3	3.29657	2.4641	3.03388	2.06983	2.63602	2.80342	3.21311	3.66014	4.13764	4.08071	4.94115	3.47837	0.00329739	0.0477916
BOC	2.91391	2.84365	3.16803	3.31149	3.6887	3.14035	2.83243	3.27447	1.7419	2.58025	2.37862	2.69925	0.00309357	0.0472028
BSDC1	3.75343	3.58025	3.67201	3.59141	3.76328	3.66302	3.69367	3.8447	4.0917	4.11328	3.97118	4.03068	3.51e-05	0.0194668
BTBD19	2.17904	2.6954	2.50876	2.76018	3.08823	2.41663	2.56284	2.26959	1.67273	1.87154	0.897578	1.66847	0.000553288	0.033029
BTBD9	1.82397	1.87624	1.85982	1.8388	1.92041	1.56245	1.80514	1.68179	1.56298	1.55553	1.45327	1.45239	0.0010338	0.0385933
C10orf54	3.46841	3.19607	3.74206	3.86194	3.34404	3.79847	3.25596	3.51091	2.20129	2.92277	2.33235	3.31034	0.00335075	0.0480682
C10orf95	1.17227	1.13604	1.28626	0.753018	0.943798	0.827203	1.47882	1.17709	1.73043	1.75702	1.73842	1.33838	0.00320134	0.0475174
C11orf95	2.45192	2.27038	2.60472	2.17851	2.3579	2.66068	2.13387	2.35553	1.77636	1.81137	1.87943	2.21208	0.0030144	0.0472028
C14orf1	2.85995	2.30537	3.12241	2.54174	2.34057	2.96462	3.11644	3.12772	3.68867	3.7635	4.42324	3.22526	0.00252362	0.0451301
C14orf169	2.01197	1.70054	1.97802	1.96154	1.88323	1.74676	1.88541	1.65378	1.44366	1.68984	1.40933	1.56603	0.00257294	0.0452295
C16orf58	4.56117	4.66378	4.93195	4.42641	4.79213	4.74467	4.77484	4.83744	5.05735	5.3876	5.26642	5.10915	0.000503058	0.0314909
C17orf100	0.907036	1.201	1.2112	1.06708	0.86713	1.04176	1.36844	1.12481	1.25913	1.7298	1.43555	1.6833	0.00342013	0.0484071
C1orf210	1.86617	1.69823	1.86536	2.02035	1.23123	1.37088	2.10066	2.16952	2.85127	2.92729	2.84535	2.46383	0.000373179	0.0296665
C1orf27	2.90728	2.59166	2.86811	2.8134	2.64593	2.73454	2.81396	3.02467	3.31659	3.36288	3.47269	3.12832	0.000131848	0.0258818
C1orf56	3.17249	3.20038	3.29573	3.33681	3.10758	3.37944	3.32477	3.42293	3.54143	3.83511	3.75842	3.80543	8.22e-05	0.0258818
C1QL1	1.31792	2.6102	3.33973	1.51338	3.30026	2.73304	2.83332	2.56571	0.00361221	0.394579	0.443486	0.754974	0.000312174	0.0291401
C1QTNF7	2.69526	1.50961	2.57755	2.6539	1.69424	2.47719	1.88666	2.3124	1.01435	1.1441	0.660115	1.63269	0.00225064	0.0441727
C21orf59	3.20171	2.8982	3.23737	3.03645	2.78009	3.27258	3.05836	3.2675	3.37656	3.56965	3.39934	3.6512	0.0029902	0.0472028
C22orf23	2.82693	2.77221	3.06085	3.21413	3.05909	2.70918	2.51707	2.71932	2.00324	1.5582	2.15288	2.37271	0.000487884	0.0314909
C2orf82	1.04159	1.02227	1.24043	1.08758	1.07621	1.10693	1.17469	1.18281	1.19886	1.38668	1.29307	1.44817	0.00239132	0.044731
C6orf52	0.472581	0.138826	0.294393	0.272039	0.341852	0.384426	1.26897	1.10029	2.36404	1.86536	1.8882	0.878938	0.002244	0.0441727
C7	5.02684	5.80012	6.06526	5.29783	7.03111	6.07567	6.42796	5.94453	1.13606	3.78799	3.37018	4.23255	0.000510666	0.0316515
C8orf76	1.98712	1.74903	2.08379	1.97945	1.9115	1.89511	2.03353	2.09801	2.09285	2.43836	2.38101	2.4691	0.000986793	0.0380091
C8orf82	3.15069	2.84532	3.07147	2.405	2.55479	3.16888	3.38986	3.48692	3.82555	3.83576	4.67065	3.61161	0.00299139	0.0472028
C9orf152	2.25877	2.32904	2.0994	2.87977	1.71374	1.74105	2.75424	2.71046	3.92726	3.68097	3.51508	2.9854	0.00102085	0.0385933
C9orf72	2.12023	2.33901	2.06955	1.99485	2.16361	2.48174	2.44066	2.45442	2.76535	2.88452	2.72261	3.06547	0.000305007	0.0291401
C9orf91	2.50536	2.57869	2.76308	2.1814	2.80031	2.60823	2.69197	3.11654	3.28506	3.45293	3.76301	2.97336	0.00233736	0.044731
CAB39L	3.35148	3.04586	2.96438	2.70871	2.95051	3.06617	3.33311	3.24295	3.5866	3.88714	4.01525	3.38055	0.00157138	0.04074
CABLES1	1.19483	1.3932	1.34763	1.72957	1.15025	1.47593	1.38338	1.18341	0.585339	0.697414	0.67753	0.960773	0.000222224	0.0281486
CACNA1C	2.58137	1.98172	2.19394	2.37543	2.24072	2.36609	2.12115	2.57523	0.945794	1.3817	1.1588	1.63883	3.96e-05	0.019721
CAMK1D	2.14587	1.8982	2.17878	2.74964	2.50862	2.177	2.08226	2.0576	1.41812	1.66515	1.3343	1.85731	0.00223928	0.0441727
CAMSAP3	2.49933	2.46764	2.27101	2.67957	2.3634	2.1014	2.74339	2.69448	3.36543	3.23489	3.2219	3.03238	0.000147615	0.0258818
CANT1	3.90083	3.5352	3.83576	3.99005	3.79541	3.78591	4.13355	4.3222	4.95559	5.01368	5.30154	4.06729	0.0016845	0.0411421
CAPN6	0.939957	0.603687	1.06202	0.742262	0.941869	0.454124	1.23357	1.17396	1.75312	1.70502	1.39132	1.6408	0.000683118	0.0356721
CARKD	3.96017	3.68576	3.90209	3.72797	4.00789	4.174	3.92566	4.04038	4.33496	4.48652	4.09676	4.31544	0.00309065	0.0472028
CBFA2T2	2.80779	2.76991	2.89086	2.64965	2.65642	2.70191	2.92001	3.08264	3.46401	3.04484	3.80296	3.23828	0.00148053	0.0401098
CBL	2.05456	1.86518	1.83576	2.20404	1.90425	1.63051	1.64075	1.93581	1.4373	1.46897	1.36702	1.53785	0.00172	0.0413374
CBX6	3.81422	3.48803	4.00005	3.66531	3.77922	4.00663	3.52344	3.67854	2.46395	2.69959	2.77476	3.08146	1.99e-05	0.0194668
CC2D2A	2.4594	1.69489	2.12597	1.85775	1.71636	2.04871	1.87954	2.01106	1.09843	1.21285	1.41984	1.63818	0.00181423	0.0416424
CCBL1	1.49614	1.90628	1.93227	1.60428	1.41161	1.63778	1.99359	1.84436	2.17292	2.08189	2.4871	2.43046	0.00145331	0.0401098
CCDC152	5.20525	5.08266	5.27644	5.31387	5.03084	5.1702	5.32184	5.37779	5.90638	5.35824	5.88468	5.87552	0.000621036	0.0352846
CCDC180	1.47065	1.30743	1.22529	1.25441	1.13057	1.37049	1.22672	1.20206	0.901415	0.942151	0.871328	1.18573	0.0021609	0.0437814
CCDC22	2.90078	2.63145	3.10415	2.79083	2.82314	3.05698	2.95064	3.05497	3.19396	3.52923	3.3995	3.10779	0.00370603	0.0497258
CCDC68	0.436655	0.85991	0.740176	0.145839	0.119653	0.126086	1.14633	1.23772	2.03587	2.24218	1.64971	1.25847	0.00153087	0.0403066
CCDC74A	1.52609	1.78407	2.50494	1.10148	1.60477	1.96363	2.49322	2.09545	2.71409	3.07118	2.94183	2.85554	0.00251171	0.0451026
CCDC88A	1.68855	1.7709	1.70288	1.50497	1.77093	1.66665	1.5984	1.76909	1.02163	1.31723	1.3226	1.42181	0.00027272	0.0291401
CCND1	5.54952	5.33453	5.7638	5.97237	5.36639	5.64985	5.36724	5.19879	4.40678	4.60749	4.69924	5.21286	0.00109598	0.0390807
CCND2	3.69226	3.66658	4.04336	3.52817	3.93875	4.39144	3.80543	4.24271	2.80266	3.15741	3.22667	3.35113	0.00109926	0.0390807
CD37	2.85099	2.60245	2.96999	2.74601	2.41059	2.42503	2.27746	2.68222	1.18961	1.98159	1.16577	2.27666	0.00154209	0.0403559
CD46	5.0058	4.5787	4.6423	4.89776	4.58216	4.41943	4.87697	4.92641	5.14552	5.40621	5.8891	5.0719	0.00310333	0.0472028
CDAN1	2.51549	2.54884	2.74703	2.38341	2.74327	2.41604	2.52677	2.88446	2.87541	3.05897	2.90111	3.03421	0.00304605	0.0472028
CDC14B	1.91505	1.57843	1.94119	1.77848	1.8818	1.90428	2.01234	2.08612	2.78129	2.4056	2.24287	2.13834	0.00215239	0.0437814
CDK3	3.67318	3.30179	3.84204	3.42259	3.61108	3.76988	3.79289	3.74963	4.06563	4.41506	3.98434	4.53854	0.00105236	0.0390608
CECR5	2.46905	2.12831	2.51166	2.01153	2.44797	2.4602	2.4014	2.60024	2.80182	3.07138	2.74013	2.8815	0.00146288	0.0401098
CEP170	1.83966	1.63332	1.73563	1.55019	1.72685	1.73002	1.55283	1.76293	1.08634	1.37423	1.35962	1.44083	0.000498867	0.0314909
CEP350	2.33821	2.29929	2.08501	2.4446	2.37176	2.05476	2.22515	2.31056	2.12363	1.79913	1.74329	1.80709	0.00137185	0.0401098
CEP70	2.44584	2.24188	2.4134	2.27567	2.32525	2.27997	2.38732	2.50168	2.78023	2.71862	2.79432	2.37486	0.00357357	0.0491508
CEP85L	1.35085	1.36332	1.3968	1.1995	1.27095	1.29391	1.25829	1.47867	0.86566	0.801221	0.721876	1.1584	0.000223815	0.0281486
CEP89	1.83333	1.53413	1.8485	1.55461	1.85161	1.62538	2.02496	2.0817	2.78197	2.40647	2.79362	1.93159	0.00265429	0.0453012
CERK	2.89841	2.76265	2.95924	2.6841	3.13613	3.07894	2.76689	2.72361	2.28932	2.23182	1.90882	2.60972	0.000776561	0.0360558
CFI	2.75396	2.45994	2.387	2.55118	1.76294	2.6861	2.11727	2.26076	1.51957	1.43848	0.980736	1.88857	0.00131757	0.0400928
CHCHD7	2.0007	1.66073	2.06769	1.60037	1.82552	1.9248	2.06195	1.95996	2.24773	2.46489	2.53907	2.13177	0.00202101	0.0432015
CHD4	4.26071	4.29852	4.31395	4.45567	4.51576	4.24559	4.07352	4.29533	3.95636	4.04109	3.87222	4.13889	0.00308943	0.0472028
CHD9	2.70671	2.82863	2.60476	2.70444	2.86645	2.4592	2.66747	2.61961	2.47586	2.19531	2.33534	2.37013	0.00131312	0.0400928
CHI3L2	1.26294	1.28445	1.8621	0.206261	1.15772	1.0508	1.13223	1.26559	-0.000720817	0.240895	0.221125	0.448606	0.00329801	0.0477916
CHMP1A	4.05205	3.88869	4.28908	4.10809	3.97508	4.26381	4.04651	4.30776	4.357	4.60034	4.80417	4.39931	0.00242213	0.044889
CLASP1	2.826	2.70813	2.8038	2.8492	2.83281	2.82872	2.61128	2.77	2.53539	2.50149	2.43617	2.60033	0.000272512	0.0291401
CLCN5	1.12932	1.6025	1.19762	1.45655	1.72018	1.61336	1.21944	1.50855	0.786271	0.967757	0.778223	1.04868	0.00136155	0.0401098
CLEC3A	1.15685	2.23976	1.86061	1.42782	1.43557	2.42467	1.52516	1.23901	-0.11604	0.469194	-0.0359628	-0.149598	8.85e-05	0.0258818
CLEC7A	2.18595	2.02442	2.30557	1.07308	2.1141	1.78809	1.57969	2.25822	0.466237	1.08546	0.84574	1.3902	0.00321009	0.0475174
CLIP2	2.27695	2.00259	2.58497	2.46086	2.28596	2.49621	2.22307	2.38371	1.39478	1.56141	1.48014	1.90924	9.63e-05	0.0258818
CLMP	2.04262	1.60438	1.80211	1.94559	1.82436	2.01947	1.97352	2.02011	0.984506	1.40028	0.585432	1.40232	0.000335789	0.0295705
CMC2	2.27189	1.91533	2.06062	1.97131	2.2463	2.37443	2.38989	2.37047	2.40731	2.97237	3.01369	2.60801	0.00264009	0.0452378
CMTM8	2.14184	2.07786	2.3429	1.69941	1.60279	2.00132	2.36599	2.33726	3.0556	2.65837	3.19357	2.58497	0.00122589	0.0400928
CNDP2	3.74764	3.07837	3.38015	2.9601	3.03983	3.43714	3.40682	4.01642	4.68612	4.36895	4.56477	3.7201	0.0023752	0.044731
CNKSR1	2.83358	3.03872	2.97554	3.02125	2.80992	2.70801	3.04789	2.81638	3.14502	3.27551	3.08396	3.37629	0.00277844	0.0459401
CNOT3	3.14816	3.07388	3.26985	3.06361	3.13506	3.04143	3.16547	3.16002	3.48112	3.52904	3.27782	3.49595	0.00015841	0.0258818
CNTNAP1	2.35855	2.28906	2.60673	2.07782	2.59581	2.66677	1.99346	2.38764	1.41964	1.51588	1.45149	2.19762	0.00217657	0.0437814
COA4	3.11739	2.66506	3.17556	3.03589	2.86315	3.01633	3.09989	3.25893	3.38192	3.74183	3.85762	3.36956	0.00137735	0.0401098
COASY	3.674	3.38405	3.79064	3.72691	3.53087	3.63624	3.55667	3.75808	3.94871	4.03414	3.95502	3.97154	0.000649027	0.035625
COG3	3.32026	3.20005	3.26391	3.32856	3.31619	3.06624	3.32439	3.41811	3.57152	3.78189	3.95179	3.49438	0.000765654	0.0358071
COG5	2.97982	2.66477	3.11849	2.8181	2.72374	2.87847	3.06354	3.08886	3.43761	3.50316	3.62569	3.14632	0.00100756	0.0385014
COG7	2.76029	2.8454	2.95563	2.76702	2.83341	2.99111	2.84755	3.07509	3.12601	3.2701	3.38598	3.16253	0.000489107	0.0314909
COL14A1	4.56497	3.84577	4.64801	4.66499	5.40493	4.74965	4.68827	4.80932	1.12719	2.96634	1.80786	2.37463	1.8e-05	0.0194668
COL5A1	4.24265	3.84279	4.68314	4.59933	4.96028	4.94753	4.45687	4.49855	2.99882	3.9034	2.2412	3.83045	0.00263638	0.0452378
COL5A2	3.65384	2.94809	3.37403	3.3822	3.95957	4.08616	3.39359	3.62016	1.79315	3.06382	2.07924	2.85358	0.0024832	0.0449667
COL6A3	4.39209	3.93857	4.14352	4.02282	5.2025	4.71134	4.13541	4.95372	1.84567	3.75771	2.77807	3.21959	0.00169414	0.0411421
COPS7A	3.80368	3.50829	4.08321	3.91531	3.71493	3.90897	3.92651	3.92216	4.16437	4.33797	4.45472	4.16136	0.00161761	0.0408652
COQ2	1.44772	1.08805	1.44734	1.52525	1.05108	1.3095	1.74592	1.43911	1.88793	2.00008	1.86116	1.93203	0.00109271	0.0390807
COQ4	3.43591	3.54697	3.70743	3.4471	3.48079	3.66314	3.57367	3.66669	3.79995	3.93339	3.87107	4.20786	0.000718802	0.0358071
CORO1B	4.50891	4.22679	4.56537	4.37752	4.27035	4.41772	4.51186	4.90415	5.29207	5.44602	5.51025	4.56863	0.00236876	0.044731
CPA3	3.81662	2.82961	3.77403	4.23827	3.45856	3.91475	3.39291	3.62152	1.43387	3.16382	1.56555	2.6412	0.00237623	0.044731
CPEB3	1.30949	1.16028	1.27823	1.11155	1.14229	1.03437	1.45018	1.49767	1.78926	1.4132	2.01985	1.60159	0.00364979	0.0494528
CPNE4	1.9424	2.09272	2.2023	0.753278	1.76369	1.7221	2.83029	2.77503	3.30795	4.0556	4.18536	2.88392	0.00237115	0.044731
CPNE5	1.86957	2.41719	1.9748	1.16674	2.21195	2.5606	2.40501	1.48744	0.245557	0.745313	0.288564	1.65358	0.00325823	0.0476808
CREB3L4	4.00089	3.39208	4.03166	3.18961	3.82036	4.06941	4.38318	4.61425	5.38929	5.72939	6.30672	4.40549	0.00177862	0.0414973
CRELD1	3.93104	3.34797	3.65983	3.4838	3.02121	3.67296	3.61445	4.06902	4.32402	4.1582	4.47572	4.70386	0.00131617	0.0400928
CRNKL1	2.63524	2.21199	2.46942	2.43913	2.35417	2.35334	2.52971	2.53925	2.76167	2.83775	2.89181	2.57595	0.00273148	0.0458204
CSAD	3.69671	3.98377	3.82088	3.92622	3.78178	3.64374	3.917	3.79051	4.13811	4.18504	4.09653	4.14573	0.000376152	0.0296665
CSF2RB	1.54294	1.98815	1.70374	1.21306	1.06914	1.09839	1.19587	1.58227	0.21013	0.374985	0.0961485	0.766517	0.000290233	0.0291401
CSGALNACT2	3.44967	2.67487	3.13186	3.37149	3.34423	3.31448	2.94147	2.89256	2.41347	2.76909	2.26413	2.61346	0.00297803	0.0472028
CTBS	1.71362	1.68239	1.73077	1.4008	1.57831	1.4079	1.91188	2.05196	2.13826	2.55986	3.06556	2.06998	0.00245833	0.0449667
CTDSP1	4.56533	4.44697	4.89677	4.466	4.60717	4.92487	4.91693	4.95505	5.34194	5.48858	5.82113	5.20998	0.000418195	0.0311754
CXCL12	3.08776	3.19393	3.77754	2.88945	3.01825	3.66406	3.02394	3.12134	2.75608	2.43736	1.77584	2.54884	0.00309934	0.0472028
CYB561	3.83225	3.48034	3.79262	3.50354	3.42072	3.62946	3.84457	4.4107	5.00243	4.9558	5.31852	4.22806	0.000493705	0.0314909
CYB561D2	2.99623	2.7775	3.29788	2.76193	2.71098	2.77393	2.99761	3.28876	3.50772	3.65722	3.89637	3.19138	0.00291457	0.0471941
CYB5D1	2.84749	2.78281	2.92321	2.57903	2.85947	2.91173	2.86249	2.83358	3.10941	3.05167	3.03334	3.04873	0.00197026	0.0427426
CYGB	2.62769	2.89707	3.69936	2.89677	3.93639	3.78853	3.1201	3.10587	1.22039	2.3866	1.5357	2.20133	0.000967564	0.0380091
CYLD	2.76549	2.53274	2.6988	2.70168	2.64357	2.56735	2.41171	2.51425	2.02559	2.17266	1.95982	2.55064	0.0026012	0.0452295
CYP39A1	1.72304	1.42311	2.05883	0.958768	1.13261	1.53341	1.93966	2.1108	2.32702	2.71823	2.99207	2.47669	0.00165003	0.0408652
CYP51A1	2.44815	2.30112	2.69492	2.74249	2.76425	2.83486	3.36868	3.22492	4.18434	3.99803	4.89845	3.27868	0.0011849	0.0398795
CYTH1	3.51655	3.55061	3.55309	3.18023	3.33222	3.09983	3.48868	3.85638	4.06649	4.33938	4.36609	3.87546	0.000615628	0.0352846
DCHS1	3.2616	2.74314	3.3609	3.07513	3.63088	3.27652	2.99277	3.29052	1.83491	2.15084	1.90193	2.2757	1.85e-05	0.0194668
DCXR	4.21129	3.60374	4.24847	3.45226	4.22096	4.71661	4.37648	5.11734	5.45068	5.83097	6.23605	4.79524	0.0030951	0.0472028
DDHD1	1.3433	1.16413	1.1676	1.17814	1.34052	1.18348	1.15077	1.40914	0.867326	0.876588	0.77827	0.993644	0.000137906	0.0258818
DDIT4	4.69059	5.73857	5.40304	5.12636	6.00283	4.91156	5.92313	5.99074	6.92217	6.7284	7.00566	6.21626	0.00159949	0.0408652
DDR2	3.73759	2.7782	3.40808	3.14177	3.59546	3.58159	3.15464	3.35785	1.81974	2.3281	1.76129	2.70369	0.000281092	0.0291401
DDTL	3.19012	2.52148	3.23897	2.60419	3.09754	3.22066	3.29813	3.31065	3.51406	3.98381	4.23006	3.58045	0.00303592	0.0472028
DENND2A	2.3188	1.86626	2.39522	2.34042	2.30592	2.52228	2.19982	2.14637	1.05596	1.85008	1.05242	1.94792	0.00222349	0.0439743
DFNB31	2.35366	2.48569	2.46813	2.25411	2.59095	2.17509	2.59071	2.52772	2.81575	3.16261	2.73558	2.801	0.00137267	0.0401098
DHCR24	4.9405	4.27606	4.45501	3.86545	3.94827	4.64544	4.61169	5.83185	6.43663	6.22431	6.91479	5.21401	0.00225842	0.0441927
DHPS	3.87184	3.78636	4.01793	3.67954	3.9006	3.90456	3.82352	4.06917	4.09273	4.45275	4.05881	4.5029	0.0028864	0.0469729
DHRSX	1.23353	1.14614	1.35408	0.947785	1.01958	1.20229	1.36971	1.52131	1.62198	1.77063	1.95869	1.41289	0.00373474	0.0498761
DHTKD1	2.06064	2.41615	2.39511	2.36399	2.48433	2.16759	2.53584	2.75369	3.08523	3.14383	3.35597	2.51439	0.00322011	0.0475174
DHX57	1.76267	1.73203	1.79165	1.66037	1.82895	1.66341	1.63926	1.64213	1.41059	1.58567	1.49528	1.62098	0.00355517	0.0491508
DMWD	3.31918	2.88947	3.01435	3.23479	3.1892	3.19642	2.96553	2.95966	2.69798	2.71266	2.44064	2.86569	0.00190571	0.0424169
DNAJB1	6.13433	6.40422	6.35108	7.33145	6.77819	9.05074	5.97701	7.49998	4.93378	4.57231	4.65018	4.34634	0.0013053	0.0400928
DNALI1	2.59679	2.03614	2.35654	1.93871	2.12573	2.42438	2.5788	2.45947	2.95508	3.20883	3.18503	2.57067	0.00213537	0.0437814
DNMT1	2.29024	2.4368	2.47038	2.63682	2.77383	2.35013	2.28451	2.36636	1.84577	2.11578	1.90405	2.03398	0.000653925	0.0356721
DNMT3A	2.12344	2.00606	1.92371	1.8889	1.85307	1.79739	1.81168	1.98165	1.64845	1.72638	1.5384	1.76339	0.00306441	0.0472028
DOCK10	1.34545	1.36143	1.28933	0.78761	0.772387	0.854043	1.06808	1.39101	0.317217	0.567108	0.275239	0.734344	0.00231835	0.0444917
DOLPP1	2.28003	2.38948	2.51248	2.50398	2.29533	2.35588	2.44228	2.65484	2.57682	3.03967	3.24479	2.78327	0.00211379	0.0437814
DPAGT1	2.59222	2.13852	2.5691	2.60382	1.96026	2.41672	2.4524	2.61977	2.826	3.00537	2.99442	2.80801	0.00370267	0.0497258
DPP4	3.07456	2.10378	3.01382	2.02137	2.07599	2.48915	3.68257	3.79554	4.61923	4.94568	5.61383	3.6631	0.00178096	0.0414973
DPYD	2.19032	2.15823	2.28888	2.20801	2.3821	2.02668	2.10862	2.37478	1.67234	2.06444	1.29742	1.89886	0.00368493	0.0496719
DRG2	2.39951	2.17559	2.44961	2.17978	2.23828	2.60828	2.41751	2.5014	2.66229	2.81923	2.70894	2.70823	0.00180769	0.0416424
DST	3.80265	3.69899	3.54995	3.16232	3.79639	3.471	3.53962	3.59615	2.54773	2.8267	2.53898	3.24883	0.000460984	0.0314909
DSTYK	2.25529	2.04782	2.16338	2.16215	2.2253	2.04154	1.89238	2.05846	1.6883	1.83259	1.47911	1.82178	0.000643869	0.0355255
DUSP28	1.47927	1.09681	1.31294	1.10476	1.26274	1.24624	1.39363	1.38029	1.53826	1.55164	1.4912	1.69875	0.00370813	0.0497258
DVL2	3.20871	2.99688	3.34681	2.72437	3.12331	3.04317	3.12746	3.33237	3.54945	3.61708	3.54494	3.44645	0.00233898	0.044731
DZIP1	2.19462	1.87781	2.24473	1.83594	2.44236	2.39688	2.11066	1.99233	0.858162	1.28393	1.04147	1.7189	0.00031898	0.0291401
EBF1	1.90021	0.87513	1.3026	1.25528	1.83026	1.9718	1.47398	1.77562	0.77443	0.737743	0.368827	0.80992	0.00186368	0.0421035
EBP	2.77991	1.89268	2.69997	2.60094	2.27672	3.18664	3.14303	3.54627	4.21852	4.01956	5.49948	3.56051	0.00247999	0.0449667
EDIL3	2.79033	2.44859	3.42933	3.41116	3.45909	2.87389	3.36213	2.48869	0.597255	1.09775	1.31305	1.65593	3.76e-05	0.0194668
EFCAB12	0.962844	0.289746	0.656865	0.233309	0.271133	0.805824	1.51748	1.85555	3.0539	2.45803	2.80761	1.36208	0.00243919	0.0449667
EFEMP1	5.16214	5.06097	5.33087	4.42761	5.07346	5.38969	4.90052	4.68665	4.21828	4.09553	4.21898	4.63648	0.00309359	0.0472028
EGR1	8.00279	9.19666	8.61689	7.49887	8.65942	8.45646	7.99396	7.49828	5.48262	6.62276	6.00994	7.65972	0.00214201	0.0437814
EHD3	2.39963	2.19657	2.57663	2.54035	2.40067	2.3408	2.05351	2.32663	1.15444	1.52699	1.73801	1.99382	0.000476697	0.0314909
EIF2AK1	3.72674	3.58335	3.9284	3.71961	3.49991	3.83848	3.69646	3.82596	4.06432	4.18855	4.19533	3.85414	0.00294548	0.0472028
EIF2AK2	2.84239	2.52012	2.74017	2.82709	2.78999	2.54983	2.70724	2.48387	2.32671	2.31147	2.34644	2.34428	0.000801901	0.0369495
EIF2B4	2.86897	2.71103	2.9849	2.63166	3.10189	2.99169	3.00079	2.96947	3.09224	3.62888	3.26128	3.395	0.00293465	0.0472028
ELK3	3.09734	2.62484	3.06645	3.44466	3.04968	3.30265	2.77612	2.8666	2.25625	2.47455	2.30503	2.56183	0.00154686	0.0403993
ELL3	1.09844	1.03042	1.37696	1.45655	1.06455	1.40933	1.4753	1.42683	1.60438	1.83112	1.98041	1.68319	0.00163509	0.0408652
ELMO2	2.82637	2.56791	2.78875	2.796	2.75676	2.8008	2.6671	2.92991	2.93618	3.17908	3.05438	2.98647	0.00201478	0.0431395
ELMO3	3.34225	3.34036	3.42419	3.1004	2.7519	3.1929	3.42374	3.51952	3.76396	3.86742	4.02363	4.21519	0.000564871	0.0334905
ELMSAN1	2.37241	2.66001	2.38311	2.51108	2.90699	2.52368	2.61251	2.60257	2.131	1.88797	1.94907	2.13336	0.000220569	0.0281486
ELOVL7	2.09013	1.23846	1.3994	1.70097	0.843669	1.33909	2.12237	2.29272	3.35302	3.06972	3.19848	2.41204	0.000872246	0.0379412
EMC8	1.92328	1.74456	1.93432	1.90937	2.08528	2.04313	2.08505	2.03068	2.0968	2.53325	2.32253	2.36817	0.00164845	0.0408652
EMILIN1	5.21969	5.10109	5.71872	5.35903	6.07298	5.74	4.96117	5.72133	3.48182	4.50076	3.84708	4.64763	0.000479789	0.0314909
EML5	1.75944	1.48388	1.6801	1.27357	1.22021	1.48765	1.89053	1.96399	2.69209	2.26398	2.7386	1.85927	0.00241271	0.0448789
ENDOD1	2.84211	2.80732	3.28988	3.06991	2.62051	2.95653	3.45189	3.45113	3.64575	4.34811	4.73427	3.73228	0.00118827	0.0398795
ENOPH1	3.20356	2.81523	3.1842	3.33318	2.96626	3.19474	3.18359	3.59352	3.63111	3.9151	4.38192	3.52236	0.00306594	0.0472028
ENPEP	1.52612	1.1871	1.36993	0.91849	1.98068	1.41968	1.57578	1.26582	0.0646102	0.530766	0.22795	0.538971	0.000135048	0.0258818
EPB41L2	2.93298	2.73026	2.89509	2.59229	2.75459	3.0125	2.34079	2.7856	1.676	1.94429	1.50065	2.29396	0.000207768	0.0277921
EPB41L5	1.89689	1.91548	1.8457	1.94402	1.86301	1.70041	1.97424	1.92055	2.13396	2.19263	2.28285	2.14403	9.42e-05	0.0258818
EPHA3	4.01605	3.25277	3.75519	3.77003	4.0076	4.01959	3.64271	3.89694	1.89919	2.99114	2.24178	3.59058	0.0030678	0.0472028
ERGIC1	3.5449	3.36759	3.59397	3.16777	3.62942	3.55468	3.73587	3.9775	4.46602	4.69232	4.65304	3.83422	0.000925273	0.0380091
ERI2	1.95447	1.51626	1.90805	1.83749	1.49942	1.56282	1.9707	2.04519	2.52141	2.23569	2.69458	2.30549	0.000674077	0.0356721
ERO1LB	1.80997	1.69698	1.6593	1.4487	1.69278	1.87616	1.82539	1.8832	2.14962	2.01345	2.264	2.19048	0.000471841	0.0314909
EVC	3.25062	3.11172	3.18871	3.0545	3.36702	2.99904	3.1656	2.99486	2.58087	2.46799	2.47755	2.60638	5.69e-06	0.0185452
EXTL3	1.87724	1.61707	2.35377	2.27393	2.06373	1.99017	1.7723	1.86641	1.25261	1.44585	1.30932	1.59346	0.00181027	0.0416424
FAAH	4.39315	4.59086	4.71715	4.18039	4.60017	4.62511	5.07498	4.87549	5.51718	5.8921	5.95186	5.37153	0.000101854	0.0258818
FAAH2	2.12056	1.71517	2.1898	1.79117	1.55923	1.68786	2.14264	2.38703	2.61751	2.96873	2.93346	2.8617	0.000239195	0.0286582
FAM102B	1.76736	1.86598	2.03359	1.89437	1.84275	1.77066	1.69482	1.77804	1.66858	1.37442	1.4926	1.68013	0.00339495	0.0484071
FAM107B	2.65946	2.30798	2.39931	2.57526	2.45293	2.16418	2.63729	2.64752	3.45226	3.1494	2.65643	2.89674	0.00357649	0.0491508
FAM117B	1.56671	1.44924	1.5126	1.47686	1.03218	1.52682	1.73792	1.74817	2.25679	2.08623	2.05498	1.90481	0.000972834	0.0380091
FAM126A	2.08217	2.01924	1.99427	2.69945	2.45111	2.02632	2.04788	2.10258	0.910788	1.58945	1.2544	1.78402	0.00153709	0.0403066
FAM133B	1.77402	1.63664	1.79979	1.62699	1.78426	1.58102	1.85069	1.70643	1.797	2.08266	1.99971	2.05517	0.00250107	0.0450742
FAM134A	3.71765	3.4704	3.84675	3.59268	3.51912	3.61952	3.53885	3.88737	3.98098	4.05265	4.07604	3.9342	0.00128286	0.0400928
FAM134B	1.16131	1.33452	1.92007	0.932609	1.72386	1.21561	1.92013	1.65456	2.21039	2.54746	2.34168	2.03556	0.00283479	0.0465152
FAM168A	3.19434	3.02344	3.18227	3.06776	3.34841	3.16038	2.97106	3.07159	2.83419	2.69311	2.91461	2.80013	0.000928653	0.0380091
FAM174B	2.42666	2.12127	2.60466	2.01544	1.50117	2.10411	2.67684	2.91021	3.59268	3.54032	4.16536	2.92671	0.00131497	0.0400928
FAM189A2	2.66347	2.21137	3.09565	2.26851	2.20146	2.63436	2.83682	2.88043	3.27027	3.6857	3.17836	3.53079	0.00159275	0.0408563
FAM195A	2.38275	2.29417	2.79588	2.15779	2.36038	2.60693	2.5659	2.73411	2.78779	2.95545	2.98629	3.30775	0.00322735	0.0475174
FAM198B	3.60425	2.77281	3.26992	2.76447	2.88483	2.99338	2.48086	3.16367	1.79665	1.99358	2.16636	2.23746	0.000582585	0.0342228
FAM200A	1.77117	1.48165	1.88689	1.70415	1.47911	1.85059	2.02898	1.79048	2.23409	2.1954	2.48638	2.13322	0.000944823	0.0380091
FAM20A	1.10512	1.65193	1.6151	1.00244	1.41444	1.81453	1.44295	1.68669	0.810242	0.70855	0.250787	1.13112	0.00304681	0.0472028
FAM212B	1.0427	1.39215	1.62287	1.74307	1.93548	1.59323	1.35301	1.3554	0.655235	0.721669	0.663845	1.1515	0.00145056	0.0401098
FAM218A	0.85348	0.61338	0.715666	0.534864	0.576529	0.845125	1.00987	0.921947	0.954278	1.35341	1.5516	1.19251	0.00216351	0.0437814
FAM219B	4.05561	3.47459	3.92626	3.68644	3.53259	3.74827	3.7016	4.00512	4.04934	4.28316	4.35216	4.2013	0.00308105	0.0472028
FAM227B	1.01909	0.88186	1.05494	0.789954	0.699094	0.887784	1.21523	1.23669	1.49532	1.52312	1.80037	1.46604	0.000321679	0.0291401
FAM53B	2.84645	3.10882	3.33493	3.04409	3.18416	2.80137	2.89698	2.91818	2.29027	2.37409	2.34491	2.6329	0.000213479	0.0277921
FAN1	3.09804	2.91737	3.0975	2.81773	2.9708	2.81971	3.04474	3.19596	3.46267	3.4007	3.5424	3.36201	0.000145202	0.0258818
FAT1	3.86861	3.76625	3.71561	3.78089	3.44125	3.13578	3.8782	3.45956	2.69486	3.0799	2.91796	2.38753	0.000433934	0.0314793
FAT4	1.95023	1.46484	1.68106	1.84964	1.75882	2.04452	1.88484	2.04654	0.571611	0.926562	0.559078	0.96074	5.83e-06	0.0185452
FBLN1	5.56961	6.03396	7.40742	6.23537	7.15276	6.83388	6.48075	6.36271	4.91988	5.64657	4.83667	5.24762	0.00229714	0.044423
FBN1	2.83346	2.09821	2.46759	2.6585	2.98726	2.68311	2.64134	2.87327	1.57332	2.09949	1.2216	2.01684	0.000839395	0.0373389
FBXL18	1.05263	1.03647	0.842695	1.12202	1.21726	0.723639	1.03262	1.15365	0.590227	0.616503	0.510012	0.52808	0.000306218	0.0291401
FBXL21	1.83758	2.22356	2.5563	1.2882	2.36752	2.48249	2.11389	1.94253	-0.212407	0.877587	0.927468	1.48185	0.00186693	0.0421035
FBXO33	2.13205	1.96145	1.92189	2.08829	1.93074	2.0235	2.1068	1.98066	2.27754	2.10227	2.24185	2.25247	0.00240952	0.0448789
FBXO34	2.57541	2.27917	2.59083	2.6883	2.31287	2.26213	2.52565	2.71927	2.86898	2.94355	3.02527	2.91862	0.00100186	0.0383967
FBXO42	2.28335	2.05134	2.26854	2.04027	2.32278	2.17902	2.29531	2.31792	2.43108	2.59743	2.53915	2.53078	0.000758159	0.0358071
FCGR2C	2.61395	1.5487	2.83636	1.15509	2.06956	1.81719	1.72415	2.69891	0.618523	0.426663	0.234425	1.09291	0.00136791	0.0401098
FCN2	0.25922	0.0136262	0.622235	0.0504041	0.252286	0.253147	0.860021	1.07846	1.4296	1.45971	1.75754	1.19307	0.000660969	0.0356721
FDFT1	3.43869	3.20577	3.56306	3.20132	3.15922	3.48497	3.63718	3.78225	4.17992	4.30176	4.86015	3.80204	0.00107466	0.0390615
FDPS	3.61745	3.25172	3.67463	3.592	3.28566	3.64403	3.51315	3.85867	4.07014	4.15897	4.42855	3.81692	0.00178111	0.0414973
FER	1.78703	1.36914	1.56148	1.60643	1.58441	1.5706	1.5558	1.52614	1.45375	1.11116	1.02858	1.20928	0.00145881	0.0401098
FGD3	2.08681	1.66974	1.71781	1.69358	1.35824	1.86415	1.42559	1.76853	0.614121	1.0708	0.45368	1.28311	0.0007292	0.0358071
FGD6	2.00339	1.60028	1.71519	1.67458	1.54665	1.85553	1.70374	1.60843	1.25955	0.847313	0.762343	1.19891	0.000109742	0.0258818
FGF10	2.13088	1.51132	2.21334	1.03849	2.09436	1.87686	1.97203	1.79799	0.69187	0.580958	1.08037	0.846805	0.000667215	0.0356721
FGF7	2.68639	2.10475	2.58113	2.11018	2.7048	2.46306	2.45592	2.04186	0.801124	1.46363	1.58156	1.9242	0.00109837	0.0390807
FGGY	0.962672	0.76612	1.01629	0.82776	0.751927	1.04649	1.1289	1.01117	1.29127	1.29988	1.32562	1.09417	0.00285987	0.0466852
FITM2	1.85532	1.70399	1.91068	1.84659	1.97415	1.79254	1.92335	2.14871	2.40982	2.31951	2.58002	2.01892	0.00180294	0.0416424
FKBP1B	1.26776	0.797784	1.20048	1.17065	0.508927	1.02903	1.30511	1.47654	1.95078	2.10774	1.73905	1.67202	0.00117038	0.0398795
FLI1	1.64898	1.36319	1.46393	1.22587	0.977262	1.76086	1.11348	1.5571	0.772895	0.895428	0.63925	1.00586	0.00362165	0.0493841
FLRT2	2.18465	2.44134	3.289	1.99808	2.3229	2.82317	2.61679	2.75841	0.744786	0.846967	1.24842	1.56085	0.000141973	0.0258818
FNBP1L	2.9337	2.83654	2.68878	2.92787	2.57684	2.28463	3.04968	3.09357	3.66572	3.66291	3.71978	3.47235	0.000172207	0.0259392
FOXA1	5.06224	4.68021	4.6155	4.37061	4.56455	4.08996	5.07269	5.09468	5.48131	6.13593	6.10762	5.05744	0.00290523	0.0471019
FOXK1	2.27475	2.47368	2.30609	2.53083	2.72972	2.35529	2.50172	2.47415	1.55742	1.40659	1.27801	1.85837	8.59e-06	0.0185452
FRAT1	1.57733	1.36606	1.74197	1.14681	1.48402	1.37585	1.75825	1.58827	1.85962	1.96171	2.10273	1.83957	0.00316964	0.0475174
FRRS1L	1.9387	1.12036	1.21241	1.15157	1.94604	1.70891	1.52626	1.41919	0.0956683	0.725642	0.596162	0.819343	0.000918815	0.0380091
FSD2	0.737719	0.406252	0.622682	0.569048	0.670917	0.765164	0.995515	0.875093	1.02315	1.30757	1.31458	1.23563	0.000583854	0.0342228
FUCA1	3.91863	3.43077	4.01844	3.34778	3.1724	3.74793	3.87311	4.35418	4.74591	4.85878	5.45279	4.31733	0.0014285	0.0401098
FZD2	1.51882	0.959481	1.77632	1.69842	0.828762	1.74759	1.20334	1.33847	0.525511	0.572499	0.590319	0.739334	0.00210294	0.0437566
G6PC3	2.5887	2.42295	2.96818	2.33881	2.46655	2.87942	2.8312	2.86009	3.21332	3.35493	3.54716	2.95233	0.00261264	0.0452378
GAB2	2.39757	1.81615	2.06955	2.06967	2.56419	2.13364	1.92977	2.31654	1.35104	1.70572	0.912578	1.66464	0.00167067	0.0409883
GABARAPL1	4.10869	4.2402	4.12768	3.71425	4.02326	4.16316	4.11686	4.29162	4.59862	4.65485	4.50623	4.87428	0.000311286	0.0291401
GAL3ST4	1.99198	2.06336	2.62492	2.18061	1.78954	2.12033	1.8929	1.88883	1.06183	1.16151	1.45108	1.79289	0.00226533	0.0441944
GALC	2.15776	1.77258	1.93155	1.52444	1.88268	1.9933	1.96491	2.31454	2.50018	2.56742	2.67479	2.31597	0.0014695	0.0401098
GALK2	1.33827	1.25344	1.32833	1.49578	0.92516	1.33247	1.60411	1.68579	2.15641	1.79116	2.20325	1.73792	0.001983	0.0427426
GALNT10	2.95318	2.33845	2.70316	2.44098	2.49049	2.74	2.29364	2.5456	1.73141	2.21913	2.0068	1.83932	0.00103319	0.0385933
GAS2L1	2.32546	2.04598	2.56014	2.34105	2.17759	2.55851	2.54268	2.73671	3.56243	2.68733	3.31288	2.82161	0.00358178	0.0491508
GAS7	1.3433	1.37434	1.7968	1.79404	1.84659	1.61545	1.514	1.69661	0.89172	1.17385	0.689463	1.28695	0.001093	0.0390807
GATA6	2.45195	2.35069	3.03854	2.23729	2.92426	2.79559	2.71711	2.51298	0.619094	0.933913	1.42738	1.86209	0.000123346	0.0258818
GATSL3	2.33982	1.89833	2.4935	2.01717	1.99687	2.27487	2.41666	2.46178	2.96212	2.71172	3.0628	2.71129	0.000880061	0.0380091
GCNT2	1.34299	1.41013	1.36746	1.10163	1.22932	1.42917	2.31971	2.6403	2.94771	3.65973	4.34436	2.20724	0.00248218	0.0449667
GFOD1	1.80402	1.74188	1.50827	1.65139	2.18091	1.63464	1.82852	1.58794	0.845061	1.06557	0.994124	1.6064	0.00256575	0.0452295
GFRA1	1.71026	1.45831	2.39959	1.40402	2.31237	1.79241	2.11544	1.73953	0.386701	1.25475	0.621893	0.887782	0.000806282	0.0369495
GGPS1	2.62428	2.02655	2.72457	2.45962	2.15185	2.62052	2.70878	2.64995	2.89881	3.13449	3.37264	2.93159	0.00343315	0.0484456
GJC3	0.499015	1.3229	1.14982	0.500969	1.73736	0.742283	1.57345	1.6542	1.74377	2.49497	2.28231	2.3578	0.00359821	0.0492432
GJD3	1.62474	1.83799	2.0621	1.605	1.87941	1.82846	1.84094	1.64944	1.33061	1.20387	0.968988	1.50764	0.000636526	0.0355255
GLA	1.947	1.98735	2.19344	1.85356	1.64694	2.13454	2.03069	2.25705	2.84424	2.44689	2.48845	2.26164	0.00304197	0.0472028
GLI1	1.05275	1.35297	1.92636	1.94864	2.02983	2.04027	1.42603	1.84901	0.83745	1.06345	0.505122	1.08157	0.00279972	0.0461268
GLI2	1.83271	1.46889	2.02745	1.74477	1.73744	1.899	1.70526	1.81162	0.679838	1.16845	0.884346	1.60035	0.00130721	0.0400928
GLI3	2.13753	2.2441	2.45203	1.93025	2.02172	2.43405	2.16532	2.1567	1.27834	1.3708	1.26686	1.88393	0.000267278	0.0291401
GLIS2	3.12098	2.61432	3.50255	2.87331	3.44128	3.35273	2.81175	2.77605	1.89175	2.46653	1.75755	2.58809	0.00257602	0.0452295
GLO1	4.75803	4.81372	4.79795	4.59612	4.38761	4.62039	5.1996	4.74858	5.21495	5.41163	5.86016	5.70062	0.000374326	0.0296665
GLRX	1.14305	1.14655	1.38935	0.995646	1.4141	1.3232	1.4581	1.51939	1.94878	1.69118	1.8498	1.69578	0.000688009	0.0356721
GMPPA	3.03334	2.89724	3.32711	2.94801	2.82993	3.21194	3.0318	3.3157	3.45415	3.65151	3.74194	3.57846	0.000498683	0.0314909
GNG2	1.60744	1.43862	1.99034	1.43455	1.45003	2.07215	1.49868	1.77475	0.401558	1.06181	0.743885	1.16347	0.000906703	0.0380091
GNL3	3.7186	3.69627	3.83332	4.10155	4.23801	3.87256	4.05934	3.98325	4.2337	4.65078	4.52463	4.33744	0.00157874	0.0407697
GNL3L	1.84287	1.9263	1.75326	2.39805	2.2384	2.0342	2.10824	2.24202	1.81082	1.17475	1.03396	1.01553	0.000739463	0.0358071
GNPDA1	2.86775	2.41862	2.84122	2.41661	2.28344	2.49506	2.58117	2.94897	3.25858	3.09371	3.18	3.11657	0.00156823	0.04074
GNPTG	3.61079	3.48719	3.63628	3.29218	3.57208	3.56232	3.45532	3.7892	3.77915	3.87501	4.17917	3.88193	0.00252581	0.0451301
GOLGA8R	2.19057	1.72907	1.46571	1.47242	2.03902	1.74789	1.90801	1.57315	1.35696	1.09179	1.11552	1.33041	0.00360372	0.0492432
GOLPH3	4.49991	4.25584	4.40361	4.47251	4.65115	4.45354	4.65179	4.88886	5.06173	5.56321	5.76966	4.79027	0.00175283	0.0414973
GORASP1	3.35525	3.22139	3.3601	3.23843	3.51463	3.29131	3.29572	3.47065	3.71834	3.80792	3.41351	3.68479	0.0025406	0.0452295
GPATCH2	1.54964	1.52236	1.46179	1.46575	1.42459	1.55125	1.54915	1.57051	1.5972	1.63016	1.80892	1.7719	0.00161009	0.0408652
GPC6	2.19191	1.63942	2.36822	2.20945	3.07556	2.16985	2.31964	2.34301	0.989394	1.34724	0.775713	0.899914	0.000148079	0.0258818
GPD1L	3.67455	3.59273	3.62989	3.76175	3.34692	3.21074	3.59974	4.24736	4.74817	4.15304	4.88325	4.34673	0.000934283	0.0380091
GPR108	3.85913	3.41816	4.01003	3.46589	3.43566	3.96086	3.87928	3.84975	4.21469	4.51527	4.34734	4.14352	0.00218072	0.0437969
GPR89B	1.01373	0.807774	1.05994	1.06441	0.973074	1.12363	1.16012	1.10745	1.17319	1.41687	1.40426	1.50539	0.00107951	0.0390615
GPT2	2.60406	2.21793	2.37565	2.46795	2.63033	2.25327	2.78502	3.05078	3.74139	3.71907	3.78626	2.77822	0.00131847	0.0400928
GRAMD3	2.89126	2.18817	2.57681	2.57278	2.27817	2.28394	2.66323	2.58507	3.06121	3.00305	2.92223	2.95294	0.00292333	0.0472028
GRIK5	1.98017	1.47609	1.87607	1.88	2.10019	2.10314	1.67444	1.74525	1.3951	1.2819	0.919135	1.60246	0.0035662	0.0491508
GSS	4.22402	3.94104	4.19539	4.06542	3.91593	4.31629	4.08378	4.24026	4.27628	4.61811	4.57361	4.49329	0.00221644	0.043969
GSTZ1	1.25459	1.19844	1.44305	1.08223	0.895966	1.41984	1.59519	1.63974	1.94038	2.06636	2.39957	1.65783	0.0018409	0.0419653
GTF3C6	3.89644	3.46611	3.93645	3.76294	3.92215	4.0576	4.25564	4.02497	4.32471	5.09964	5.11727	4.19754	0.00355198	0.0491508
GXYLT2	1.43278	0.930906	1.25821	1.06197	1.39587	1.22655	1.44383	1.23445	0.533693	0.564058	0.639251	0.449346	2.72e-05	0.0194668
HDAC4	1.64961	1.50684	1.7177	1.70063	2.15985	2.04797	1.75382	1.98157	1.41481	1.36775	1.2761	1.36408	0.00271611	0.0457312
HDHD2	2.48498	2.27568	2.55504	2.36235	2.08602	2.48914	2.57899	2.64065	2.75459	2.99011	3.42454	2.85326	0.00187214	0.0421035
HEBP2	2.44851	2.33693	2.55683	2.9648	2.35818	2.37072	2.83923	2.81085	3.45193	3.22583	3.51013	3.19407	0.00027199	0.0291401
HEG1	2.93702	2.24658	2.99368	2.91102	2.84289	2.99165	2.52526	2.75206	1.87856	1.83836	1.81284	2.16327	0.000161532	0.0258818
HELLS	0.782205	1.40127	1.13309	1.37327	1.54204	1.11501	1.31895	1.17658	0.372319	0.804775	0.713484	0.896174	0.00374388	0.0499467
HELZ2	1.93655	2.1669	1.87039	2.12496	2.24627	1.5694	2.0851	1.94628	1.33934	1.50212	1.60156	1.56491	0.00175663	0.0414973
HEMK1	2.92998	2.94158	3.00943	2.42647	2.72291	2.51415	2.96971	2.87374	3.27335	3.19471	3.18987	3.29655	0.00328701	0.0477916
HERC1	2.81194	2.54796	2.49472	2.33781	2.63107	2.45364	2.49503	2.8055	2.31101	2.04178	2.01844	2.1664	0.00112356	0.0394435
HERPUD1	4.79995	4.57518	4.71416	3.775	4.81173	4.90885	5.01396	5.82968	6.43977	6.60118	7.01935	5.30436	0.00231378	0.0444698
HGD	1.81925	1.56771	1.86776	0.874799	1.86811	1.49263	2.66722	3.04784	4.11543	3.68174	4.86343	2.79582	0.00148526	0.0401098
HIC1	1.96668	2.66164	2.60687	1.85142	2.48143	2.57603	2.7631	2.47597	0.921476	1.49935	1.1023	2.0802	0.00176004	0.0414973
HID1	3.61755	3.38572	3.26834	3.11551	3.65346	3.62284	3.65335	3.81274	4.37794	4.52307	4.38052	3.74561	0.00129279	0.0400928
HIF1AN	2.58673	2.42416	2.54852	2.39714	2.47544	2.28608	2.18205	2.4177	2.13678	2.12458	2.2018	2.09274	0.00263726	0.0452378
HIST1H2BD	3.34552	3.02809	3.66305	2.76687	2.20553	2.82685	4.18095	5.00152	5.31891	5.52423	5.56115	5.63032	0.000901542	0.0380091
HIST2H2BE	3.99359	4.19395	5.03104	3.38257	4.16974	3.56295	4.9123	5.4085	6.3526	6.11569	6.54756	6.20347	0.000365237	0.0295705
HLCS	2.19799	2.08068	2.07916	2.00164	2.03578	1.82485	2.1022	2.2283	2.37678	2.37254	2.50406	2.26483	0.00148958	0.0401098
HMCN2	2.79293	1.33568	2.24143	1.41434	2.24271	2.84604	1.67435	2.4654	0.00604205	0.555102	0.250351	1.47826	0.00188654	0.0422077
HMGCS1	2.59996	2.62559	2.85845	3.09664	2.51309	2.54797	3.40662	3.10584	4.13648	3.97356	4.76527	3.2831	0.00111086	0.0392098
HMHA1	2.61547	2.8893	2.91925	2.53748	2.62054	2.34014	2.2425	3.01648	1.22463	1.94888	1.30023	2.31915	0.00187017	0.0421035
HN1L	3.59154	3.54526	3.73107	3.76399	3.50125	3.80287	3.96252	4.00147	4.3631	4.63284	4.95373	4.26552	0.000168917	0.0259392
HNRNPA3	4.81218	4.80106	5.04428	4.69258	5.02256	4.94033	4.89681	4.88045	4.97537	5.23601	5.2444	5.32811	0.00289434	0.046984
HNRNPC	4.57876	4.35858	4.753	4.60348	4.50527	4.68232	4.7107	4.54376	4.77553	4.97731	5.03661	4.81761	0.00250674	0.0451005
HNRNPD	4.28858	4.0963	4.43047	4.14125	4.20293	4.24816	4.27269	4.21576	4.39458	4.62307	4.4943	4.77492	0.0013074	0.0400928
HOXD1	-0.0621882	-0.1087	-0.0548809	-0.151002	-0.0110621	-0.0791456	0.700726	0.578993	1.16617	1.46077	1.11393	0.364747	0.00263245	0.0452378
HS6ST2	1.08765	1.4658	1.94779	1.7969	1.95922	1.37924	1.50267	1.61173	0.116509	0.503112	0.535609	0.25651	2.3e-05	0.0194668
HSD17B13	-0.191051	0.176212	0.790421	-0.169939	-0.0996778	0.0277887	2.60925	2.18086	3.67649	3.60875	2.49759	4.97174	0.00107482	0.0390615
HSD17B4	3.50693	3.14398	3.36249	3.25345	3.2777	3.30587	3.25562	3.72529	4.17763	3.92121	3.83038	3.6227	0.00132544	0.0401098
HSD17B8	2.76174	2.88621	3.06436	2.51027	2.52905	2.96377	2.98771	2.90098	3.15952	3.34272	3.39896	3.42612	0.0012497	0.0400928
HSPA1A	9.72056	8.96833	9.68917	10.5865	10.1089	11.8017	8.76391	10.7249	7.52852	6.49179	6.62162	7.04575	0.000156101	0.0258818
HSPA1B	9.80489	9.15545	9.77995	10.6065	10.0618	11.7341	8.80455	10.8323	7.5742	6.43459	6.53216	7.21584	0.000114157	0.0258818
HSPA1L	4.56675	3.66025	4.46231	5.47398	4.98151	6.40918	4.16545	5.54596	2.71861	1.7022	1.90336	1.98198	0.000137665	0.0258818
HSPA6	3.20609	2.92879	3.15777	4.94609	5.18523	7.63826	3.35966	5.89146	0.644745	0.866726	0.0594478	0.854205	0.00109438	0.0390807
HTT	2.50678	2.47094	2.51565	2.46968	2.6458	2.47299	2.33157	2.45991	2.22617	2.1925	2.20758	2.20147	9.62e-05	0.0258818
HUS1	1.71826	1.44223	1.53557	1.82703	1.6104	1.43677	1.81772	1.74259	2.0898	2.09876	1.95916	1.89154	0.0018582	0.0420825
HYPK	2.61152	2.3852	2.6875	2.69041	2.35143	2.91763	2.77997	2.74314	3.05845	3.13087	3.16174	3.26351	0.000593183	0.0344578
IBA57	1.06091	1.11846	0.953776	1.12526	1.28336	0.817385	1.15001	0.949651	0.800112	0.675891	0.691111	0.847719	0.00339937	0.0484071
ICA1	2.28561	1.83992	2.01081	1.82304	1.66717	2.30327	2.26695	2.43004	2.80671	2.86612	3.13118	2.75776	0.000359368	0.0295705
ICAM5	0.226515	1.74972	1.20854	0.893593	2.13932	1.51747	1.39883	1.26458	-0.0669371	0.151243	-0.0803569	0.255367	0.00201224	0.0431395
IER5	3.9107	3.89648	3.71221	4.14864	3.65269	4.98588	3.48426	3.84862	1.66489	2.5691	2.50128	3.29143	0.00122415	0.0400928
IFFO2	2.9327	3.44462	3.1329	4.21376	3.33449	3.27189	3.09876	2.92881	1.96938	2.16552	2.55718	2.45605	0.00139224	0.0401098
IFRD2	3.06845	2.86951	3.36516	3.18986	3.18712	3.28531	3.1454	3.37469	3.56853	3.79804	3.34931	3.68438	0.00303442	0.0472028
IFT57	2.91674	2.58641	2.98041	2.4013	2.58868	3.02386	3.36378	3.39014	4.64454	4.18268	4.43389	3.6138	0.000260281	0.0291401
IGF1R	2.97462	2.68232	2.89777	2.52863	3.02033	2.73092	3.0111	3.27277	3.68237	3.5694	3.56801	3.19979	0.00130043	0.0400928
IGF2	2.43729	4.16475	3.9194	2.30765	3.70967	4.23493	4.15833	3.20801	2.13023	1.41214	1.09178	2.10841	0.0018288	0.0418557
IGSF9B	1.86014	1.30067	1.36316	0.868778	1.64135	0.962314	1.34732	1.6798	0.815622	0.611033	0.605415	0.646234	0.00277069	0.0459401
IKZF1	1.28895	1.49087	1.4509	0.965618	1.17512	0.810312	1.07587	1.5288	0.490247	0.810126	0.226741	0.733087	0.00217575	0.0437814
IL17RB	1.895	1.55084	1.81405	1.20445	1.22094	1.38863	1.65813	1.91074	2.11665	2.23409	2.22249	2.13652	0.00242823	0.044889
IL17RD	1.88934	1.59116	2.24998	1.69566	2.56649	2.27709	1.87632	2.02345	0.549169	1.14884	1.7592	0.790078	0.0027413	0.0458204
IL20RA	1.26044	1.32118	2.11623	1.1539	1.3259	1.37188	2.01072	1.76309	1.8745	2.47426	2.80757	2.51435	0.00341775	0.0484071
IL2RB	1.95105	2.47225	2.39176	1.3177	1.55277	1.05331	1.52898	1.84857	0.441332	0.680718	0.803918	0.888209	0.00242915	0.044889
INS-IGF2	1.36915	2.63947	2.13246	0.909313	2.22904	2.1121	2.61844	1.89989	0.796552	0.392775	0.11433	0.26209	0.000542249	0.0328238
INSIG1	2.50808	2.10634	2.5582	2.14168	2.30019	2.6931	3.18103	3.65501	4.56494	4.00653	5.83123	3.18992	0.00349317	0.0489539
IRF2BPL	3.69597	4.21606	4.08859	3.60491	3.99793	3.74854	3.84976	3.72934	3.03139	3.35538	3.23592	3.46309	0.000804768	0.0369495
ITGAM	1.71368	1.58863	2.03595	1.48564	1.34742	1.572	1.42125	1.84942	0.452984	0.789875	0.387433	1.31912	0.000718468	0.0358071
ITGB2	2.96147	2.90126	2.92682	1.85874	2.31041	2.27023	2.20846	3.03077	0.924463	2.0125	1.07807	1.66708	0.00256228	0.0452295
ITPR1	3.78471	2.88887	3.27114	2.87946	3.76685	3.1621	3.20444	3.58742	2.73547	2.10079	2.12072	2.3096	0.000740289	0.0358071
JAK3	1.82346	2.36139	2.49529	2.04534	1.99137	2.38329	1.74809	2.57798	0.877513	1.33795	0.587692	1.86007	0.00215394	0.0437814
KCNN2	0.413354	0.164939	0.469036	-0.129926	0.165908	0.234352	1.43477	1.71677	2.81071	1.41222	3.21314	1.84645	0.00242374	0.044889
KCTD3	3.4864	3.42864	3.50048	3.80029	3.483	3.50613	3.68927	3.79301	3.99453	4.24616	4.40458	4.07402	0.000127272	0.0258818
KIAA0100	3.74499	3.60137	3.72828	3.91828	4.03553	3.65243	3.48533	3.73418	3.37574	3.18558	3.2917	3.36077	0.000924074	0.0380091
KIAA0319L	3.06458	3.1658	3.15881	3.04481	3.12715	2.86779	3.06717	3.34721	3.49198	3.53599	3.70993	3.28232	0.00136494	0.0401098
KIAA0754	1.52194	1.18755	1.22707	1.39332	1.32749	1.16968	1.3028	1.48496	1.06776	0.531858	0.510083	0.320678	0.000211073	0.0277921
KIAA0895	1.00647	0.920952	0.876888	0.778614	0.955402	1.02389	1.06078	0.973886	1.04607	1.32949	1.19671	1.15372	0.00338022	0.0483304
KIAA0922	2.17902	1.71558	2.23575	1.8086	2.37939	2.26962	1.88744	2.05131	1.28356	1.62733	1.64486	1.61431	0.00320376	0.0475174
KIAA1161	1.46261	1.2323	1.54985	1.73244	1.96766	1.75587	1.33661	1.54696	0.739084	0.974974	1.097	1.23204	0.00258931	0.0452295
KIAA1551	3.21316	2.85495	3.06437	3.09309	3.04248	2.48438	2.84357	3.08928	2.51275	2.2696	1.97049	2.64957	0.00269817	0.0456293
KIAA1614	1.40081	1.28315	1.65508	1.23558	1.64685	1.43788	1.42062	1.552	0.676604	0.852154	0.827109	1.22842	0.000546935	0.0329534
KIRREL	3.08333	2.56885	2.97163	3.20364	3.25641	3.16658	2.64136	2.98357	1.79417	2.09052	1.62906	2.45857	0.000247457	0.0286582
KLF12	1.86306	1.04361	1.38684	1.29712	1.15667	1.47748	1.35972	1.45367	0.619375	0.682404	0.655109	0.874056	0.000443782	0.0314793
KLF7	2.43457	1.91039	2.15572	2.26515	2.36165	2.4075	1.98487	2.26071	1.83579	1.77683	1.85429	1.87773	0.00310556	0.0472028
KLHL11	1.35934	0.933879	1.05776	1.0921	1.31289	0.773831	1.09366	1.36785	0.927254	0.571037	0.544261	0.368983	0.00304127	0.0472028
KLK2	8.13046	6.06139	7.29041	5.84123	6.74512	7.45533	7.54977	8.94364	9.72441	9.9271	10.3637	8.59372	0.0021439	0.0437814
KLK3	8.9554	6.70141	8.00885	6.32583	8.152	8.2563	8.66334	9.80039	10.8469	11.0549	11.6791	9.24454	0.00334375	0.0480682
KMT2A	3.01083	2.89507	2.73578	2.67646	3.01491	2.53793	2.79999	2.8285	2.49237	2.17044	1.98474	2.3996	0.000677318	0.0356721
KMT2E	3.58704	3.66163	3.58547	3.53058	3.60196	3.38823	3.48263	3.35879	3.34895	3.27624	3.09863	3.31114	0.00247231	0.0449667
KPNA1	2.73567	2.47299	2.67642	2.78748	2.79788	2.60264	2.71172	2.77572	2.88564	3.05822	2.95876	2.9694	0.00125386	0.0400928
KRT80	3.61599	1.87684	2.9991	4.4521	2.402	2.54081	2.34047	2.47422	0.714853	0.4934	-0.375665	0.764702	0.000351483	0.0295705
KRTCAP3	3.27832	3.19438	3.47371	2.7448	2.97705	3.25226	3.15654	3.70158	3.70767	3.93829	4.06943	4.01935	0.00114728	0.0398289
LAIR1	2.13863	1.69776	2.15797	1.38051	1.93564	1.62809	1.59056	1.96365	0.706932	1.42691	0.692386	1.2737	0.00214711	0.0437814
LAMA2	2.41402	2.07025	2.26054	2.1583	2.69214	2.89745	2.25699	2.85109	1.49746	1.71712	1.2431	1.82973	0.000820941	0.0370539
LAMB1	4.95967	3.49799	4.4595	4.30237	4.34485	4.78501	3.72457	4.49079	2.78745	3.04112	3.29841	3.462	0.00151464	0.0402062
LARP4B	2.76369	2.61123	2.67634	2.95263	2.7976	2.53982	2.73337	3.0329	3.28999	3.06001	3.22735	3.00444	0.00261327	0.0452378
LGALS2	1.54844	1.81702	0.870086	1.08631	1.08308	1.49763	1.34815	1.19884	0.151086	0.849831	0.199198	0.703553	0.00176778	0.0414973
LIG3	1.80705	1.89137	1.79025	1.77796	1.92499	1.58744	2.02122	2.18621	2.39292	2.63379	2.33934	2.14624	0.00126826	0.0400928
LLGL1	2.68465	2.66659	2.93292	3.01882	2.7605	2.69139	2.46537	2.5933	1.97899	2.13515	1.84886	2.4155	0.000425117	0.0313452
LNX1	1.51345	1.78668	1.82782	1.65207	1.88861	1.64893	1.97829	1.7934	2.33161	2.27361	2.03935	1.94951	0.00271727	0.0457312
LRIG1	3.27543	3.3034	3.62982	3.31532	3.86016	3.21572	3.74788	3.93935	4.26933	4.84086	4.26505	3.85904	0.00330195	0.0477916
LRP1	4.00659	4.02751	4.2211	4.29911	4.78132	4.36305	4.24219	4.71828	3.15704	3.35069	2.51859	3.45672	0.000139202	0.0258818
LRRC14	3.29127	3.12708	3.26269	3.14151	3.17488	3.12149	3.39155	3.37371	3.6302	3.68431	4.08003	3.54984	0.000428293	0.0313452
LRRC24	3.24402	3.1389	3.32402	2.87574	3.14014	3.36599	3.58743	3.54111	3.73328	3.94943	4.6379	3.79804	0.00211148	0.0437814
LRRD1	1.72864	1.60444	1.97322	1.97607	2.02239	2.11688	2.60511	2.49206	3.34087	3.19777	4.07961	2.53465	0.00125622	0.0400928
LRRFIP2	2.46752	2.25774	2.41035	2.43586	2.42575	2.66587	2.81027	2.98526	3.69848	3.51928	3.85441	3.01416	0.00024999	0.0286582
LRRK2	1.78842	1.36423	1.22072	1.2054	1.42892	1.21721	1.23616	1.52462	0.806379	0.806137	0.641829	1.11805	0.00164861	0.0408652
LRRN3	1.26316	1.21366	1.85895	1.09621	1.17551	1.33799	1.38805	1.41752	0.291139	0.0984669	0.554575	0.404264	2.38e-05	0.0194668
LUC7L2	5.41462	5.41233	5.47009	5.21963	5.71269	5.43918	5.48915	5.42315	5.65146	5.77918	5.82992	5.6654	0.00358745	0.0491766
LUM	6.4549	5.80923	6.9923	6.82174	6.15035	7.17684	5.94889	6.60533	2.77409	5.46582	4.28559	5.10941	0.00135096	0.0401098
LZTS1	0.810072	1.73229	1.48597	1.35315	1.68601	1.29207	1.56399	1.28512	0.203947	0.899442	0.80003	0.618895	0.00174322	0.0414973
MACF1	3.68159	3.08745	3.21358	3.21494	3.39722	3.36625	3.22287	3.63669	2.58371	2.59652	2.44887	2.72998	6.07e-05	0.0253749
MAGIX	0.458229	0.642084	0.710749	0.293147	0.39086	0.454388	0.74162	0.906055	1.48307	0.969255	1.09606	1.14683	0.000932435	0.0380091
MAL	1.90201	2.17549	2.87966	2.86098	2.26136	2.69953	2.04525	2.21961	0.730758	0.636609	1.11788	1.8142	0.000588859	0.0343607
MAN1A1	3.48468	3.12145	3.42117	3.29093	3.472	3.79074	3.31701	3.29767	2.12437	2.71948	2.50496	2.8677	0.000196451	0.0276612
MANEAL	1.01809	1.26217	1.18834	0.917468	0.917537	0.999878	1.3751	1.30062	1.78985	1.6729	2.0528	1.33573	0.00147801	0.0401098
MAOA	3.65224	3.92093	3.8286	3.89495	4.18327	3.73948	4.23577	4.32643	4.9304	5.22805	4.91687	4.69515	5.77e-05	0.0253749
MAP1A	2.14037	1.52723	2.19033	1.64442	1.93241	2.30665	1.82301	2.37095	0.687201	0.81112	1.42525	1.31769	0.00091787	0.0380091
MAP1B	5.12029	3.33141	4.17871	3.76655	4.59261	4.46887	3.77218	4.87319	2.73712	2.97461	2.81913	3.46416	0.00343829	0.0484653
MAP3K11	2.80565	2.78278	3.07848	2.94889	2.86203	2.83848	2.73435	2.63068	2.40785	2.43131	2.27447	2.67022	0.00136116	0.0401098
MAP4K1	1.70068	2.06053	2.01335	1.6699	1.51309	1.68507	1.46742	1.77545	0.479134	0.998271	0.402069	1.53436	0.00165619	0.0408652
MAP4K4	2.73807	2.30421	2.43305	2.81242	2.57305	2.52578	2.26747	2.4843	2.03273	2.13571	2.04534	2.12797	0.00146091	0.0401098
MAPKAPK5	1.98912	2.02754	2.24029	2.05608	2.18329	1.99013	2.06274	2.30616	2.27599	2.42937	2.368	2.4337	0.00229347	0.044423
2018-03-05	2.86737	2.39245	2.82208	2.72303	2.79727	2.77661	2.88065	2.92271	3.05544	3.4523	3.59873	3.06973	0.0019432	0.0427426
MASP2	1.35715	1.46029	1.57589	1.23675	1.90266	1.36204	1.35178	1.23697	0.792626	0.947776	0.80645	1.08895	0.00148593	0.0401098
MAST3	2.49933	2.33679	2.68225	2.08321	2.44071	2.59211	2.3173	2.24989	1.54609	1.59637	1.64027	2.27131	0.00180166	0.0416424
MATN2	4.88732	3.97324	5.41061	4.47722	5.83446	5.38758	4.70111	5.04187	3.21264	3.92366	3.7269	4.04106	0.00351339	0.0490436
MAVS	3.38146	3.2346	3.12234	3.58796	3.63339	2.63162	3.32234	3.31558	3.14441	2.19453	2.1139	2.04781	0.00329232	0.0477916
MAX	3.5511	3.42884	3.74939	3.55155	3.68337	3.68825	3.53056	3.76876	3.864	3.91571	3.80755	4.00757	0.00209042	0.0437566
MBD5	1.68361	1.39515	1.37158	1.22077	1.55197	1.26154	1.42493	1.50491	1.11863	1.15749	1.07666	1.06359	0.00222104	0.0439743
MBLAC1	0.959967	0.924316	1.2005	0.674489	0.981562	1.05651	1.1858	1.18429	1.25534	1.35648	1.55738	1.44622	0.00352097	0.0490721
MBNL1	4.51716	3.72422	4.26275	3.99972	4.03894	4.19586	3.73126	4.09183	3.1749	3.54481	3.53287	3.63988	0.0028718	0.046794
MDN1	2.16822	2.15383	2.05146	2.00883	2.16948	1.94722	1.99002	2.22661	2.04881	1.66437	1.55907	1.6563	0.00257244	0.0452295
MEAF6	3.66625	2.97263	3.64934	3.37425	3.46526	3.75877	3.79598	4.06981	4.38311	4.86557	5.17607	4.06528	0.00143124	0.0401098
MEGF8	2.95746	2.86843	2.95128	2.89266	3.14867	2.872	2.70198	2.89094	2.56378	2.55494	2.4687	2.62861	0.000351531	0.0295705
MEOX1	1.93822	1.49496	1.69886	1.18153	1.59547	2.35483	1.34834	1.45614	0.640818	0.0918603	-0.0835972	0.833597	0.000358508	0.0295705
METTL21B	1.99794	2.08413	2.30719	2.10651	2.02212	2.19275	2.0307	2.35967	2.48523	2.51261	2.52089	2.2918	0.00247047	0.0449667
MFAP4	7.27222	6.29894	7.84775	7.01141	7.37913	7.82453	7.0056	6.75304	4.06681	5.13475	4.31134	5.62506	6.07e-05	0.0253749
MFNG	2.15006	1.81303	1.9819	1.55537	1.41329	1.92666	1.36238	1.81806	1.2066	1.16135	0.793622	1.34311	0.00342295	0.0484071
MFSD3	2.98877	2.87696	3.15982	2.38066	2.39496	2.71382	2.93875	3.19925	3.53116	3.45485	3.6913	3.50961	0.0014389	0.0401098
MGA	2.1797	2.19308	2.12255	2.02579	2.25557	2.01703	2.12144	2.18451	1.94367	1.80888	1.86933	1.82034	0.000161836	0.0258818
MICALL1	3.24514	3.22771	3.57555	3.87182	3.47303	3.28634	3.11279	3.31889	2.77574	2.45105	2.76148	2.98544	0.00121841	0.0400928
MIEN1	3.02911	2.61466	3.15544	2.65628	2.36562	3.21625	2.86122	3.49049	3.76742	3.68388	3.95236	3.43594	0.00303047	0.0472028
MIS12	2.6209	2.47491	2.64399	2.6719	2.62797	2.61115	2.6106	2.65973	2.7866	2.85009	2.98478	2.90099	8.63e-05	0.0258818
MLPH	4.2804	3.32204	4.07224	3.70862	3.92707	4.13362	4.30439	4.55816	5.17945	5.50603	5.2747	4.78547	0.000418752	0.0311754
MLXIP	3.79089	3.26145	3.65511	3.62136	4.19053	3.76466	3.17306	3.71022	2.48986	2.82101	2.38526	3.07761	0.000624564	0.0353106
MLXIPL	0.440318	0.678812	0.693525	0.303339	0.768704	0.640288	1.02954	0.97615	1.03621	1.95993	1.20607	1.45734	0.00281799	0.0463252
MLYCD	1.78351	1.68684	1.71285	1.48657	1.84509	1.78184	1.84237	1.89111	1.98786	2.07046	2.01995	2.19008	0.00142835	0.0401098
MME	3.12924	3.00126	2.99039	1.62458	2.92503	2.99988	3.28934	4.10984	5.29684	3.90826	5.39544	4.08622	0.00340577	0.0484071
MOGS	3.92913	4.02141	4.15517	4.02029	4.008	3.67071	3.99426	4.18257	4.40559	4.63986	4.59318	4.21663	0.00111405	0.0392159
MPC2	3.53295	2.73721	3.47545	2.92486	2.61057	3.39348	3.63503	3.71181	4.22066	4.53153	5.11882	3.84323	0.00204931	0.0433063
MPDU1	3.15254	2.7738	3.3007	3.14898	2.76566	3.23375	3.1507	3.58018	3.68542	4.02337	4.26584	3.65067	0.00105942	0.0390615
MPZL3	2.06804	2.20472	1.95639	2.14877	2.15279	1.90714	2.14271	2.1864	2.56242	2.47993	2.37702	2.58358	9.04e-05	0.0258818
MRC2	4.07877	4.71557	4.75175	4.43156	4.85851	4.89322	4.41041	4.46719	3.42881	3.91382	3.38117	4.37553	0.00355984	0.0491508
MRPL21	2.19443	1.90921	2.28521	2.19032	1.9374	2.13103	2.14254	2.82532	2.89066	2.91852	3.13818	3.28565	0.000293049	0.0291401
MRPL3	3.3032	2.75224	3.41995	3.42417	3.09658	3.26122	3.3993	3.355	3.69298	3.85336	3.8996	3.53787	0.00340132	0.0484071
MRPS7	2.63588	2.41527	3.09323	2.90592	2.57613	2.9305	2.93477	2.85279	3.112	3.26471	3.28765	3.33687	0.00354194	0.0491508
MS4A2	1.85667	1.06277	1.35297	1.90659	0.918123	1.37636	1.24364	1.80937	0.272875	0.324584	-0.0173567	0.629224	0.000318974	0.0291401
MSC	1.87162	1.13638	2.12836	2.30148	2.90265	1.63368	1.82155	1.90164	0.347534	1.16183	0.03895	0.726967	0.00114081	0.0398289
MSMO1	2.40953	1.72409	2.33026	2.59908	1.79438	2.38409	3.40007	3.01873	4.57396	4.32462	5.49181	3.28592	0.000872818	0.0379412
MSX2	1.88366	1.76142	1.78509	1.87094	1.6128	2.68136	1.99324	1.3393	0.578196	0.772232	0.901984	1.34794	0.00162247	0.0408652
MTG1	3.00848	2.89388	3.11433	3.04098	2.66842	2.7767	3.0117	3.20828	3.39843	3.44451	3.71559	3.50806	0.000304276	0.0291401
MTHFD2L	1.22889	1.06107	1.14371	0.786093	1.04156	1.07611	1.29796	1.24865	1.31818	1.77777	1.71099	1.54621	0.00125258	0.0400928
MTMR10	2.9129	2.73207	2.94081	2.72782	2.95186	2.7184	2.9096	2.93482	3.01377	3.21045	3.3225	3.23111	0.000639645	0.0355255
MVD	2.41934	2.13942	2.56309	2.23007	2.41315	2.85082	2.65087	2.88503	3.25109	3.39298	3.63269	2.86061	0.00144596	0.0401098
MVK	1.66909	1.47732	1.83096	1.67065	1.39246	1.62538	1.83173	2.04495	2.21484	2.34599	2.8259	2.14518	0.000905617	0.0380091
MXRA5	2.52979	2.5188	3.02873	3.20145	2.99625	2.4563	2.84637	2.77718	2.45005	1.96737	1.96864	1.68167	0.00131812	0.0400928
MYBPC1	2.178	1.19073	1.20186	0.508074	1.79006	1.78641	2.13233	2.97892	3.89906	3.26426	4.1027	2.53551	0.00341823	0.0484071
MYO1F	1.94992	2.61996	2.17442	1.68149	2.16707	1.79237	1.76536	2.41666	0.958965	1.29045	0.764986	1.68065	0.00206383	0.0434714
NAALAD2	1.24207	1.93595	1.61251	1.21033	1.77769	1.88324	1.68848	1.40912	0.504258	0.708663	0.377737	1.05211	0.000317171	0.0291401
NANS	2.95562	2.60886	3.01012	3.08473	2.83588	3.0083	3.28565	3.61064	3.70311	4.61032	4.79603	3.52974	0.0017482	0.0414973
NAPG	2.54689	2.27246	2.49952	2.57246	2.58285	2.37508	2.55561	2.63958	2.97476	2.75071	3.03047	2.74181	0.000977011	0.0380091
NARS2	1.89025	1.47737	1.86949	1.73314	1.33887	1.93915	1.87896	2.13339	2.33758	2.44578	2.63455	2.16658	0.00199202	0.0427937
NAV1	2.10399	1.76387	1.82237	1.86404	2.52342	1.87029	2.07678	1.99409	0.9583	1.18194	0.829706	1.58179	0.00040663	0.030804
NAV3	1.00891	1.5206	1.66833	0.988353	1.99432	0.965566	1.6991	1.31957	0.423761	0.345176	0.828505	0.740116	0.00347061	0.0488677
NBR1	3.91998	3.45791	3.959	3.68916	3.67742	3.60253	3.74786	3.9178	4.12903	4.24385	4.26919	4.01946	0.00162711	0.0408652
NCAPD3	3.02678	1.5952	1.93034	2.04163	2.06253	2.08003	2.90326	3.47175	4.35221	4.48265	4.53635	2.84637	0.00317257	0.0475174
NCF2	1.70093	1.38907	1.43498	1.66335	1.19055	1.30016	1.20659	1.56361	0.411433	1.16918	0.296506	1.06817	0.00320543	0.0475174
NCKAP1L	2.01019	1.95011	1.93159	1.24637	1.64874	1.64594	1.44329	2.25495	0.473664	1.0357	1.05273	1.32488	0.00329898	0.0477916
NDNF	3.18054	3.36609	3.10405	2.79384	2.81812	3.15712	3.27655	3.02814	1.25276	2.4387	1.69457	2.76618	0.0019782	0.0427426
NDRG3	3.69735	3.276	3.79017	3.53922	3.13273	4.25416	3.93642	4.42314	4.65143	5.25957	5.56393	4.34186	0.00230552	0.0444429
NDST1	3.39651	3.33613	3.54145	3.96187	3.70154	3.44634	3.32835	3.3577	2.70579	2.97164	2.88482	2.94649	0.000382497	0.0298486
NECAB3	2.90904	3.09617	3.13257	2.37466	2.96041	3.32799	3.47056	3.34915	3.75093	3.97614	4.38263	3.65066	0.00195335	0.0427426
NECAP1	2.87008	2.79514	2.87534	2.72201	2.98994	2.85303	2.98691	2.96518	3.27892	3.417	3.4063	3.17638	3.53e-05	0.0194668
NELFCD	3.11234	3.09685	3.46844	3.33084	3.37796	3.32256	3.27335	3.42933	3.52368	3.78109	3.58082	3.81575	0.00133779	0.0401098
NELL1	0.0369276	0.283851	-0.0630633	0.529387	-0.091127	0.0358792	1.0362	0.840554	1.66389	1.44295	1.79222	0.679936	0.00318502	0.0475174
NEO1	3.14009	3.04023	3.24724	3.21027	3.00318	3.20302	3.18082	3.45207	3.59318	3.85043	3.69712	3.40756	0.000712666	0.0358071
NEU1	3.37879	2.82668	3.33849	2.57149	2.61679	3.07266	3.11284	3.61696	4.08526	4.01286	4.25725	3.49163	0.00235651	0.044731
NF2	2.17449	2.20518	2.23393	2.31338	2.63714	2.51722	2.43572	2.3867	1.71761	2.02079	1.95596	2.03002	0.00118832	0.0398795
NFAT5	3.46046	3.61528	3.34619	3.39422	3.60951	3.20525	3.31869	3.19346	2.89308	3.03529	2.69384	3.06549	0.000866222	0.0379412
NFE2L3	1.82073	1.85755	2.02127	1.88252	1.83417	1.85306	2.05211	1.74837	1.24144	1.4769	1.22388	1.82628	0.00216691	0.0437814
NFIX	4.81985	5.31487	5.29697	5.22188	5.49185	5.052	5.07396	4.96654	4.45221	4.86365	4.77283	4.62328	0.00365247	0.0494528
NID2	2.39433	2.10525	2.44536	2.221	2.37253	2.39343	2.14188	2.65198	1.34527	1.95714	1.36476	1.9321	0.000819385	0.0370539
NIT1	3.3666	3.00242	3.3214	3.04264	2.98951	3.12134	3.1431	3.27421	3.36802	3.5635	3.52438	3.48928	0.00219656	0.0438555
NKD1	2.19617	1.37731	1.39195	2.00296	1.54791	2.03443	1.48531	2.20898	0.445019	0.993495	0.740967	1.00084	0.000742603	0.0358071
NLK	2.04432	1.74937	1.90636	1.97678	1.96082	1.90487	2.10226	2.12883	2.58559	2.42868	2.45174	2.22019	0.000236324	0.0286582
NLRC3	1.51867	1.72432	1.5787	1.18675	1.07138	0.900645	1.26698	1.61337	0.52383	0.71016	0.483981	1.0548	0.00336914	0.0482786
NLRC5	2.44104	2.44265	2.4336	2.00345	2.1534	2.28305	1.9949	2.47082	1.221	1.7258	1.17067	1.81129	0.000388674	0.0300033
NOL3	4.30666	4.24958	4.44836	3.81564	4.38507	4.30006	4.39241	4.43311	4.64478	4.95567	5.15072	4.72387	0.00124812	0.0400928
NOL9	1.99058	2.10521	2.1576	2.13374	2.487	2.31859	2.11607	2.05394	1.58014	1.77832	1.52043	1.87392	0.000632525	0.0354707
NPDC1	6.01379	5.58048	6.05718	5.41459	5.82989	6.39279	6.03226	6.32988	6.73864	6.70161	6.95701	6.73112	0.000910598	0.0380091
NPIPA1	4.28068	4.09068	4.46387	4.14381	4.53995	4.00281	4.06714	3.94369	3.36503	3.73937	3.38355	3.99328	0.00349112	0.0489539
NPIPA8	3.09625	2.56907	2.82104	2.71223	3.11461	2.3014	2.93775	2.58222	2.31676	2.07952	1.61447	2.16754	0.0021644	0.0437814
NPPA	1.33041	1.03047	1.20069	0.701123	1.17295	1.31948	1.41323	1.67551	1.88986	2.05397	2.03551	2.12641	0.000351553	0.0295705
NR2F1	4.41345	3.91336	4.39569	4.22457	4.36179	4.78125	3.80629	4.21105	2.8484	3.1415	2.35984	3.90136	0.00115299	0.0398289
NRIP2	2.28826	2.13734	1.93424	1.92204	2.09009	1.91857	1.91081	2.03808	1.87555	1.36296	1.44426	1.72503	0.00241474	0.0448789
NRK	1.44244	1.6636	2.50186	2.10864	2.67184	2.19445	2.03517	2.29048	0.942053	0.811479	1.069	0.682786	0.000189811	0.02702
NRP1	3.13816	2.8656	3.00764	2.50305	2.70133	3.28707	2.65491	3.10366	2.53395	2.26039	2.01642	2.14584	0.00171776	0.0413374
NSD1	2.52849	2.63764	2.55698	2.70863	2.8095	2.56837	2.50997	2.65339	2.40236	2.21851	2.15156	2.22831	0.000156605	0.0258818
NSUN7	1.64032	1.41553	1.6466	1.06685	1.63576	1.45635	1.75526	1.77459	1.81865	2.16678	2.44658	2.16312	0.00220733	0.0438555
NT5DC3	1.83206	1.02146	1.3725	1.27586	1.80981	1.38275	1.75407	2.19594	2.2971	2.46716	2.53239	2.16741	0.00307417	0.0472028
NUDT12	2.13959	1.75821	1.98496	1.87974	1.33395	1.4954	2.06673	2.16871	2.59686	2.56211	3.0438	2.23889	0.0027377	0.0458204
NUDT19	2.10013	1.90856	2.20237	2.29855	2.27051	2.19207	2.22733	2.48229	2.76542	2.72721	2.89973	2.30854	0.00310823	0.0472028
NUDT3	3.45163	3.32441	3.50846	3.34308	3.50435	3.53573	3.28021	3.32039	2.78996	3.09646	3.06419	3.31749	0.00337559	0.0483175
NUDT9	3.21733	2.4371	2.92884	2.61187	2.63385	3.06519	3.15122	3.13256	4.01859	3.82939	3.83981	3.22057	0.00148609	0.0401098
NXF1	4.5327	4.22248	4.5153	4.23765	4.36071	4.44553	4.4283	4.40355	4.83032	4.90321	4.6359	4.60819	0.000988813	0.0380091
OAZ3	1.20087	0.826234	1.26279	0.733885	0.951573	1.1832	1.43929	1.51497	1.61617	1.84335	2.62508	1.67667	0.00364407	0.0494528
OFD1	3.07475	3.13902	3.26603	3.00552	2.81232	3.04809	3.10541	3.26609	3.42982	3.45146	3.70396	3.44614	0.000723492	0.0358071
OLFML1	2.94194	2.23755	3.30381	2.70794	2.68328	3.34762	2.53863	2.60921	1.557	1.82543	1.10421	2.09355	0.000752936	0.0358071
ORAI2	1.73717	1.65884	1.77194	1.42156	1.80465	1.70092	1.39449	1.68378	1.45106	1.22765	1.11653	1.26355	0.00197224	0.0427426
ORMDL2	2.71884	2.248	2.80506	2.83393	2.47011	2.68863	2.79918	2.94127	3.13925	3.45556	3.6247	3.07	0.00138353	0.0401098
OSBPL8	2.98724	2.44559	2.63205	2.90522	2.94385	2.63051	2.64092	2.69782	1.86981	2.10324	2.21783	2.16845	0.000157975	0.0258818
P2RX7	1.69536	1.16971	1.50948	0.930777	1.02021	1.22856	1.0514	1.36079	0.85037	0.575161	0.553374	0.798727	0.00323498	0.0475174
PABPC1L2A	-0.324471	-0.342198	-0.0756426	-0.342198	-0.0446975	-0.326603	1.33597	1.18	1.87056	2.57127	2.46908	1.02516	0.00162528	0.0408652
PABPC1L2B	-0.256845	-0.256845	-0.0132978	-0.256845	-0.177399	-0.256845	1.00668	0.838272	1.20419	1.8314	2.01935	0.764846	0.00204253	0.0433044
PACSIN2	4.1629	3.7652	4.02772	3.85498	3.9798	4.07826	4.08248	4.33187	4.58936	4.88104	4.78753	4.32029	0.000566189	0.0334905
PADI2	1.81938	1.76846	1.80139	0.970839	1.29799	1.2837	1.4713	1.27089	0.246504	0.664147	0.432338	0.926961	0.000752886	0.0358071
PAK1IP1	2.68083	1.63495	2.39838	2.39557	2.55753	2.61461	3.53564	4.30187	5.64049	5.69396	6.04571	4.06543	0.00046426	0.0314909
PAK4	2.68747	3.04772	2.98027	2.82724	2.60155	2.65866	3.06586	3.03644	3.42303	3.47589	3.63686	3.34186	0.000214545	0.0277921
PAPPA	1.22726	0.903443	0.80213	0.97714	1.95558	0.954199	1.24043	1.28589	0.470709	0.282776	0.0926266	0.333876	0.00113592	0.0397696
PAPSS2	2.16017	2.32852	2.62385	2.42026	2.38544	2.22948	2.1393	2.15324	1.04905	1.93021	1.80185	1.56301	0.000988422	0.0380091
PASK	2.10447	1.66778	1.79626	1.66827	1.48876	1.85208	2.05785	2.19721	2.99181	2.41454	2.75924	2.26364	0.00118109	0.0398795
PBDC1	3.05581	2.39716	3.22586	3.20837	2.84341	2.96899	3.46758	3.22373	3.8643	4.19366	4.64138	3.41837	0.00220428	0.0438555
PCCA	2.38095	2.32307	2.49073	2.31089	2.07032	2.28284	2.49909	2.61506	2.59602	2.91035	3.35351	2.83109	0.00234722	0.044731
PCDH18	2.76611	2.23903	2.92532	2.47427	2.21117	2.4259	2.36786	2.69528	1.38426	1.63966	1.17141	2.0614	0.000427559	0.0313452
PCDHB2	1.97471	1.39773	1.49276	1.16153	2.25187	1.79697	1.80375	1.33437	0.458513	0.604174	0.304562	0.391545	8.93e-05	0.0258818
PCID2	2.89724	2.67791	2.86626	2.58761	2.69876	2.7313	2.69882	2.91765	2.95185	3.04454	3.04159	3.22484	0.00171368	0.0413374
PCNX	2.71907	2.45304	2.30615	2.32328	2.75572	2.69054	2.34654	2.53836	1.9029	2.15771	1.89743	1.99829	0.000479826	0.0314909
PDE3B	2.25171	1.75895	1.8425	1.6783	2.18231	1.79861	1.9657	1.95441	1.5617	1.48655	1.57741	1.40443	0.00278038	0.0459401
PDE7B	1.2992	1.47067	1.89051	1.44861	1.63756	1.77018	1.51237	1.7019	0.997382	0.648888	1.00087	0.956663	0.000125043	0.0258818
PDGFRA	2.43057	2.40924	2.81755	2.74571	3.62813	2.38144	2.63843	2.94681	1.71169	1.84071	0.740534	1.75553	0.0010777	0.0390615
PDHX	2.58694	2.3795	2.63861	2.62417	2.5465	2.61678	2.52169	2.70893	2.84421	2.8561	2.9275	2.68875	0.00202672	0.0432523
PDIA6	4.43031	3.95706	4.58024	4.39881	4.1968	4.44635	4.39806	4.90615	5.10062	5.26198	5.724	4.68708	0.003089	0.0472028
PDZD2	1.03137	0.912103	1.11035	1.02042	1.44539	1.04613	1.09176	1.25653	0.793481	0.773152	0.759384	0.76148	0.00239331	0.044731
PEAK1	2.8039	2.04427	2.28156	2.47705	2.14999	2.3433	2.10482	2.51087	1.44705	1.26375	1.09924	1.72811	0.000122903	0.0258818
PER3	3.34721	2.66733	3.74186	3.19197	3.12507	3.5811	3.0159	3.3108	2.65715	1.27083	2.27259	2.20309	0.00134766	0.0401098
PEX10	3.21015	2.96083	3.5273	3.01398	2.97935	3.60825	3.55304	3.46785	4.13971	3.76743	4.39181	3.75369	0.00217481	0.0437814
PEX11A	2.42374	1.91474	2.2196	2.2464	1.66166	2.00258	2.24893	2.55443	2.85056	2.74104	3.11119	2.97378	0.000666163	0.0356721
PEX11B	3.61548	3.4072	3.89104	3.69365	3.71304	3.68694	3.71239	3.74251	3.81426	4.19877	4.19765	4.09617	0.00166534	0.0409352
PEX13	2.24174	2.03202	2.209	2.61071	1.97509	1.94779	2.55441	2.42449	3.03601	2.95872	3.28998	2.53244	0.00195814	0.0427426
PEX2	2.65557	2.20732	2.61772	2.27439	2.33325	2.46533	2.68522	2.70858	3.56279	2.91212	3.23317	2.85959	0.00149742	0.0401098
PEX6	3.47702	3.37789	3.74438	3.56345	3.1822	3.67717	3.83026	3.63352	4.3292	3.88708	4.15997	4.22953	0.000809112	0.0369495
PEX7	1.76437	1.45256	1.8936	1.42485	1.6556	1.86603	1.97386	2.17141	2.31622	2.54876	3.2326	2.15947	0.00332493	0.0480169
PGAP2	2.87381	3.02992	2.97792	2.64821	2.81626	3.05449	3.10548	3.01984	3.83169	3.30523	3.25157	3.36246	0.00184331	0.0419653
PGM3	3.29095	2.85719	3.14136	2.84059	2.95484	3.16468	3.23497	3.38173	3.74011	3.76764	4.21209	3.26717	0.00321742	0.0475174
PGR	2.06507	1.4836	1.96333	1.59061	1.60636	1.90497	2.01772	1.65395	0.532625	0.577399	0.499831	1.38482	0.000213143	0.0277921
PHF23	2.9143	2.67561	3.04543	2.81919	2.83313	2.96921	2.97944	3.13907	3.2847	3.69316	3.6522	3.11855	0.00157249	0.04074
PICK1	3.46788	3.30852	3.53463	3.0606	3.74908	3.66519	3.7539	3.77178	4.18807	4.4151	4.43979	4.10578	0.000343539	0.0295705
PIEZO2	1.67596	0.98135	1.64845	0.65848	1.61754	1.59075	1.46296	1.59942	0.241646	0.61786	0.5755	0.863369	0.00280236	0.0461268
PIGH	2.76594	2.34557	2.75835	2.3098	2.50368	2.85818	3.09694	2.96634	3.70234	3.45028	4.37701	3.17079	0.00158607	0.0408467
PIGN	2.11342	1.85945	1.98781	2.13685	1.91026	1.77481	2.20755	2.09032	2.44361	2.33251	2.66084	2.27678	0.00145267	0.0401098
PIGO	2.33003	2.46294	2.34152	2.37254	2.50432	1.98114	2.56278	2.43948	2.85586	2.90984	2.73935	2.66749	0.00167757	0.04108
PKD1	4.16739	3.89822	3.9311	3.98455	4.56156	3.94598	4.06438	4.00533	3.16379	3.25539	2.6679	3.68901	0.000626944	0.0353106
PKDCC	3.30241	2.81895	3.49545	2.87643	3.66885	3.87195	2.81077	3.19703	1.86844	2.47456	2.24471	2.73797	0.00333446	0.0480682
PLCB2	2.49568	2.60059	2.96635	2.30762	2.28633	2.38962	2.01472	2.72631	1.41437	1.55932	0.794058	2.20095	0.00251382	0.0451026
PLEC	4.29553	4.73325	4.8629	5.48139	4.99188	4.54401	4.72914	5.0109	3.93417	4.05873	4.02665	4.30431	0.0025906	0.0452295
PLEKHA4	3.03159	2.66707	3.2129	2.68155	3.13849	3.4947	2.534	2.88294	1.80146	2.33084	1.89555	2.36819	0.00126091	0.0400928
PLEKHA5	2.15198	2.19573	2.19232	2.0933	2.37305	2.08804	2.06547	2.09001	1.89303	1.61803	1.62398	2.01833	0.00145039	0.0401098
PLEKHH1	2.23246	2.17615	2.20499	1.85784	1.68893	2.11736	2.94018	2.90109	4.24122	3.15912	4.12806	3.01019	0.00139896	0.0401098
PLLP	1.46145	1.54702	1.93682	1.8376	1.13441	1.24236	2.24571	2.07314	3.36811	2.7983	2.04576	3.24104	0.00210258	0.0437566
PLXDC2	2.61245	2.24684	2.71098	2.69957	2.71625	2.61747	2.50074	2.64932	1.96633	2.21455	1.95447	2.18309	0.000248688	0.0286582
PLXNA1	2.79648	2.60111	2.94531	3.44279	3.18806	2.72896	2.75952	2.84857	2.09663	2.43721	1.87662	2.55044	0.00322829	0.0475174
PLXNC1	1.51975	1.14339	1.31579	1.12736	0.956222	1.09015	1.04655	1.45616	0.558736	0.862663	0.488059	0.853281	0.001769	0.0414973
PM20D2	3.56934	2.739	2.96138	2.66166	2.90107	2.65365	3.40067	3.40056	4.05569	4.5304	4.30351	3.44621	0.00162752	0.0408652
PNKD	3.44495	2.93443	3.40358	2.75323	2.72844	3.32872	3.45625	3.77355	4.12727	4.79384	4.76468	3.83769	0.000981804	0.0380091
POMGNT1	3.50237	3.53878	3.80652	3.24366	3.55036	3.42234	3.57692	3.74322	3.7794	4.1305	4.14651	4.04529	0.00118138	0.0398795
POSTN	3.46911	2.66081	2.83532	2.40996	3.4991	4.03542	2.24546	3.1089	0.428047	1.44349	1.43171	0.63709	0.000198932	0.0277093
PPAPDC1B	4.5124	3.63184	3.95269	3.52484	3.62034	3.7753	3.97807	4.53727	4.9909	5.04069	5.3691	4.31459	0.00275314	0.0458614
PPAPDC2	2.34495	1.99782	2.50418	1.95829	2.11418	2.21881	2.67191	2.89973	3.36304	3.69295	4.18288	3.0123	0.000449723	0.0314909
PPM1B	2.76506	2.38795	2.59583	2.47151	2.85371	2.62361	2.79115	3.0836	3.35288	3.83532	3.66063	2.83637	0.00300308	0.0472028
PPM1F	3.15864	2.76	3.15076	2.93876	2.94217	3.13456	2.59941	2.98338	2.22599	2.32808	2.40072	2.74701	0.00184919	0.0420252
PPP1R10	3.59016	3.59565	3.99407	3.61794	3.92506	4.24041	4.02686	4.09345	4.5196	4.36065	4.27123	4.48042	0.0030664	0.0472028
PPP1R11	4.00124	3.53051	4.17795	3.93677	3.66463	4.09629	3.91306	4.16594	4.25959	4.5373	4.48571	4.5068	0.0023747	0.044731
PPP1R13B	2.63635	2.61104	2.67989	2.93665	2.89563	2.60728	2.96193	2.89289	3.35943	3.26758	3.56059	2.96987	0.00125004	0.0400928
PPP1R16A	3.17638	3.21024	3.31028	3.05494	3.01964	2.93664	3.35794	3.11187	3.56008	3.57441	3.6692	3.47334	0.000320401	0.0291401
PPP1R16B	1.66872	1.66126	1.43545	1.07119	1.58511	1.48973	1.37249	1.38728	0.336303	0.669112	0.172995	0.585211	1.05e-05	0.0194668
PRCD	1.12131	1.60553	1.89031	1.08442	2.1076	1.95117	1.58286	1.6272	0.364789	0.81507	0.435051	1.26943	0.00333824	0.0480682
PRDM8	2.2934	1.78431	2.79365	2.29182	2.34489	1.98482	3.39093	3.45652	4.62544	4.4332	5.43238	3.21343	0.00163929	0.0408652
PREB	3.38265	3.0462	3.49294	3.40133	3.27223	3.528	3.23042	3.80237	3.85786	4.07388	4.03508	3.77533	0.00150995	0.0401642
PREX2	2.04024	1.7312	1.82812	1.38927	2.23446	2.27362	2.06669	1.99962	0.905218	0.902321	0.860861	0.928918	3.55e-05	0.0194668
PRICKLE1	1.56654	1.50811	2.2798	1.83185	1.19936	1.83869	1.56411	1.71457	0.867832	0.817693	0.962747	1.04015	0.000916023	0.0380091
PRKCD	4.14118	3.84803	3.98117	3.98826	3.67052	4.25515	3.85697	4.34239	4.58173	4.38274	4.73844	4.52861	0.00140176	0.0401098
PRRC2B	4.43464	4.6266	4.59481	4.47831	4.94244	4.44398	4.4015	4.48299	4.13971	4.23221	4.13651	4.23415	0.00270881	0.0457312
PRRT1	2.27468	2.26776	2.29978	2.12329	2.37478	2.32975	2.09548	1.87586	1.43416	1.55891	1.32786	2.00832	0.000776364	0.0360558
PSKH1	3.17759	3.01646	3.2387	3.04391	3.27024	3.11032	2.94263	2.93131	2.66806	2.72035	2.7587	2.61866	0.000181178	0.0266702
PSMD7	4.0487	3.72593	4.21466	4.28483	3.94656	4.206	3.98172	4.43638	4.35578	4.81117	4.88988	4.52224	0.00350561	0.0490099
PSMG4	1.92979	1.70204	1.95304	1.67346	1.67794	1.69923	2.00707	2.33878	2.76764	2.97143	2.6816	2.4486	0.00012617	0.0258818
PTEN	3.55955	3.50807	3.73469	3.29153	3.72792	3.90344	3.59598	3.4844	2.58722	2.93191	3.30413	3.04595	0.00101428	0.0385933
PTOV1	4.62299	4.44867	4.80779	4.27423	4.67082	4.89667	4.67305	4.86458	5.09844	5.29189	5.34437	5.07254	0.000953073	0.0380091
PTP4A2	3.71425	3.68484	3.91914	3.91661	3.96526	3.75646	3.91921	3.78166	4.02219	4.18676	3.9734	4.17498	0.00318543	0.0475174
PTPN18	3.4212	3.47329	3.83455	3.92827	3.57479	3.68304	3.7673	3.89139	4.08562	4.44431	4.41621	4.20361	0.000406615	0.030804
PTPRG	1.81327	1.89565	1.71194	1.58611	1.96994	2.14987	1.81384	1.9709	1.51508	1.53603	1.39031	1.56194	0.00284245	0.0465501
PUS10	1.17489	0.935617	0.990643	0.890836	0.778322	0.808568	1.25269	1.02234	1.42233	1.15631	1.54825	1.37823	0.00300877	0.0472028
QKI	2.54935	2.219	2.43361	2.43294	2.36558	2.35489	2.04675	2.40247	1.70386	1.87667	1.81154	2.11448	0.000688439	0.0356721
QSER1	2.03202	2.04215	2.00348	2.36016	2.17397	1.7651	2.1276	1.89817	1.2451	1.51224	1.46854	1.78891	0.000955733	0.0380091
RAB1B	5.78322	5.52839	6.06295	5.95765	5.82764	6.03336	5.87434	6.0028	6.33293	6.46781	6.59547	6.07749	0.001934	0.0427426
RAB30	1.46098	1.16593	1.50787	1.22083	1.54223	1.49942	1.23977	1.3394	0.850538	0.971409	1.16898	1.00675	0.00175123	0.0414973
RAB37	1.57521	1.81711	2.51981	1.45254	2.14738	1.90604	1.58504	1.81388	0.44895	0.812709	0.590853	1.4454	0.00125147	0.0400928
RAB3IP	1.50605	1.07594	0.98558	1.06752	0.992369	0.953559	1.36525	1.37874	1.59821	1.82218	1.98247	1.38528	0.00367187	0.049599
RABL3	2.32209	2.15853	2.3677	2.42109	2.31844	2.302	2.43346	2.33606	2.48837	2.47752	2.86936	2.63255	0.0035748	0.0491508
RAC2	3.21785	3.03406	3.34658	3.16303	2.09781	2.68071	2.54914	2.71605	1.30088	2.15031	1.29943	2.30963	0.00308847	0.0472028
RAC3	1.89251	1.40889	1.54433	1.23846	1.74191	1.99776	2.08549	2.03906	2.48292	2.7768	3.04681	2.09203	0.00238104	0.044731
RAD18	1.17671	1.19801	1.35289	1.13319	1.19994	1.02466	1.25999	1.53895	1.85163	1.71446	1.89018	1.40603	0.00126307	0.0400928
RASGRF2	1.66962	1.6556	1.68992	1.30761	1.66486	1.7898	1.61247	1.62258	0.648953	1.02527	0.981695	1.45338	0.00106652	0.0390615
RASL10A	0.459818	0.191247	0.455352	0.263877	0.540494	0.529907	0.695149	1.09564	1.25662	1.06989	1.32071	0.934934	0.00255486	0.0452295
RBBP6	3.22632	3.11234	3.2737	3.19556	3.31972	3.37081	3.12224	2.946	2.7371	2.77068	2.86129	2.98824	0.00110116	0.0390807
RBFOX2	3.87459	3.84239	3.98664	3.91504	4.06967	3.99616	3.676	3.78647	3.28626	3.38518	3.37016	3.73263	0.000673207	0.0356721
RBM14-RBM4	4.56975	4.27296	4.7069	4.53284	4.49773	4.83684	4.71082	4.62303	4.82643	5.12217	5.13759	4.8773	0.00314167	0.0473223
RBM24	2.52171	1.87351	2.60266	1.05362	2.49257	3.19065	2.02981	2.57741	0.55892	0.97265	0.934077	1.03733	0.00174932	0.0414973
RBM4	3.80963	3.60176	3.93185	3.72548	3.7779	3.94782	3.88797	3.86933	3.99885	4.27952	4.26528	4.08594	0.00115118	0.0398289
RCSD1	1.63882	1.2892	1.56811	1.23993	1.78102	1.27238	1.21748	1.61656	0.619711	1.09606	0.695002	1.10352	0.00239075	0.044731
RDH11	5.19679	4.63628	5.22871	3.92556	4.57668	4.65506	5.31676	6.18173	7.18948	6.81138	7.82668	5.44349	0.00326117	0.0476808
RER1	4.07985	3.82073	4.16777	4.00058	3.96465	4.18454	4.10507	4.23769	4.55668	4.52446	4.8634	4.45594	0.000189449	0.02702
REV3L	2.54808	2.26695	2.22875	2.22808	2.84079	2.38897	2.43722	2.49913	1.92649	1.78953	1.69724	1.75171	0.000178462	0.0265724
RFFL	2.41487	2.43079	2.46168	2.64782	2.61939	2.39445	2.56797	2.78203	2.99155	3.11432	3.04305	2.69023	0.00122137	0.0400928
RFX7	2.22797	2.28369	2.21613	2.40547	2.37591	1.99456	2.15235	1.98494	1.56982	1.72271	1.62716	1.76012	9.3e-05	0.0258818
RGL1	3.3286	2.61143	3.26963	2.51034	3.18454	3.17576	2.57371	3.01001	2.07157	2.34519	2.24861	2.39079	0.00318467	0.0475174
RGL2	5.1599	4.83663	4.86293	4.66665	4.43641	4.64428	4.81282	4.86701	5.25013	5.19677	5.27097	5.19933	0.00224153	0.0441727
RHOJ	3.03128	2.81689	3.27449	2.57755	3.62621	3.60554	2.94289	2.70769	0.898289	1.84221	1.61273	2.13	0.000298885	0.0291401
RIC3	2.6179	2.30239	2.4193	2.03307	2.1856	2.24573	2.5019	2.44827	2.59114	2.69101	2.83452	3.02901	0.00339685	0.0484071
RIMS3	2.09722	1.376	1.85656	1.52233	1.9826	2.14097	1.62401	1.79528	0.550082	0.679306	0.801247	1.44422	0.000722898	0.0358071
RMI1	1.33199	1.21811	1.43682	1.29147	1.28827	0.962403	1.44836	1.48719	1.70258	1.82706	2.08484	1.63565	0.00091897	0.0380091
RNF144A	2.4061	2.16551	2.74484	2.60664	2.88788	2.25455	2.47105	2.27859	2.17553	2.02152	1.41475	1.49684	0.00316385	0.0475174
RNF185	3.84847	3.39846	3.81872	3.66235	3.77081	3.86343	3.97668	4.16179	4.62499	4.63268	5.07282	4.24855	0.000415618	0.0311754
RNF213	3.4829	3.35011	3.33558	3.00389	3.13854	3.06108	3.11021	3.48171	2.73086	2.42261	2.26001	2.74994	0.000235743	0.0286582
ROCK2	3.285	2.67482	2.85405	3.02696	3.07579	2.74645	2.75164	2.7947	2.18756	2.5237	2.24205	2.61226	0.00255111	0.0452295
RORB	1.41171	1.79985	1.61224	1.04726	1.28067	1.7347	1.52763	1.83219	1.28845	0.679407	0.482748	0.82756	0.00283673	0.0465152
RORC	2.50188	1.93731	2.35674	1.34138	2.0269	2.02851	2.29191	2.59919	3.23	2.7928	3.01582	2.88033	0.00277584	0.0459401
RPRD1A	2.90364	2.41324	2.82719	2.67409	2.70392	2.65864	2.83942	2.97179	3.24531	3.25254	3.48466	3.11129	0.000505068	0.0314909
RPRD2	2.78039	2.81158	2.99456	2.92085	2.96217	2.79391	2.76223	2.67027	2.65681	2.44521	2.40269	2.45617	0.000491621	0.0314909
RPS6KB2	2.71397	2.72651	2.87456	2.60399	3.01538	3.01991	2.87776	3.03713	3.12016	3.61265	3.15671	3.35598	0.00246936	0.0449667
RPTOR	2.30295	2.16191	2.45236	2.2042	2.48187	2.54286	2.17943	2.46226	1.82329	1.92997	2.04057	2.15011	0.00275096	0.0458614
RRNAD1	3.28622	3.14578	3.47347	3.09189	3.16902	3.26916	3.28507	3.45071	3.81652	3.68601	3.64036	3.96483	0.000150778	0.0258818
RRP7A	3.10164	3.02486	3.36558	3.10046	3.51112	3.60891	3.6479	3.29658	3.78772	3.82064	3.94689	3.82839	0.00227681	0.0443515
RSF1	2.14926	2.1057	2.0811	2.0145	2.12993	1.99008	1.9213	2.03006	1.87682	1.82923	1.8975	1.83686	0.000871118	0.0379412
RSPH1	1.03567	1.13375	0.974097	0.829744	1.03814	1.14826	1.18226	1.0946	1.40887	1.4356	1.36824	1.20577	0.00127799	0.0400928
RTCA	2.96638	2.34604	2.70102	2.8164	2.53059	2.79409	2.80508	3.0588	3.3308	3.20688	3.64332	3.11347	0.00224802	0.0441727
RUNDC1	2.777	2.66248	2.6849	2.87187	2.64439	2.36474	2.71104	2.94832	3.02347	3.17137	3.19335	3.2873	0.000765677	0.0358071
RUNX3	1.5574	2.29845	1.8203	1.61749	2.31369	1.30941	1.63286	1.76259	0.296287	0.945279	0.217576	1.02071	0.000471296	0.0314909
RUSC1-AS1	3.32658	3.15125	3.3538	3.21024	3.11605	3.23977	3.26937	3.4643	3.69526	3.82395	3.88027	3.64026	3.13e-05	0.0194668
S1PR2	1.29971	2.04163	1.78706	1.47355	2.54254	1.82338	1.9501	1.80337	0.737714	0.984171	0.612225	0.681731	0.000277077	0.0291401
S1PR3	2.58378	2.74562	3.05714	2.34823	2.95075	2.68644	2.74914	2.39139	1.5404	1.96579	1.46768	2.32027	0.000828575	0.0372605
SAMHD1	3.58623	3.56326	3.80861	4.01014	3.87616	3.3977	3.40173	3.66394	2.40081	3.07329	2.20257	3.0932	0.000474221	0.0314909
SAMSN1	1.54204	1.27239	1.36788	1.18636	1.61943	1.14439	1.18912	1.52131	0.302827	0.91455	0.342829	0.994719	0.000958119	0.0380091
SAR1B	2.35104	2.0049	2.23379	2.30396	2.27398	2.29596	2.49304	2.4498	2.75313	2.88995	3.14426	2.5127	0.00115931	0.0398795
SBNO1	2.57066	2.39116	2.44519	2.5157	2.58486	2.39271	2.33748	2.43829	2.25743	2.22334	2.31507	2.2355	0.00176852	0.0414973
SCAMP3	3.65576	3.41195	3.91404	3.59485	3.34268	3.80877	3.59484	3.82127	3.99528	4.11716	4.20947	3.98053	0.00263284	0.0452378
SCAMP4	3.43673	3.19089	3.434	3.22886	3.26617	3.28831	3.27707	3.5024	3.73419	3.76452	3.85485	3.44131	0.00126528	0.0400928
SCN7A	2.06215	2.23433	2.73805	1.9375	2.79665	2.33578	2.77392	2.35554	0.357609	1.68942	1.46435	1.65482	0.00214887	0.0437814
SCPEP1	3.93371	4.12886	4.53652	3.69976	4.1357	3.99229	4.2426	4.43559	4.87889	4.6619	5.18191	4.75097	0.000960436	0.0380091
SCUBE3	2.09689	1.59924	1.66766	2.21943	1.6217	2.45919	1.77152	2.18757	0.372456	0.545517	0.953255	1.08456	0.000130995	0.0258818
SEC11C	3.29985	2.01668	3.27583	2.03435	2.45173	2.54324	3.25485	4.10869	4.84117	4.78505	5.51855	4.29912	0.00067937	0.0356721
SEMA4G	2.14713	1.8711	2.07761	1.80673	1.75633	1.96093	2.44007	2.42945	3.06362	3.23279	3.45703	2.57506	0.000253671	0.0288251
SEPP1	5.0174	4.82583	5.01759	5.1204	4.80316	4.79023	5.05049	5.1418	5.7465	5.1111	5.58113	5.51085	0.00126918	0.0400928
SERHL2	1.62163	2.05916	1.93729	2.10449	2.12177	2.22585	2.27872	2.40889	2.61372	3.20458	2.41668	2.93311	0.00207144	0.0435607
SERINC4	3.37325	3.12731	3.35674	3.13377	3.12041	3.44957	3.30367	3.42742	3.7097	3.85363	3.69506	3.68915	0.000145238	0.0258818
SERP1	3.95042	3.80947	4.11184	4.16411	3.93978	4.18592	4.24256	4.31481	4.7709	4.77726	5.16476	4.31751	0.001029	0.0385933
SERPING1	6.44976	5.80359	6.88323	5.94641	6.89399	6.83632	6.00476	6.0022	4.93427	5.45923	4.44145	5.55533	0.00169097	0.0411421
SESN1	2.94133	2.66463	3.01348	2.31574	2.63884	2.45068	2.92568	2.98564	3.40128	3.2677	3.70243	3.1149	0.00272138	0.0457312
SESN3	2.66553	2.7067	2.85722	2.81138	2.35123	2.69767	2.59656	2.58489	1.85872	2.45705	2.33318	2.21011	0.00365723	0.0494528
SETBP1	2.62314	2.14127	2.61549	2.26704	2.67665	2.48924	2.4819	2.68281	2.0873	1.99631	1.4949	1.85402	0.000764939	0.0358071
SETD6	2.89732	2.7148	2.89342	2.70603	2.81124	2.60171	2.74987	2.85477	3.06908	3.02731	2.88539	3.19542	0.00302666	0.0472028
SFRP1	4.2916	3.83022	4.43514	5.66692	4.93172	4.94908	4.43478	4.64151	2.46106	3.88896	3.6307	2.61153	0.00228617	0.044423
SFT2D1	3.00459	2.59788	2.89482	2.71109	2.54927	2.77178	2.9407	3.11902	3.29301	3.55281	4.12698	3.10761	0.00319838	0.0475174
SFT2D2	3.05723	2.86803	2.93467	2.95503	3.13755	2.89684	2.92639	2.89468	2.25266	2.40117	2.46202	2.53937	5.38e-06	0.0185452
SFT2D3	2.16637	1.58325	2.19595	1.9664	1.77232	2.0172	2.18764	2.17375	2.36779	2.60387	2.71007	2.48449	0.00173226	0.0414973
SGCD	1.79751	1.00217	2.02031	1.95217	2.35489	1.8637	1.58597	1.92404	0.946424	0.897449	1.1088	1.05197	0.00259792	0.0452295
SGK3	1.93501	1.61061	1.84377	1.63421	1.99619	1.71414	1.84217	1.99473	2.14629	2.13637	2.13864	2.23831	0.00163787	0.0408652
SGSM3	4.39411	4.51578	4.56764	4.53236	4.39618	4.28837	4.69317	4.75251	5.08189	5.49426	5.15498	5.36103	2.33e-05	0.0194668
SH2B3	2.71238	2.6725	2.63831	2.32008	3.12456	2.84481	2.52757	2.83176	1.58081	2.10125	1.49119	2.43121	0.00183954	0.0419653
SH3BP2	2.66169	3.05804	2.7148	2.98474	2.8483	2.41842	2.58788	2.57338	1.8366	2.1345	1.59277	2.34911	0.000756487	0.0358071
SH3BP5L	2.40601	2.04742	2.36798	2.45085	2.03881	2.16743	2.37245	2.3567	2.5729	2.72559	2.55767	2.65346	0.00269309	0.0456293
SH3KBP1	1.99455	1.65694	2.15487	1.85919	1.86596	2.09225	1.67223	1.93658	1.04145	1.39632	1.0681	1.37932	0.000120173	0.0258818
SIAH2	2.8392	2.90615	3.12246	3.18711	2.69462	3.29168	3.26337	3.21702	3.785	3.41389	3.82105	3.50548	0.00162984	0.0408652
SIDT2	3.14186	3.00028	3.23519	2.77986	3.62235	3.28833	3.50048	3.61369	4.27647	4.22425	4.28323	3.5971	0.00147403	0.0401098
SKI	3.96876	3.96897	4.21034	4.23451	4.48848	4.16978	3.90489	3.98926	3.54886	3.65417	3.27343	3.7841	0.00123304	0.0400928
SKIV2L2	3.53931	2.9872	3.6314	3.22714	3.53499	3.58965	3.90069	4.05039	4.53645	4.85183	5.42916	4.00979	0.00144078	0.0401098
SLC13A3	0.958564	0.785725	0.937817	0.659918	1.03336	0.950833	1.26298	1.41977	1.57043	1.96006	2.26132	1.21181	0.00354173	0.0491508
SLC17A5	2.28965	1.86016	2.28498	2.30788	1.79341	1.8419	2.31295	2.57393	3.25188	3.18229	3.17112	2.36067	0.00219043	0.0438555
SLC22A23	2.56582	2.2173	2.39921	2.34421	2.30484	2.14151	2.77472	3.18227	3.84522	4.00761	3.68149	3.07451	0.000395134	0.0302874
SLC22A3	3.05958	1.56337	2.21765	2.47967	3.09096	2.72782	3.21557	3.69186	4.31025	4.7274	4.77668	3.84108	0.00117555	0.0398795
SLC25A1	3.79158	3.77744	4.13629	3.31906	3.83465	4.11305	4.0196	4.24176	4.52242	4.60529	4.93073	4.38556	0.00188082	0.0422077
SLC25A16	2.07194	1.95487	2.0497	1.90427	2.10411	1.97324	2.32121	2.23698	2.46653	2.66548	2.90356	2.25753	0.00180717	0.0416424
SLC25A17	1.94615	2.05826	2.23397	1.96977	2.09122	2.09305	2.23577	2.26346	2.40218	2.73811	2.65215	2.54557	0.000137691	0.0258818
SLC25A20	2.26719	1.98261	2.44383	2.29117	2.39264	2.31073	2.52076	2.75384	3.0737	3.18062	3.45688	3.15681	5.55e-05	0.0253749
SLC25A26	2.48071	2.37968	2.65495	2.31667	2.69126	2.36056	2.63939	2.78888	2.9892	3.41622	2.99486	2.91419	0.00105995	0.0390615
SLC27A2	0.730389	0.564071	0.594479	1.18284	0.672175	0.316315	1.13103	1.10841	1.50557	1.74452	1.67065	1.38308	0.000976004	0.0380091
SLC29A2	2.58365	2.69849	2.65373	2.31066	2.96369	2.60407	3.01097	2.93575	3.34594	3.80583	3.52686	3.3791	0.000212088	0.0277921
SLC2A12	2.73572	1.18269	1.78172	1.31947	0.836722	1.69293	2.56749	2.9221	3.81534	3.69336	4.05684	2.86214	0.00261948	0.0452378
SLC30A5	2.79028	2.4313	2.79649	2.80202	2.59232	2.62995	2.79279	2.79487	3.05465	3.13219	3.31324	2.90367	0.00141838	0.0401098
SLC30A9	2.87368	2.5391	2.75536	2.99897	2.80287	2.79618	2.92215	3.03322	3.52343	3.29345	3.50744	3.0068	0.00150481	0.0401098
SLC35B3	2.79793	2.33736	2.67432	2.66986	2.28712	2.61264	2.57278	2.79144	3.0104	3.00761	3.05556	3.04264	0.0012214	0.0400928
SLC35C2	3.58156	3.58141	3.82659	3.55332	3.6826	3.73158	3.63706	3.75337	3.74737	4.04053	3.92084	4.14045	0.00297008	0.0472028
SLC35E3	1.46254	1.3835	1.60855	1.63897	1.55646	1.37275	1.52185	1.68892	1.75085	1.91079	1.82345	1.68532	0.00306436	0.0472028
SLC37A1	2.58318	2.40566	2.60491	2.56991	2.25747	2.2967	2.64155	2.59261	3.03063	2.85298	2.96996	2.86498	0.000361668	0.0295705
SLC37A4	2.47218	1.85078	2.22963	1.76459	1.98667	2.03366	2.55193	2.67082	3.52624	3.2137	3.89626	2.6287	0.00117546	0.0398795
SLC38A10	3.65422	3.55906	3.7711	3.48855	3.61988	3.67456	3.53711	3.94199	3.97742	4.11582	3.87603	4.08781	0.00153686	0.0403066
SLC39A6	4.27041	3.91099	4.47258	4.03437	4.20782	3.95151	4.60467	4.9649	5.83819	5.71592	6.20425	4.47087	0.00250181	0.0450742
SLC39A9	2.92517	2.79076	3.00177	3.08142	2.84375	2.87391	3.05536	3.06532	3.34868	3.33824	3.61236	3.0596	0.00229473	0.044423
SLC43A3	2.48833	2.3397	3.16711	2.71156	2.50366	2.85899	2.28918	2.51968	1.34179	2.09184	1.46355	2.29195	0.00370421	0.0497258
SLC44A4	5.51359	4.64658	5.01479	4.33209	4.51322	4.67287	5.31539	5.43615	6.14862	6.74797	6.31232	5.64198	0.00095486	0.0380091
SLC45A3	5.41908	5.05556	5.27203	4.10503	4.36521	4.80599	6.66674	7.16256	8.00116	8.3842	8.81314	6.86283	0.00147872	0.0401098
SLC50A1	2.95539	2.52476	2.92712	3.27773	2.45151	2.94718	3.12924	3.4881	3.8894	4.09481	4.69546	3.32062	0.00265785	0.0453016
SLC5A2	3.44224	3.55203	3.86706	3.34242	3.65976	3.87172	3.69662	3.79979	3.93499	4.30364	4.24544	4.15671	0.00125622	0.0400928
SLC7A8	3.14605	3.45636	3.43617	3.56855	3.74162	3.22744	3.57735	4.00155	4.89116	4.44949	4.33854	3.68238	0.00372192	0.0497562
SLFN11	2.64924	2.69554	2.59907	2.67611	2.59407	2.7325	2.29403	2.52842	2.0717	1.98125	1.3364	2.04312	0.000307641	0.0291401
SLIT2	2.50086	1.94366	2.73249	2.74382	3.38025	2.73592	2.61869	2.77433	1.90564	1.63051	1.07474	1.99458	0.00185546	0.0420825
SLIT3	2.73312	1.99647	2.93879	2.41226	3.79956	2.9571	2.71298	2.90625	0.940047	1.13688	0.895924	1.46735	0.00011598	0.0258818
SMAD1	1.71023	1.51846	1.67614	1.62436	1.48659	1.63484	1.43905	1.55539	1.47051	1.37984	1.21755	1.31658	0.00313413	0.0473188
SMG6	2.76152	3.00521	3.11779	2.80126	3.25239	3.11256	2.83039	2.88994	2.4419	2.63339	2.5452	2.70145	0.00265383	0.0453012
SMIM22	0.263051	0.695981	0.715814	0.849936	0.644585	0.523203	1.42643	1.25114	2.12031	1.7403	1.5094	2.06511	0.000620464	0.0352846
SMPD2	2.04267	1.93696	2.24347	1.7592	1.68485	1.61081	2.45736	2.14253	2.73862	3.14742	2.63986	2.99275	0.000352842	0.0295705
SMS	3.75666	2.94023	3.33139	2.93737	2.89484	3.8682	3.85824	4.09552	5.09621	4.99515	5.38021	4.19243	0.000746795	0.0358071
SNAP23	3.29956	3.0591	3.2408	3.23807	3.20121	3.30451	3.21747	3.41512	3.60214	3.67095	3.81082	3.47114	0.000243544	0.0286582
SNRK	2.74534	2.55958	2.66205	2.54382	2.80825	2.88544	2.46361	2.56823	2.1239	2.40664	1.94442	2.44313	0.00305535	0.0472028
SNX25	1.78766	1.38335	1.47495	1.41781	1.4204	1.47587	1.95623	2.31458	2.93267	2.50014	3.23948	2.15093	0.00120461	0.0400928
SNX29	1.70391	1.36119	1.52541	1.57664	1.73211	1.50779	1.38752	1.80791	1.23391	1.29372	1.07691	1.17444	0.00156514	0.04074
SNX4	2.9515	2.70806	3.04042	2.8686	2.84792	3.07434	3.10405	3.17703	3.37002	3.58549	4.04194	3.28053	0.00157993	0.0407697
SNX8	1.76523	1.499	1.95992	1.73501	1.7836	1.66395	1.49283	1.66684	1.27017	1.47255	1.22466	1.38316	0.00213396	0.0437814
SOBP	2.21557	2.6134	2.77758	2.178	2.67341	2.3502	2.525	2.2116	1.45801	1.59039	2.25853	1.8973	0.00354692	0.0491508
SOGA1	3.12318	3.01832	3.04128	3.04627	3.44921	3.03104	2.89049	3.14432	2.75049	2.66055	2.73044	2.60486	0.000836633	0.0373389
SORCS2	1.48641	1.78659	2.13876	2.0038	2.53912	2.16097	2.03723	2.02432	0.717942	1.60578	0.887734	1.29579	0.00142533	0.0401098
SOS1	3.19904	2.91806	3.09194	3.15506	3.11754	3.00917	2.88882	2.97621	2.74319	2.7194	2.73121	2.92498	0.002617	0.0452378
SPATA24	1.51274	1.53436	1.56138	0.950759	1.53908	1.09648	1.68904	1.69727	2.19006	2.12408	2.03591	1.88177	0.00198525	0.0427426
SPCS2	3.06863	2.51196	3.11807	2.85868	2.45203	3.07602	3.26871	3.16276	3.59867	3.75937	4.60323	3.43463	0.00305115	0.0472028
SPCS3	3.35814	3.1586	3.36205	3.61113	3.44769	3.12175	3.34842	3.63282	3.82288	3.75172	4.10424	3.64252	0.00297471	0.0472028
SPDEF	5.06295	4.27099	4.98854	4.7815	4.60287	5.50778	5.63435	5.92975	6.69461	7.04575	7.667	5.8189	0.00128048	0.0400928
SPOCK1	2.11331	3.12162	2.7397	2.42243	3.14742	2.30631	3.5493	3.63947	4.66021	4.66923	4.56016	4.02564	0.000438719	0.0314793
SPOCK2	3.47035	2.16932	2.29125	1.839	1.93763	2.56334	2.04396	2.53634	0.847066	1.38274	0.615224	1.55854	0.00210162	0.0437566
SPON1	4.06805	3.30685	4.52263	3.87814	4.18793	4.41959	3.56616	4.34991	2.2245	3.21941	2.87736	3.3109	0.00210309	0.0437566
SPON2	2.12922	1.7488	2.46391	2.09909	2.37297	2.80102	3.51346	3.82306	5.65159	4.85798	4.19005	4.48707	0.000453876	0.0314909
SPRED1	2.32852	2.4153	2.5303	2.48947	2.72783	2.34662	2.39655	2.27902	1.97669	2.06606	2.13203	2.23814	0.00215888	0.0437814
SPRY4	2.74005	2.61429	2.26775	2.10008	3.47404	3.03668	2.46707	2.56993	1.70151	2.07757	1.56603	1.75044	0.00364577	0.0494528
SPRYD3	3.94179	3.5307	4.14783	3.74718	3.69769	3.91458	3.87485	4.00687	4.37657	4.3992	4.14717	4.31198	0.0016956	0.0411421
SPRYD4	2.42132	2.35233	2.60299	2.60995	2.41285	2.35035	2.64962	2.61469	2.93724	3.09853	3.14662	2.94307	3.52e-05	0.0194668
SPTBN1	4.41821	3.86988	4.42886	4.20195	4.63565	4.4169	4.38715	4.48294	4.18686	3.61054	3.36589	3.58674	0.002454	0.0449667
SRGAP1	1.34746	1.09928	1.24665	1.16915	1.81971	1.02753	1.34284	1.21536	0.410504	0.870182	0.507322	0.953796	0.00296202	0.0472028
SRGAP2C	2.60513	2.28552	2.4763	2.63144	3.05409	2.36713	2.42677	2.73642	2.17099	2.06019	1.75384	1.75204	0.00128927	0.0400928
SRSF1	5.56127	5.28105	5.59552	5.51872	5.466	5.1562	5.4582	5.52847	5.66443	6.00286	5.7329	6.00853	0.00198634	0.0427426
SRSF5	6.46888	6.15629	6.36983	5.81653	5.86737	6.04808	6.16476	6.21868	6.49045	6.71673	6.55951	6.7183	0.00266696	0.0453383
SRSF6	5.8625	5.37229	5.68196	5.41169	5.34641	5.35116	5.58017	5.56361	5.87404	5.99325	6.09393	5.95964	0.000987064	0.0380091
SRSF9	4.1494	3.87966	4.17781	4.014	3.84457	4.09839	4.11987	4.13615	4.352	4.56717	4.69	4.38354	0.000353224	0.0295705
SS18L2	3.15601	2.34031	3.0694	2.65543	2.62807	3.17464	3.28613	3.05277	3.5498	3.86288	4.22419	3.3531	0.00313165	0.0473188
SSC5D	2.53432	2.31617	2.44319	2.77709	2.39422	3.39196	2.01719	2.4288	1.2956	1.46568	0.632457	1.79057	0.000842538	0.0373389
SSPN	2.21451	1.8227	2.36136	2.09844	1.95523	2.03171	1.83824	2.11566	1.35981	1.26848	1.28622	1.70728	0.000237715	0.0286582
ST3GAL2	1.91359	2.06852	2.18407	1.95585	1.86107	2.02758	1.88451	2.02519	1.47907	1.50394	1.17807	1.78511	0.00050491	0.0314909
STAMBP	2.2336	2.11625	2.30714	2.3509	2.22565	2.20354	2.38659	2.46523	2.63788	2.71649	3.06139	2.60028	0.000444706	0.0314793
STARD3NL	2.52866	1.76115	2.34775	2.02597	2.00249	2.42809	2.61984	2.7152	2.95008	3.41449	4.12112	2.75941	0.00363803	0.0494528
STEAP1	4.08293	3.31494	3.80545	3.55198	3.55867	3.36163	4.10522	4.37652	5.2762	5.18691	5.92841	4.1958	0.00127758	0.0400928
STEAP2	4.4237	3.71409	3.86049	3.11709	4.16989	3.78098	4.63603	4.88555	5.80931	5.86466	6.34377	4.57414	0.00225399	0.0441727
STEAP4	2.60267	2.68742	3.00916	2.52917	3.33979	1.79527	4.12576	3.32973	4.38111	5.3408	4.86415	3.94271	0.00193986	0.0427426
STK10	1.91303	2.06875	2.09151	2.1414	1.93909	1.87016	1.69868	2.16567	1.08757	1.57241	1.01664	1.68532	0.000942901	0.0380091
STK39	3.16184	2.63676	2.73376	2.41023	2.6482	2.55332	3.15521	3.2743	4.00543	3.93181	4.33662	3.25692	0.000844549	0.0373389
STRA13	3.43308	2.85951	3.58304	3.20933	3.21898	3.80424	3.63956	3.79681	3.84008	4.53713	4.89791	4.06608	0.00322674	0.0475174
STRADB	2.20039	1.94987	2.02536	2.08081	1.83256	1.77028	2.20727	2.20118	2.5532	2.62047	2.7645	2.47407	0.000156128	0.0258818
STXBP2	3.43255	3.23269	3.29298	3.2521	3.18475	3.00406	3.38156	3.64487	4.01837	4.23366	4.16892	3.90752	3.08e-05	0.0194668
STYK1	1.31701	0.970405	0.992878	1.633	0.744216	0.706071	1.87076	1.88097	2.68166	2.90747	3.07262	1.99665	0.000760739	0.0358071
SULT1C4	2.20375	1.29765	1.98035	1.57553	1.54433	1.62241	1.52708	1.58121	0.703791	0.960674	0.468525	0.731477	0.000155051	0.0258818
SUPT5H	4.00397	3.7755	4.09263	3.90282	4.10885	4.08163	3.99144	4.1478	4.3527	4.64878	4.24293	4.34476	0.00124656	0.0400928
SUV420H1	2.97035	2.67422	2.94024	2.86158	2.80258	2.74789	2.84055	2.93709	2.98935	3.20316	3.18726	3.0931	0.00141256	0.0401098
SV2A	1.62392	2.06053	2.349	1.54989	2.48609	2.05382	1.83538	1.83077	0.906685	1.24787	1.11873	1.41682	0.00140732	0.0401098
SYNE1	2.49102	2.07917	1.97324	1.75766	2.48613	2.14059	2.46261	2.2165	1.3131	1.51554	0.985638	1.55666	0.000358893	0.0295705
SYNGAP1	3.04186	3.02839	3.01079	3.12959	2.94434	2.70034	2.64521	2.79427	2.58947	2.27772	1.9495	2.64261	0.00298756	0.0472028
SYNGR2	4.77412	4.09682	4.71129	4.42134	3.96763	4.40615	4.53776	4.79377	4.95108	5.41206	5.53847	5.02313	0.00194091	0.0427426
SYNPO	4.08615	3.20257	4.02792	3.51764	4.09712	4.42813	3.47105	3.67825	2.64376	2.87753	2.16891	3.32937	0.00255126	0.0452295
SYT11	3.40735	2.24451	3.26969	3.17384	3.19008	3.44122	2.55548	3.13773	1.76285	2.15774	1.94115	2.53616	0.00299121	0.0472028
SYT17	1.64164	1.34556	1.73459	1.12233	1.27026	1.53929	1.60814	1.84647	1.90381	2.36817	2.23961	1.93389	0.00235067	0.044731
SYVN1	3.82884	3.77401	4.05676	3.96441	4.10698	3.90075	3.8889	4.05327	4.22478	4.401	4.37211	4.09238	0.00180243	0.0416424
TAC1	-0.15996	-0.123751	-0.156192	-0.0972457	-0.146428	-0.13077	0.569334	0.483413	0.71907	0.958847	1.35653	0.36628	0.00298971	0.0472028
TASP1	1.66865	1.53841	1.74314	1.66241	1.53439	1.68214	1.73393	1.81658	1.80839	2.11253	2.15847	1.8757	0.00203552	0.0433044
TBC1D10A	2.35446	2.21595	2.39627	2.39961	2.16538	2.0992	2.42153	2.33489	2.54858	2.72262	2.62456	2.6377	0.000524301	0.0323419
TBC1D16	3.12216	2.86683	2.79576	2.76793	3.60441	2.8862	2.97886	2.92861	2.47904	2.4156	2.40616	2.41978	0.00230042	0.044423
TBCE	2.79512	2.48777	2.66988	2.73804	2.59171	2.82346	2.56524	2.87709	2.95659	2.96992	2.94697	2.99606	0.00314135	0.0473223
TBPL1	2.54863	1.49628	2.09648	1.73864	1.32155	2.16796	2.38129	2.64992	3.13676	3.31903	3.63433	2.98899	0.00102804	0.0385933
TBRG1	3.34153	2.82036	3.17471	3.00216	3.06545	3.128	3.11931	3.2301	3.35808	3.47524	3.51444	3.62027	0.00144048	0.0401098
TBX4	3.51895	2.91181	3.38078	2.56436	3.35274	3.78294	2.76437	3.24011	0.212847	1.82704	2.00726	2.62962	0.00371689	0.0497402
TCF21	3.20296	3.02579	4.08881	3.60605	3.47978	3.68102	3.03439	3.40641	1.87002	2.37116	1.78744	2.40096	9.59e-05	0.0258818
TCF7	1.41238	1.86646	1.76458	1.33001	1.66453	1.38197	1.66092	1.65174	0.502483	1.14815	1.0448	0.956778	0.000603247	0.0347309
TCF7L2	3.04127	2.80978	2.9114	2.82386	2.91609	2.7913	2.67514	2.7337	2.56636	2.61118	2.37424	2.57307	0.00126261	0.0400928
TCP11L1	1.8077	1.57029	1.7818	1.70159	1.71821	1.55615	1.63112	1.64008	1.24796	1.25569	1.33228	1.38883	3.49e-05	0.0194668
TEAD1	3.72358	2.95757	3.35646	3.16283	3.85097	3.50409	3.13406	3.27796	2.32235	2.8499	2.57388	2.83084	0.00214126	0.0437814
TEF	3.38017	2.90682	4.16259	3.68064	2.94746	3.68211	3.12749	3.1925	2.73712	1.6809	2.4723	2.38108	0.00258404	0.0452295
TEFM	1.62756	1.26113	1.46709	1.5196	1.27286	1.33827	1.51669	1.58675	1.59539	1.79078	1.80497	1.8819	0.00322971	0.0475174
TESK2	2.60981	2.59469	2.69998	2.24462	2.05337	2.27863	2.90341	2.77141	3.39101	3.22758	3.72676	3.20319	0.000488902	0.0314909
TGDS	2.00374	1.77602	1.9527	1.98004	1.68583	1.82916	1.88561	1.98584	2.07266	2.20564	2.34424	2.07781	0.00276225	0.0458747
TGFB1	3.81947	3.64819	3.96919	3.83703	4.02278	3.89161	3.36222	3.8386	3.19875	3.50524	2.7908	3.33899	0.00256998	0.0452295
THAP9	1.02081	1.11205	1.20565	0.805912	0.8971	0.901139	1.24457	1.03684	1.45646	1.20887	1.41089	1.3725	0.00332247	0.0480169
THOP1	2.93861	2.7348	3.01454	2.61823	2.82685	2.92304	2.94372	3.2837	3.39375	3.6551	3.84109	3.34817	0.000480425	0.0314909
THSD7A	2.24071	1.76809	1.73459	1.14479	1.78519	1.98779	1.81918	1.98704	0.443486	0.900758	0.975707	1.23836	0.000865545	0.0379412
THTPA	3.98063	3.98723	4.10345	3.68392	3.98726	3.81807	3.99566	4.00163	4.30115	4.3271	4.17536	4.46251	0.000749801	0.0358071
THUMPD1	3.82094	3.44195	3.67052	3.37121	3.92594	3.47304	3.85745	3.84885	4.37346	4.30125	4.45993	3.85498	0.00266131	0.0453016
TM2D1	2.09033	1.90609	2.191	1.80698	1.94874	1.86435	2.0169	2.24742	2.19638	2.49436	2.57211	2.34618	0.00244606	0.0449667
TM6SF2	0.75157	1.21779	1.57906	1.17156	1.8771	1.19193	1.26942	1.13958	0.269156	0.523035	0.284098	0.508053	0.000542108	0.0328238
TM7SF2	2.96973	2.18368	2.52201	2.58876	2.11409	2.99112	2.95953	3.17813	3.59343	3.76378	4.20302	3.34149	0.00139575	0.0401098
TMCO4	3.14193	2.89816	3.13966	2.74555	2.59527	3.14372	3.10236	3.39219	3.89887	3.75613	3.76674	3.39572	0.00103689	0.0385975
TMEM110	2.73289	2.48126	2.66069	2.47732	2.73715	2.53948	2.25714	2.59679	2.23248	2.12191	2.01006	2.22734	0.000928773	0.0380091
TMEM120A	3.4952	3.23622	3.62679	3.04654	3.29685	3.7323	3.50373	3.6692	3.95878	3.86474	4.07662	4.24865	0.00137858	0.0401098
TMEM134	3.20097	3.29406	3.48051	3.14707	2.95376	3.1926	3.36472	3.45469	3.60091	3.85182	4.11334	3.96563	0.000301326	0.0291401
TMEM178B	0.75247	0.626932	0.559359	0.462952	0.402395	0.346466	0.946834	0.910769	1.24391	1.08683	1.38251	1.08522	0.00102895	0.0385933
TMEM179B	4.07862	3.46708	4.20068	3.40616	3.51578	3.96009	3.85398	4.34758	4.58225	4.56524	5.05222	4.3817	0.00328666	0.0477916
TMEM199	1.925	1.67834	2.06157	1.95147	1.97852	2.07778	2.18007	2.01877	2.31337	2.51431	2.37058	2.3295	0.000644472	0.0355255
TMEM214	3.93472	3.65069	4.16268	4.13241	4.07651	4.11938	3.91734	4.2403	4.43787	4.58802	4.49185	4.2391	0.00358105	0.0491508
TMEM238	1.25734	0.963888	1.29927	1.31191	0.91409	1.34225	1.53197	1.34634	1.49484	1.61973	1.99892	1.85986	0.00341753	0.0484071
TMEM254	3.09521	2.71965	3.21312	3.16549	2.47995	2.9684	3.32345	3.51431	4.02487	4.27647	4.97508	3.37806	0.00272185	0.0457312
TMEM41B	2.55668	2.58569	2.58463	2.79409	2.8623	2.66404	2.90778	2.96655	3.23568	3.20815	3.83037	3.30038	0.000487038	0.0314909
TMEM55B	3.00265	2.81794	3.12869	2.63458	2.88248	2.91878	2.91534	2.94335	3.16236	3.30766	3.09976	3.24732	0.00367917	0.0496457
TMEM87B	3.09678	2.78936	2.99968	3.33303	2.90852	2.67177	3.19118	3.40223	3.69455	3.75781	4.28275	3.47273	0.00153166	0.0403066
TMEM8A	3.2083	2.65178	3.21576	2.96648	3.02364	3.05642	3.19722	3.56816	4.00551	4.04379	4.34563	3.33859	0.00181627	0.0416424
TMPRSS2	4.89431	4.05721	4.68723	3.243	4.63399	4.48225	5.61297	6.20066	7.03306	7.52957	7.95557	5.96135	0.00135318	0.0401098
TMSB15A	0.34472	0.852431	1.46606	0.486232	0.487551	0.987151	1.73002	2.06496	2.85408	3.31092	3.45246	2.05701	0.000720142	0.0358071
TMTC4	1.25288	1.3898	1.45667	1.51557	1.35009	1.4977	1.54917	1.55001	1.5622	1.89236	1.9101	1.70776	0.0019385	0.0427426
TMX2	4.03939	3.82755	4.35126	4.21834	4.09548	4.34107	4.32932	4.27267	4.54184	4.7756	5.00688	4.65871	0.000668554	0.0356721
TNRC18	3.83168	3.88618	3.85148	3.82911	3.93015	3.64144	3.80016	3.89893	3.31018	3.29164	3.37692	3.53175	1.42e-05	0.0194668
TOX3	0.954593	1.69616	1.32424	1.07387	1.76511	1.01787	1.26754	1.30537	0.148818	1.01597	0.366155	0.642327	0.00334563	0.0480682
TPD52	2.53665	2.34242	2.5171	2.942	2.23275	2.09262	3.03389	3.40531	4.32705	4.35815	4.59369	3.51258	0.000232457	0.0286582
TRAF3	2.36069	2.29909	2.4753	2.32095	2.40367	2.18651	2.11006	2.19262	1.57133	1.65295	1.57947	2.15282	0.000600235	0.0347118
TRAM2	2.52892	2.45296	2.48509	2.55073	2.37704	2.62582	2.17353	2.37924	1.64666	1.81122	1.59052	2.16292	0.000185325	0.0269742
TRAPPC4	2.69839	2.26011	2.74046	2.42335	2.44254	2.70256	2.89566	2.86224	3.40251	3.32864	3.91534	3.00555	0.00102791	0.0385933
TRERF1	2.59725	2.56036	2.61326	2.81261	2.23805	2.59648	2.47642	2.4561	1.60534	1.60388	1.55625	2.26627	0.000244303	0.0286582
TRHDE	1.27871	1.07524	1.42124	1.18686	1.99641	1.38436	1.68983	1.43265	0.366087	0.406704	0.328796	0.422793	3.75e-05	0.0194668
TRIB1	4.36631	4.65757	4.15074	4.29649	4.56882	4.38474	4.48883	3.46675	2.23472	3.5063	3.13662	3.66248	0.00230105	0.044423
TRIL	0.906143	0.977271	1.89802	1.01128	1.05302	1.20843	1.19586	1.32648	0.339719	0.546204	0.685249	0.418152	0.00204216	0.0433044
TRIM27	2.86665	2.59633	2.8097	2.48952	2.64284	2.63245	2.80946	3.0019	3.28842	3.42279	3.18723	3.28584	0.00011047	0.0258818
TRIM6	1.48916	1.20334	1.74337	1.58281	1.21714	1.3984	1.2622	1.21824	0.650976	0.730312	0.738069	1.23943	0.00246548	0.0449667
TRIM68	2.30893	2.17722	2.62451	1.99582	2.2298	2.11392	2.26551	2.58319	2.74793	2.83243	2.81361	2.60865	0.00265066	0.0453012
TRIQK	2.07409	1.60064	1.81693	1.51411	1.52242	1.75617	1.91383	1.98294	2.51393	2.28892	2.50166	1.94743	0.00323532	0.0475174
TRMT10A	1.03482	0.867877	0.99874	1.0205	0.725742	0.855482	1.09585	0.982616	1.18894	1.13392	1.41346	1.21627	0.00292341	0.0472028
TRPC4	2.18843	1.78143	2.15526	1.69534	2.02612	2.63479	2.20415	2.35681	0.372696	0.956349	0.806764	1.24043	6.53e-05	0.0258818
TRPM4	3.82682	3.5755	3.92461	3.5946	3.52332	3.85832	4.08273	3.91267	4.10954	4.71522	4.80374	4.30093	0.000984436	0.0380091
TRPS1	2.36574	2.76771	2.68045	2.72494	2.50669	2.38739	2.66629	2.73166	1.88201	1.79963	1.67153	1.97598	8.55e-06	0.0185452
TRPT1	3.19973	3.00569	3.3381	2.89979	2.84243	3.11909	2.95845	3.72846	3.92239	3.7649	3.70158	3.94542	0.00107775	0.0390615
TSC22D1	4.68288	4.86476	5.17109	4.64997	5.21067	5.03515	5.37629	5.21562	5.71403	5.9876	6.20186	5.91608	0.0001172	0.0258818
TSC22D3	5.29049	4.64863	5.21616	4.11351	5.53713	5.26809	5.63795	6.16215	7.03189	7.12796	7.49695	5.87436	0.00196125	0.0427426
TSHZ2	1.4987	1.71072	1.3808	1.17968	1.79739	1.55391	1.71423	1.60303	1.17243	0.666968	1.10144	1.08827	0.00170185	0.041207
TSTD1	4.3236	3.75613	4.17132	3.53739	3.50454	3.55154	3.7955	4.83722	5.04716	5.12538	5.6211	4.58486	0.00204218	0.0433044
TTC17	3.18808	3.14512	3.1597	3.01605	3.04704	3.12746	3.12156	3.11767	3.29082	3.21527	3.26768	3.29328	0.000748803	0.0358071
TTC19	3.09136	3.13301	3.17259	3.10156	3.16359	3.19258	3.28118	3.1273	3.25845	3.55672	3.42701	3.58346	0.000477411	0.0314909
TTC28	2.73517	2.19994	2.42683	2.03264	2.62623	2.42095	2.2964	2.58722	1.65378	1.76912	1.47658	1.89244	0.000317072	0.0291401
TUBGCP4	2.13378	2.08241	2.21108	2.11245	2.20474	2.12793	2.09824	1.93637	1.77141	1.84958	1.86758	2.05723	0.00349301	0.0489539
TXNDC11	2.9895	3.01769	3.16458	3.16296	3.31092	3.17589	3.27332	3.45913	3.6864	3.97849	4.10755	3.37111	0.00138963	0.0401098
TXNDC16	2.81899	2.00938	2.15504	1.84854	2.0959	2.49632	2.52576	2.9569	3.56232	3.35376	3.6382	2.82227	0.00209756	0.0437566
UAP1	2.87806	2.83047	2.94239	3.30616	3.29817	3.075	3.50048	3.1768	4.13529	3.64368	3.7565	3.79629	0.000505643	0.0314909
UBE2J1	3.32339	3.29967	3.50154	3.56734	3.55041	3.49652	3.66435	3.87952	4.03001	4.41158	4.87139	3.83173	0.00195694	0.0427426
UBE2Z	3.8389	3.5701	3.83497	3.7942	3.67809	3.73746	3.66888	3.83124	4.03212	4.08765	3.91257	3.89404	0.00251928	0.0451301
UBR2	3.05478	2.99429	2.91107	2.97205	3.07902	2.95207	2.87953	2.86952	2.70457	2.71149	2.71434	2.85754	0.000891401	0.0380091
UBR5	3.40506	3.16391	3.19869	3.15192	3.40708	3.00843	3.04568	3.10584	2.91985	2.83614	2.70268	2.87053	0.00162114	0.0408652
UBXN2A	1.68126	1.46257	1.7156	1.95947	1.68829	1.6865	1.70904	1.43388	1.15233	1.26939	1.26077	1.47292	0.00259068	0.0452295
UBXN4	4.43829	4.22571	4.28238	4.6051	4.48403	4.094	4.37411	4.44566	4.70401	4.83206	4.82243	4.58713	0.00244044	0.0449667
UNC13B	3.04375	2.61888	2.80525	2.95456	2.93086	3.08794	3.11712	3.76968	4.56389	4.04249	4.2529	3.30093	0.00249332	0.0450467
UNC5C	1.21774	1.49665	1.78449	1.51119	1.66128	1.90025	1.63826	1.70487	0.718092	0.946399	0.775456	1.45676	0.00205975	0.0434561
UPRT	1.8558	1.75781	2.04176	1.83146	1.67462	1.84126	1.85567	2.14468	2.22739	2.23215	2.50518	2.07947	0.00267986	0.0454979
USP14	3.03722	2.8601	3.09244	3.16774	3.22453	2.98516	3.1415	3.18606	3.32016	3.56451	3.87904	3.29933	0.00294626	0.0472028
USP27X	1.80986	1.59851	2.19126	1.42598	1.90001	2.08427	1.41781	1.71499	0.972264	1.16588	0.970467	1.15713	0.000902591	0.0380091
VAV1	2.21874	1.88684	1.88027	1.48811	1.53277	1.84738	1.35223	2.10588	0.872471	1.05674	1.18151	1.37852	0.00308146	0.0472028
VCAM1	2.10421	1.92988	2.45025	2.01245	1.50931	2.30965	1.74257	2.10431	0.568146	1.10017	0.406676	1.67855	0.00136531	0.0401098
VCAN	1.99692	2.94929	3.12359	3.188	3.27045	2.24813	3.16734	3.23538	0.37885	1.27718	2.25436	0.828585	0.000915617	0.0380091
VEGFA	1.8315	3.44957	2.82766	2.86793	3.55598	2.1071	4.62317	3.82543	6.21072	5.44299	5.77777	4.58166	0.00111016	0.0392098
VIMP	2.70925	2.22144	2.9194	2.9493	2.80757	2.8931	2.88009	3.29282	3.51171	3.65527	4.20552	3.15555	0.00370612	0.0497258
VIPR1	2.34595	2.88977	2.78045	1.98626	3.08584	2.32786	3.08251	2.97062	3.5622	3.48486	4.06434	3.39066	0.00238348	0.044731
VPS13B	2.4338	2.35626	2.1517	2.27605	2.4945	2.06496	2.36815	2.35742	1.86657	2.14009	1.77978	1.87155	0.00129222	0.0400928
VPS26B	3.31309	2.9919	3.22425	3.02979	2.94136	3.33567	3.08492	3.44422	3.58685	3.65524	3.68668	3.37051	0.00334883	0.0480682
VSTM4	2.98447	2.26539	3.11181	2.80489	3.15541	3.11243	2.55172	2.95657	1.59921	2.24049	1.7612	2.49076	0.00262037	0.0452378
VWA9	2.75996	2.69321	2.88727	2.92634	2.87708	2.89674	2.90405	2.81343	2.90241	3.21488	3.06063	3.11218	0.00371461	0.0497402
VWF	4.20659	3.38258	2.81148	3.48605	4.26012	4.46078	3.55227	4.29616	2.71489	2.79213	2.07232	2.02005	0.00159816	0.0408652
WASF2	4.29996	4.32637	4.52934	4.86275	4.70366	4.33769	4.18858	4.3307	3.82474	3.87449	3.95199	4.02525	0.00149303	0.0401098
WBP2	4.34728	4.21746	4.38804	3.94902	4.36203	4.5253	4.3057	4.37451	4.66126	4.65844	4.76822	4.60321	0.00226533	0.0441944
WDR6	5.88396	5.91951	6.00715	5.68504	5.84545	5.78293	5.8939	5.86519	6.12182	6.24359	6.15275	6.30762	0.000113238	0.0258818
WIPI1	2.49355	2.20881	2.34397	2.3736	2.36289	2.33314	2.56928	2.4711	3.06109	2.823	2.76699	2.66337	0.000310457	0.0291401
WRN	2.08117	2.05588	1.87793	1.96239	2.23272	1.85049	1.78832	1.96308	1.60948	1.66972	1.6646	1.69202	0.00165582	0.0408652
XPNPEP1	2.8341	2.57873	2.72062	2.79744	2.81038	2.65069	2.77412	3.11504	3.50302	3.20375	3.67627	2.89737	0.00350719	0.0490099
YIPF1	3.23637	2.76443	3.31104	3.09507	2.96134	3.40069	3.45385	3.75108	4.0008	4.53313	4.92287	3.85048	0.000810071	0.0369495
YIPF3	4.20052	3.75703	4.45276	4.0822	3.95603	4.24881	4.25169	4.37121	4.6237	4.9605	5.19457	4.42757	0.00294649	0.0472028
ZBTB3	1.46517	1.14364	1.39666	1.34582	1.31405	1.26935	1.24652	1.28841	1.12644	0.96386	0.877987	0.985752	0.000364376	0.0295705
ZC3H14	3.23396	2.87109	3.14384	2.95317	2.80833	2.88049	2.9933	3.20001	3.4504	3.4066	3.52671	3.18052	0.00285252	0.046656
ZC3HAV1L	1.81346	1.5216	1.624	1.78163	1.56686	1.14042	1.614	1.76893	1.45123	0.786914	0.801409	0.911152	0.00238118	0.044731
ZDHHC12	2.34902	1.97492	2.28557	2.48041	1.59954	2.28597	2.50563	2.398	2.86997	2.88035	3.22499	2.63817	0.00348329	0.0489539
ZDHHC16	2.58458	2.39972	2.83687	2.76288	2.19886	2.72946	2.68659	2.8566	2.96062	3.08667	3.12095	3.23652	0.00342932	0.0484443
ZEB1	2.59571	1.94026	2.52342	2.38767	2.77892	2.57293	2.22141	2.34363	1.50445	1.6788	1.63455	1.99895	0.000762368	0.0358071
ZEB2	2.61754	2.03393	2.3971	1.9059	1.83068	2.60228	2.08046	2.67927	0.83101	0.97641	1.08233	1.63251	0.00031714	0.0291401
ZFAND4	1.10534	1.08553	1.22171	0.994665	1.10711	0.928011	1.15287	1.2477	1.29538	1.36965	1.44653	1.3137	0.00175311	0.0414973
ZFP41	1.83198	1.85431	1.95362	1.6309	2.0446	1.56394	1.66777	1.84576	1.57946	1.3477	1.22303	1.34568	0.00150363	0.0401098
ZFYVE21	2.64592	2.4066	2.81476	2.87183	2.4437	2.78801	2.75629	2.80189	2.95751	3.06973	3.25671	3.18119	0.00174312	0.0414973
ZG16B	3.835	2.97965	3.74312	3.06812	3.64029	3.80601	4.04706	4.19191	4.42339	5.07486	5.91048	4.59161	0.00169599	0.0411421
ZMAT3	2.79124	2.01706	2.2229	2.22196	2.23945	2.09169	2.05955	1.98937	1.36436	1.42288	1.48856	1.64937	0.0003765	0.0296665
ZMYND19	2.36114	2.28745	2.54482	2.53234	2.17831	2.53891	2.48192	2.50905	2.66681	2.97741	2.63472	2.90043	0.00239643	0.044731
ZNF101	1.24581	1.19495	1.26421	1.49704	1.18347	1.15785	1.23907	1.20868	0.77112	0.980804	0.707232	1.09395	0.0012662	0.0400928
ZNF227	1.93669	1.71843	1.89216	1.60437	1.71136	1.86632	1.8591	1.96511	2.17279	2.1146	2.15887	2.05359	0.00106983	0.0390615
ZNF235	1.32729	1.21944	1.30668	1.14617	1.12891	1.32766	1.30846	1.42321	1.55652	1.46901	1.56945	1.51284	0.00081396	0.0369966
ZNF239	1.56819	1.13287	1.54565	0.902302	0.906451	1.41075	1.69442	1.47673	2.13649	2.09889	2.05371	1.77294	0.00215394	0.0437814
ZNF274	2.14965	1.97735	2.1102	2.01299	2.26331	1.95827	2.22679	2.21725	2.59857	2.55502	2.21263	2.58335	0.00159206	0.0408563
ZNF319	2.07754	1.87998	2.23275	1.84094	2.01723	1.78765	1.67821	1.94231	1.43535	1.55344	1.45071	1.71744	0.00279941	0.0461268
ZNF407	1.31838	1.37171	1.34113	1.33327	1.37607	1.2083	1.27506	1.47569	1.19407	1.08644	1.09406	1.0407	0.000442958	0.0314793
ZNF423	1.3981	1.46225	2.02425	1.45333	2.04269	1.77837	1.87526	1.84356	0.622533	0.928299	0.686983	1.2065	0.00028833	0.0291401
ZNF426	1.81643	1.48976	1.65977	1.58636	2.20223	1.54846	1.89942	1.707	1.42861	1.17725	1.00061	0.919799	0.00152278	0.0402979
ZNF469	1.19445	0.972748	1.21465	0.99542	1.32855	1.02743	1.22325	1.27047	0.186961	0.487529	0.307912	0.292282	1.2e-06	0.0155735
ZNF473	1.05436	1.11932	1.13928	0.895273	1.08494	1.60033	1.60614	1.60703	1.62629	2.68409	1.9913	2.18767	0.00219792	0.0438555
ZNF503	3.62528	3.36989	4.03201	3.33097	2.96051	3.66214	3.19437	3.52951	2.22334	2.68745	2.28138	2.97859	0.00118133	0.0398795
ZNF552	2.16168	2.13467	2.37017	2.05359	2.05903	1.90852	2.99301	2.41052	3.00794	2.94457	2.80287	3.51739	0.00259547	0.0452295
ZNF557	1.25742	1.13017	1.23533	1.13569	1.221	1.1421	1.2986	1.18532	1.03004	0.95647	0.809622	1.09349	0.00134963	0.0401098
ZNF563	1.16659	0.92343	1.31681	0.635798	0.683987	0.980205	1.45305	1.61203	2.00506	1.6241	2.33727	1.73463	0.00274105	0.0458204
ZNF57	1.31888	1.5517	1.58316	1.50396	1.46877	1.53083	1.65238	1.68957	1.78971	2.23204	1.99976	1.84528	0.000682288	0.0356721
ZNF576	2.05051	1.67133	2.10832	1.64748	1.63451	1.89774	2.01909	1.962	2.22361	2.26541	2.4078	2.18242	0.00365628	0.0494528
ZNF589	2.79442	2.80932	2.55833	1.76296	2.85713	2.83882	2.85118	3.46205	3.92637	4.30782	3.88749	3.2275	0.00319861	0.0475174
ZNF618	1.93808	2.07321	2.02849	1.47261	1.68456	1.93804	1.91075	1.64365	1.40285	1.19373	1.48913	1.33365	0.00197531	0.0427426
ZNF660	1.15413	1.24579	1.07109	1.20492	1.48719	1.13414	1.29821	1.04566	0.780704	0.845744	0.711536	0.865848	0.000351382	0.0295705
ZNF674	0.851769	0.798081	0.763877	0.788482	0.870599	0.911136	0.975217	0.89801	1.07458	1.10557	1.21241	0.905215	0.00313322	0.0473188
ZNF70	1.39147	1.40189	1.54349	1.43898	1.61607	1.32455	1.48029	1.62251	1.19266	0.728981	0.775611	0.773241	5.77e-05	0.0253749
ZNF75D	2.14438	2.38772	2.2227	1.87325	2.12435	2.05856	2.19833	2.46429	2.63562	2.45503	2.82323	2.72151	0.00136333	0.0401098
ZNF761	3.72258	2.71291	3.09851	2.62717	2.74085	3.5968	3.57019	4.03248	4.69983	5.04708	4.98929	3.92436	0.00152431	0.0402979
ZNF789	2.58189	2.44445	2.52789	2.18639	2.53456	2.71002	2.60111	2.8288	3.18441	2.90225	3.28293	2.86264	0.00171601	0.0413374
ZNF793	1.49718	1.44863	1.55048	1.48146	1.60133	1.34681	1.41865	1.29557	1.29174	1.16146	0.933576	1.2786	0.00349563	0.0489539
ZNF827	2.45005	2.07108	2.53088	1.96609	1.97656	1.8959	2.84657	3.82948	4.73021	3.88106	4.70617	3.16645	0.00248542	0.0449667
ZNF830	2.9648	2.5598	3.09973	2.83617	2.59372	2.66043	2.95103	2.84582	3.14962	3.40056	3.3354	3.16543	0.00189772	0.0423846
