# Supplementary material for: Integrative multiplatform molecular profiling of benign prostatic hyperplasia identifies distinct subtypes
Source: Nat Commun. 2020 Apr 24;11:1987. doi: 10.1038/s41467-020-15913-6 (PMC7181734; doi:10.1038/s41467-020-15913-6)
Supplement: Supplementary file 17 — Supplementary Dataset 14 [file 41467_2020_15913_MOESM17_ESM.xlsx]

## Sheet: Sheet1
Gene/SampleID	Sample_9	Sample_3	Sample_17	Sample_4	Sample_2	Sample_15	Sample_5	Sample_6	Sample_13	Sample_8	Control_1	Control_2	Control_3	Control_4	pValuesComBat	qValuesComBat
COL23A1	0.66471	0.927337	0.666281	0.325867	0.572686	0.999544	0.826868	0.378198	0.393371	0.843379	1.03546	1.43882	1.52238	1.59306	0.00024299	0.359577
SIX2	-0.221779	0.565113	0.599228	0.392343	0.600482	0.716795	0.428019	0.302225	-0.207517	0.545873	1.55816	1.26204	1.09924	2.43137	0.0003208	0.359577
CCDC68	-0.2279	0.595822	0.926093	1.03042	0.390047	1.14712	0.470874	0.66217	0.257215	0.689307	2.02872	2.23503	1.64255	1.25131	0.000360716	0.359577
ZNF469	1.2758	0.855241	1.0763	0.923111	1.00931	0.606998	1.70519	1.01019	1.4361	1.25673	0.203479	0.504047	0.32443	0.3088	0.000482149	0.359577
HSD17B13	-0.594234	0.981154	3.24105	0.816393	0.766484	1.15666	0.786476	0.876569	-0.487903	0.758936	3.60273	3.53499	2.42383	4.89798	0.000656027	0.359577
PRDM8	0.627297	0.95963	2.29258	1.58352	2.70361	3.84977	1.86439	1.75639	1.71854	2.27406	4.5155	4.32326	5.32243	3.10349	0.000891884	0.359577
ABO	-0.104221	2.05551	1.47706	0.738909	0.909441	1.5558	0.672094	0.611803	-0.0739978	0.572569	2.43557	2.29235	2.10828	3.07643	0.000920521	0.359577
STC2	-0.0292637	0.755375	0.343212	0.515326	1.00377	0.684932	0.31326	0.478904	0.0723447	0.488068	1.40147	1.38351	1.08185	0.947636	0.00101709	0.359577
ACTL10	1.73762	1.18757	1.76819	1.46214	1.62621	1.27907	1.57507	1.7586	2.09338	1.87784	1.11649	0.896603	0.985962	1.10063	0.0010977	0.359577
ASB5	-0.0852645	0.15529	0.339203	0.371245	0.463174	0.474677	0.362484	0.525225	-0.0392156	0.427928	0.305274	1.44492	1.45132	1.40168	0.0011216	0.359577
PABPC1L2A	-0.155845	1.45625	0.904187	0.330099	1.12823	0.971297	0.612973	0.617002	0.41767	0.423853	1.88266	2.58337	2.48118	1.03726	0.00123055	0.359577
SERHL2	1.56669	2.32555	1.59478	1.50464	1.8454	2.58115	1.27273	1.78809	1.68372	2.02343	2.59059	3.18145	2.39355	2.90998	0.00127966	0.359577
SCT	1.77124	0.971627	1.30312	0.748291	0.51137	0.965063	1.57092	1.02013	1.36381	1.30086	0.456155	0.141738	0.287701	0.396691	0.00129666	0.359577
SLC38A11	-0.16396	0.685109	0.641096	0.60076	1.0524	1.4512	0.514908	0.665032	-0.144883	0.527923	2.49441	2.06459	1.96626	0.934239	0.00155635	0.359577
NELL1	-0.111698	0.200498	0.568509	0.464563	1.00795	0.583237	0.401806	0.281743	0.629692	0.918956	1.66313	1.44219	1.79146	0.679178	0.00174037	0.359577
PABPC1L2B	-0.232316	0.941743	0.505693	0.262634	0.693545	0.953229	0.339965	0.335402	-0.0578017	0.262634	1.1984	1.82561	2.01356	0.759058	0.00174721	0.359577
TCF7	1.17316	1.77561	1.58679	1.53752	1.77062	1.5777	1.17001	1.4457	1.67483	1.62808	0.572435	1.2181	1.11476	1.02673	0.00186879	0.359577
SLCO4A1	-0.176619	1.07006	0.438505	0.58206	0.518197	0.511104	0.514299	0.388375	0.106583	0.581535	1.81449	1.22009	0.947914	1.03679	0.00188416	0.359577
RBM20	-0.152156	0.235905	0.460341	0.305479	0.452639	0.54129	0.478419	0.327559	-0.163839	0.450288	1.27654	1.41529	0.336126	2.06128	0.00192842	0.359577
CDR1	2.93352	0.304146	2.97532	1.5688	1.12934	0.974902	1.89051	2.40204	2.34812	2.65514	0.255161	0.0717769	0.0455346	0.067721	0.00211955	0.359577
SPTSSB	0.854351	1.96768	1.5128	1.22835	2.03384	1.54241	1.14031	2.42779	0.128972	0.915066	3.23946	3.03351	2.62322	2.29641	0.00214372	0.359577
ENPP6	-0.165926	0.0490883	0.506142	0.229501	0.498527	0.381377	0.263941	0.231443	0.0129294	0.346201	1.35598	1.25572	0.132112	1.36731	0.0025791	0.359577
CYP3A5	1.63479	3.21091	2.63916	2.00344	3.58033	3.88693	1.68707	2.59531	1.43754	3.14549	4.49439	4.16346	4.80353	3.82968	0.00264508	0.359577
RPS6KL1	0.544904	0.571798	0.69306	0.393982	0.710076	0.593245	0.662944	0.483201	0.535113	0.625089	0.858871	1.03874	0.626418	1.35966	0.00284775	0.359577
PSCA	2.65613	3.18988	4.27219	0.89222	2.78339	3.46669	2.8257	2.63453	-0.0600564	2.7315	4.49959	4.34909	5.27395	6.2662	0.00296379	0.359577
ZDHHC11	0.5996	0.903262	0.830379	0.444344	0.765015	1.0533	0.444635	0.815577	0.430749	0.667752	1.0888	1.23542	0.927285	1.3419	0.00300534	0.359577
KL	-0.132829	0.828401	1.15938	0.820029	0.968678	0.997162	0.516196	0.771598	0.154854	0.756011	2.54288	2.87294	1.26137	1.04787	0.00310539	0.359577
TPSG1	0.993123	0.764813	1.08458	0.634801	1.12036	1.14103	0.650757	1.15598	0.781257	1.05583	0.976518	1.59198	1.5659	1.93558	0.00334302	0.359577
STC1	-0.095184	1.68892	0.789732	1.76463	1.25692	1.43926	0.735567	0.961025	0.375436	1.58594	2.26054	3.20748	1.74736	2.23794	0.00338294	0.359577
ZNF812	-0.108973	0.941924	0.829558	0.532669	0.863801	1.23749	1.10768	0.576293	0.126057	0.898191	1.84725	2.12063	1.2555	1.23851	0.00358821	0.359577
POPDC2	0.905259	2.1827	1.57656	1.01902	2.86736	2.79399	1.42771	1.27667	0.613343	1.28655	2.75778	2.96957	3.41175	3.0723	0.00364126	0.359577
ZNF239	0.168266	1.29791	1.31625	0.772997	1.59958	1.71946	0.770261	1.20272	0.322732	1.03217	2.10166	2.06406	2.01888	1.73811	0.00364728	0.359577
BNIPL	0.0941944	2.79351	1.70514	0.822064	2.14109	3.24412	0.94015	1.47258	0.936545	1.15605	3.85701	2.48938	3.71066	3.64274	0.00369896	0.359577
CACNA2D1	0.0133655	1.11874	1.90621	1.29914	1.82679	2.00534	0.762142	1.0194	1.07872	1.29621	3.26111	2.04292	3.04165	1.86395	0.00382984	0.359577
COL21A1	0.055395	0.86381	0.715655	0.471057	0.824121	0.514634	0.292519	0.566454	0.162199	0.420957	1.20826	0.681026	0.994475	1.48201	0.00405998	0.359577
MLXIPL	0.781288	1.0931	0.504487	0.41419	0.734074	1.31072	0.51868	0.353223	0.163005	0.592561	1.01979	1.94351	1.18965	1.44092	0.00423191	0.359577
TTC12	1.49418	2.43996	1.9975	1.99447	2.02976	2.39779	1.92368	2.25168	1.70737	2.29841	2.35806	2.66083	2.95283	2.63628	0.00435997	0.359577
CACNA1C	2.06778	1.57525	2.00594	1.83912	2.32999	1.51503	1.73174	1.99961	2.22816	1.98171	1.02692	1.46283	1.23993	1.71995	0.0043604	0.359577
CD5	1.00037	1.30024	0.949645	1.20064	1.02135	1.37089	0.843534	1.04335	1.05686	0.932514	0.384953	0.787483	0.15521	0.988504	0.00441888	0.359577
LCN6	0.158199	1.21513	0.785209	0.713776	1.39308	1.82418	0.37794	0.535307	-0.267095	0.663884	2.62093	3.01772	0.907025	2.19235	0.0044751	0.359577
KIAA0754	1.71663	1.311	2.32006	2.47219	1.09165	0.538002	1.99566	2.20114	2.02653	2.15825	1.09656	0.560663	0.538888	0.349483	0.00464615	0.359577
BTNL9	0.675658	0.889549	1.00147	0.575538	1.74382	1.50486	0.586509	0.747817	0.213167	1.77112	2.06763	2.42012	1.44666	2.07708	0.0046634	0.359577
FBXL18	1.25216	0.720986	1.22552	1.1892	0.955367	0.552697	1.36657	0.973984	1.3494	1.54082	0.595301	0.621577	0.515086	0.533154	0.00481364	0.359577
MAGIX	0.64834	0.839385	0.552493	0.458408	0.921349	1.24579	0.6705	0.425962	0.54072	0.455926	1.49365	0.979836	1.10665	1.15741	0.00487979	0.359577
CCDC40	0.761026	0.842675	0.986075	0.811173	1.4873	1.49598	0.996204	1.04634	0.981713	1.04105	1.55948	2.02291	1.80187	1.15032	0.00489432	0.359577
LCN10	-0.155642	1.22993	0.791614	0.656446	1.31922	2.0262	0.580925	0.557453	-0.293064	0.682469	2.81632	3.07501	0.75199	2.83024	0.00491459	0.359577
SH3BGR	0.830244	1.71841	1.08059	1.24103	2.85006	1.97538	1.46803	0.908881	0.467027	1.37823	1.9816	3.40568	2.85488	2.64927	0.00491982	0.359577
IL1RL2	0.218404	0.502325	0.67182	0.406803	0.89066	1.10627	0.514788	0.676732	0.136754	0.578772	1.76503	1.1348	0.954885	0.97866	0.00503735	0.359577
FOXK1	1.73884	2.43223	2.40326	2.08453	2.07417	1.63056	2.22766	2.1327	2.27813	2.37354	1.63151	1.48068	1.3521	1.93245	0.00510577	0.359577
ALOX15B	1.28371	3.82995	3.32269	1.22799	1.12015	2.18392	3.65085	0.93445	-0.625228	3.72764	5.37844	5.0546	7.30332	3.16279	0.00512177	0.359577
RAB40A	0.266336	0.85605	0.998528	0.60496	0.76475	0.987388	0.492441	0.743721	0.187998	1.06713	0.923418	1.60441	1.29472	1.38953	0.00515148	0.359577
KRT7	-0.165972	4.90021	1.76185	2.3515	1.51984	1.9788	1.70669	1.44576	0.433604	1.07182	3.78327	4.09049	3.71826	4.84334	0.00519248	0.359577
CES4A	1.64349	2.3358	1.56123	0.631151	1.43866	2.18685	0.807982	0.849652	0.431141	1.04142	2.53158	2.61025	1.88453	3.07707	0.00523574	0.359577
CDKN2C	0.100607	0.580018	0.5878	0.523853	0.928619	1.14925	0.421415	0.446752	0.118733	0.501164	0.794361	1.22223	1.11575	1.68675	0.00530375	0.359577
GALM	1.37881	2.19573	2.00308	1.5731	2.48611	2.74553	1.6981	1.41389	1.06528	1.23934	3.45809	2.65388	2.5522	2.68378	0.00532344	0.359577
AOX1	0.534692	1.74633	2.57477	1.71783	2.39237	2.07649	1.04982	1.60697	0.553031	1.76427	4.26119	2.89348	2.7563	2.36973	0.00538402	0.359577
REEP1	0.181571	0.755417	0.455196	0.504264	0.653014	1.13237	0.601465	0.951234	0.147565	0.577899	0.868982	1.54616	0.994485	1.51971	0.00544634	0.359577
ACADL	0.366041	1.92986	2.16207	1.55402	2.47963	2.97573	1.55226	1.84392	1.5064	2.13351	3.75267	2.91306	3.41487	2.56779	0.0054955	0.359577
HOXD4	0.239438	0.990213	1.05142	0.509955	1.13211	1.21087	0.316389	0.633433	0.542453	0.713785	2.7322	1.03875	1.29367	1.67862	0.00557791	0.359577
RERG	0.115376	1.35347	0.94121	1.05769	1.47103	1.4256	0.655641	1.13608	0.242962	0.582904	2.03488	1.98248	1.24918	1.97117	0.00565304	0.359577
LRRC4	0.375596	1.31032	1.02359	1.12043	0.412212	0.388961	0.806087	1.16103	1.22755	1.23694	0.288661	0.253512	0.104472	0.335075	0.00577145	0.359577
ADAMTSL3	0.430792	1.29797	1.63195	1.29839	1.26549	1.1385	0.671569	0.933098	0.731864	1.17305	1.45661	1.63062	1.72096	2.20619	0.00578165	0.359577
HMGN5	1.10952	1.40633	0.862097	0.65614	1.26933	2.36187	1.07015	0.80454	0.0978673	1.02533	1.5361	2.36629	3.01652	2.03802	0.00581184	0.359577
GLB1L3	0.447475	0.884378	0.985578	0.764908	2.07114	1.40279	1.07744	0.972351	0.976802	1.01292	1.62077	1.95972	1.93066	1.72789	0.00594696	0.359577
SP8	1.25701	1.32724	1.84073	1.76388	1.27135	1.21923	1.9392	1.63185	1.9036	2.46709	0.620654	1.15621	1.20748	0.683096	0.00619575	0.359577
RNF224	0.652171	0.749316	0.592988	0.693787	0.813443	1.27027	0.378748	0.663248	0.687401	1.09021	1.33412	1.39556	1.02383	1.12281	0.00640077	0.359577
POU5F1	0.496469	1.30933	1.18713	0.708655	1.14069	1.17831	1.28337	0.562137	0.732062	1.23439	1.49899	1.6516	1.42046	1.53729	0.00662051	0.359577
PDK4	0.122047	3.02221	4.28924	1.69481	3.19914	3.72098	1.95641	2.18579	1.11391	3.80101	7.71896	4.63564	4.35699	4.27051	0.00671134	0.359577
CEP89	1.03799	1.70664	1.6633	1.48298	2.07558	2.53423	1.24513	1.48682	1.34117	1.80364	2.76408	2.38859	2.77573	1.9137	0.0067214	0.359577
SLC45A1	0.43278	0.745797	0.898385	0.69952	1.54717	1.43849	0.734915	0.473791	0.599769	1.15682	1.56315	2.14667	1.44645	1.29763	0.00674738	0.359577
VEGFA	0.671384	4.22124	4.55432	2.70024	3.7387	3.33296	2.03333	2.13192	3.50501	4.80452	6.13519	5.36746	5.70224	4.50612	0.00678269	0.359577
CDHR5	2.21754	0.122394	1.25533	0.930477	0.342923	0.265955	1.66091	1.62201	1.48382	1.60728	0.0920952	-0.0494439	-0.0983383	-0.0755372	0.00680196	0.359577
GHRL	1.40961	0.799889	1.18211	0.815014	0.999929	1.22345	1.00478	1.30656	1.12749	1.15479	0.657382	0.535467	0.61456	1.03047	0.00689596	0.359577
INS-IGF2	1.43403	2.05652	2.72647	1.0706	1.68344	1.10531	0.73202	1.37358	1.17494	0.983384	0.818635	0.414858	0.136414	0.284174	0.00698153	0.359577
CSDC2	1.85495	1.37243	1.02663	1.21865	2.55378	2.62521	1.00196	1.0512	0.795063	1.1512	2.50628	2.86967	2.38313	2.54309	0.00698158	0.359577
C9orf131	1.39878	0.318755	1.3965	1.0983	0.349744	0.139921	1.27055	2.01937	1.68779	1.77132	0.104355	0.0213267	-0.0387293	0.10744	0.00714315	0.359577
LIG4	0.197277	1.51344	1.55385	1.14062	1.57882	1.83615	0.777345	1.48263	0.560252	1.46716	2.1259	1.99966	2.19571	2.02931	0.0073565	0.359577
GSTM3	1.5115	2.36469	2.83511	2.2917	3.42709	3.46496	1.67486	1.59379	0.877387	2.13271	3.58968	3.84861	4.28364	3.04448	0.00744815	0.359577
NPIPB15	1.15594	-0.278264	2.82197	1.39377	3.67652	1.14627	0.812809	1.98982	2.01553	0.691355	2.70947	3.60398	3.32832	4.48629	0.00745852	0.359577
PITPNM2	1.12296	1.40753	1.07039	0.773953	1.74141	1.44151	0.926218	0.923384	1.0142	0.957049	1.89191	1.69682	1.36568	1.72951	0.00762485	0.359577
TMEM234	2.30111	2.43628	2.50194	2.26992	2.99186	3.33478	1.83854	2.43231	2.37954	2.55862	3.03697	3.23993	3.0368	3.46498	0.00799462	0.359577
SCNN1G	-0.166421	2.30443	1.89351	1.30969	2.37848	1.60485	1.01182	0.84132	0.790462	1.9249	2.85953	3.79562	1.84073	3.02639	0.00802029	0.359577
GATM	0.393648	1.88934	0.985017	0.925813	1.31542	1.11627	0.774518	0.627865	0.0829073	0.56322	1.64818	1.37516	1.7894	2.20173	0.00806508	0.359577
C8orf4	1.41676	4.67026	3.93171	2.84694	4.04711	5.20922	2.26114	2.19373	1.81761	3.01298	5.00054	4.55051	5.56698	6.03933	0.00818933	0.359577
RAD54L	0.565123	0.916657	0.832483	0.710876	0.79051	1.01694	0.781096	0.674454	0.728795	0.656515	1.00281	1.06215	0.885191	1.01557	0.00830885	0.359577
PLLP	0.2967	2.61849	1.76825	1.07456	1.92676	2.46673	0.942529	0.950693	0.262712	0.948738	3.282	2.71219	1.95965	3.15493	0.00837908	0.359577
CASQ1	0.259982	0.446896	0.439448	0.325769	0.494281	1.03701	0.540583	0.337922	-0.118955	0.563321	2.43014	0.730656	0.757009	1.30339	0.00853547	0.359577
CASQ2	0.0200934	0.196078	0.439106	0.357072	0.571696	0.762368	0.435561	0.341745	0.0133509	0.325214	1.20189	1.85582	1.19887	0.143488	0.008676	0.359577
PPP1R10	2.70944	3.7296	3.54197	3.48669	3.99443	4.518	3.0507	3.09614	3.07668	3.77817	4.47462	4.31568	4.22626	4.43544	0.00872225	0.359577
SLC25A18	0.416793	1.34756	1.33878	0.725561	1.48506	2.48555	1.0018	0.882865	0.431261	1.66389	2.91436	2.56405	2.6736	1.34335	0.00884054	0.359577
ARMC12	0.723126	0.753721	0.689327	0.353066	1.10039	1.77458	0.68521	0.483114	0.268632	0.844983	1.49159	1.96275	1.22656	1.36723	0.00887833	0.359577
C4orf29	1.18913	1.674	1.51472	1.34513	1.59564	1.76068	1.6065	1.44861	1.09764	1.37296	1.79028	1.78989	1.67735	2.08441	0.00887936	0.359577
DMD	0.609148	0.962052	1.10002	0.997999	1.04982	0.930154	0.617408	1.44155	0.588282	0.624268	1.53991	1.12011	1.3512	1.47114	0.00893483	0.359577
JRK	1.0721	1.53779	1.84938	1.28485	1.98783	1.99879	1.68333	1.82001	1.39785	1.91414	2.25913	2.16909	1.91208	2.49557	0.00910707	0.359577
SLC16A9	0.00968569	1.7818	1.79399	1.00732	1.73695	1.97173	0.949477	1.20339	0.782324	1.31873	2.07741	2.36607	2.08162	2.35818	0.00923202	0.359577
HCAR2	-0.344699	2.34316	0.670211	0.788012	1.3428	1.24232	0.51967	0.604869	-0.211241	0.661503	1.95571	1.84942	1.72911	2.60136	0.00929612	0.359577
MPZ	0.43004	0.93211	0.65088	0.435381	0.827691	1.63426	0.635271	0.834727	0.319379	0.849578	1.57117	1.18618	1.13325	1.70243	0.00934854	0.359577
RNLS	0.385636	1.13029	0.953363	1.05091	1.43521	1.3768	0.992266	0.766755	0.668451	0.720815	1.46066	1.49581	1.74394	1.2643	0.0094383	0.359577
NT5DC3	0.401983	1.4811	1.87639	1.63146	1.65721	2.37731	1.25399	1.58384	1.25179	1.71173	2.27125	2.44131	2.50654	2.14156	0.00948144	0.359577
MERTK	0.841625	2.30696	2.26397	2.25297	2.71156	2.51897	1.25873	1.65901	1.46314	2.39517	3.66943	3.1113	2.80453	2.56101	0.00952406	0.359577
ANKRD29	0.226675	1.62549	0.842501	0.853001	1.36022	1.60781	0.677383	0.654741	0.220271	0.913754	1.75589	1.73836	1.56758	1.71397	0.00957885	0.359577
PAK1IP1	1.82513	4.28084	3.05369	3.14879	4.63322	5.36954	3.35655	2.31635	2.04903	3.98266	5.68281	5.73628	6.08803	4.10774	0.00959167	0.359577
CTPS1	0.76807	1.72291	1.36929	1.29932	2.29108	2.11076	1.10081	1.64759	1.12026	1.3067	2.04353	2.59809	1.92147	2.54856	0.00974305	0.359577
ATP2A3	2.05483	2.80186	1.92945	2.11877	2.64694	3.38627	1.21058	1.32498	1.66008	1.58142	3.46673	3.25822	2.85835	3.15286	0.00980168	0.359577
FAM153B	0.373249	1.25911	0.754174	0.671147	1.00432	0.867108	0.496807	0.522904	0.20889	0.801213	0.751067	1.75122	1.13858	1.87602	0.00982553	0.359577
DNMT3A	1.86542	1.86449	1.98144	1.62746	1.86821	1.85007	1.95932	1.95869	2.08062	2.02551	1.67096	1.74889	1.56091	1.7859	0.00984518	0.359577
ARHGAP40	1.7211	1.56886	1.21116	0.589316	0.996283	1.32738	0.550091	1.29232	0.572718	0.485688	2.38858	2.12251	2.79438	0.917009	0.00994458	0.359577
MAGI2	0.720363	1.50649	1.26933	0.887355	1.5145	1.55704	0.997638	1.21203	0.840618	1.22991	2.0674	1.47234	1.55399	1.71496	0.00995747	0.359577
S1PR2	1.34443	1.63928	1.70789	1.63864	1.67112	0.978489	0.87344	0.938857	1.32114	1.43343	0.812804	1.05926	0.687316	0.756821	0.0100925	0.359577
ZNF223	0.230842	0.902362	1.1588	0.97817	1.52476	1.72867	0.909238	0.947446	0.557779	1.10388	1.44706	1.74514	1.65597	1.93129	0.0103058	0.359577
C19orf40	0.366283	0.958378	0.89215	0.735058	1.22532	1.25132	0.982439	0.775957	0.96497	1.07692	1.49293	1.83767	2.34999	0.820368	0.0103188	0.359577
DPY19L2	0.450635	2.23776	1.9845	1.65383	2.29526	2.55247	0.977567	2.33185	1.50055	2.27234	2.40091	3.09552	3.12951	3.07926	0.0104036	0.359577
FSD2	0.142883	0.482297	0.606542	0.560162	0.932574	1.42687	0.564111	0.639266	0.16375	0.534671	0.992331	1.27675	1.28377	1.20482	0.0104065	0.359577
ITGA10	0.136124	0.45034	0.549686	0.534273	0.9482	0.905667	0.577531	0.557321	0.11276	0.4931	1.21703	1.55794	0.526712	1.07319	0.0106477	0.359577
KLF8	0.2927	1.22639	1.29551	0.782293	0.865894	1.42994	0.442024	0.73223	0.298757	0.681238	1.51502	1.0567	1.60512	1.76396	0.0110057	0.359577
ARSK	0.03972	0.941766	1.00298	0.879316	1.30255	1.70107	0.605159	0.842115	0.450857	0.857077	1.71174	1.70084	1.79494	1.18619	0.0111201	0.359577
SCUBE3	1.28739	1.05493	1.40114	1.04013	1.45309	1.27212	1.22738	1.73661	1.53663	1.30352	0.524379	0.697439	1.10518	1.23648	0.0111701	0.359577
LYVE1	0.0432877	0.680553	1.04543	0.951877	1.17338	0.92787	0.502851	0.409395	0.00314783	0.620526	0.894096	1.59738	1.08324	1.98999	0.0115539	0.359577
ANO5	0.261356	0.991536	1.24636	0.722603	1.00253	1.28554	0.460442	1.0442	0.523206	1.29504	1.28766	1.26011	1.7028	1.70322	0.011636	0.359577
DERL3	0.42407	0.974688	0.734309	0.628484	0.503915	0.917939	0.521861	0.689271	1.03795	0.789024	1.64419	0.753959	0.974027	1.41964	0.0120155	0.359577
EPPK1	1.02502	3.60454	2.21865	1.44845	1.0914	0.973219	2.00798	2.08405	2.10395	1.92598	0.656299	0.479051	0.702173	0.778769	0.0120248	0.359577
CACNA1H	2.06284	2.99108	3.21504	1.94319	3.18158	2.91547	2.29508	2.85546	2.73171	3.26592	3.15557	3.4381	3.86375	3.62116	0.012198	0.359577
FTCD	1.28259	0.196785	0.625254	0.555083	1.34269	0.771667	0.865776	1.13871	1.08901	0.542098	1.42067	1.57703	1.20008	1.46899	0.0122569	0.359577
MSMO1	0.528245	3.57177	2.65877	2.54451	3.84569	4.21994	1.80779	2.43674	1.45588	2.57501	4.58767	4.33833	5.50552	3.29963	0.0123514	0.359577
MUC13	-0.176981	0.712585	0.778509	0.479974	1.01351	0.533839	0.466023	0.294638	-0.051281	0.419217	0.697835	1.90338	0.648588	1.67208	0.0124736	0.359577
PIP5K1B	-0.120688	0.502993	0.645629	0.511534	0.491306	0.573218	0.459391	0.321998	-0.0301037	0.526116	1.36054	0.663422	0.436576	1.36612	0.0125597	0.359577
ZNF75D	0.65156	2.35692	1.99151	1.70725	2.17585	2.51246	1.65552	1.7254	1.63068	2.03055	2.6096	2.42902	2.79721	2.69549	0.0125872	0.359577
GLRX	0.535142	1.44291	1.27146	1.30675	1.70372	1.6555	0.932	0.871395	0.605479	1.0838	1.91383	1.65624	1.81486	1.66083	0.0125924	0.359577
ZNF552	1.87308	2.93324	2.6021	2.53409	2.2139	2.68237	2.75989	2.3571	2.10921	2.84645	3.01399	2.95062	2.80892	3.52344	0.0126177	0.359577
TCEAL2	2.44925	3.49113	2.02633	2.10515	1.53117	3.08048	0.439508	0.996079	1.28574	2.54536	2.96029	3.65868	3.85266	3.31769	0.0130721	0.359577
HSPB7	0.888737	1.98113	1.35364	1.25407	3.17319	2.46867	0.83575	0.979411	0.610111	0.786693	2.36437	2.88355	2.58843	3.00985	0.0132436	0.359577
ZNF418	0.733853	1.32927	0.783299	0.89023	0.944617	1.66284	0.855206	1.20132	0.380839	1.24608	1.54821	1.53645	1.38471	1.75989	0.0134299	0.359577
P4HA3	-0.0371021	0.418205	0.507672	0.847621	0.991508	0.9033	0.419431	0.644821	0.350403	0.544269	0.838552	1.19667	0.821907	1.50495	0.013459	0.359577
CA4	-0.15808	-0.0622518	0.394396	0.320343	0.511397	0.492649	0.439585	0.334337	-0.0950176	0.520852	2.62498	0.84255	0.385892	0.938916	0.0135824	0.359577
SNX16	0.2192	0.863404	1.18396	0.850723	1.34395	1.44357	0.698316	1.16843	0.377557	0.764577	1.15934	1.76476	1.53694	1.63435	0.0136845	0.359577
FABP3	1.50452	2.23281	2.0015	1.50585	3.60501	2.53789	1.05768	1.53241	0.825666	1.14809	2.52427	3.15585	3.11861	3.46206	0.0138004	0.359577
CCNA2	0.487779	0.788709	0.723967	0.62462	1.41209	1.71261	0.509267	0.798995	0.23567	0.744592	1.20518	1.51107	1.39735	1.87422	0.0138175	0.359577
CARTPT	-0.352512	-0.229225	0.810636	0.352512	0.821621	1.10161	0.422643	0.352512	-0.274996	0.369441	0.635133	0.772651	3.36582	1.7664	0.0139365	0.359577
LSM11	0.12527	1.09791	1.07041	0.718817	1.23156	1.35707	1.05638	0.959693	0.311186	0.747279	1.37324	1.573	1.27431	1.65409	0.0139837	0.359577
N6AMT1	0.717839	1.5237	1.99143	1.34488	1.91007	2.40718	1.05251	1.8626	0.780556	1.40816	2.22078	2.18995	2.36139	2.49223	0.0142522	0.359577
TPCN2	1.85518	1.89423	1.79822	1.45178	2.13279	2.16586	1.63301	1.9751	2.20636	1.9972	2.05381	2.57607	2.08949	2.81598	0.014322	0.359577
CCDC144A	-0.126054	0.390982	0.507037	1.84647	1.06666	0.559573	1.10598	0.616064	1.20761	1.22812	2.16808	1.11135	2.66632	1.45142	0.0143502	0.359577
RECQL4	1.327	1.3652	1.76993	1.10617	3.15162	2.79359	1.49941	1.36187	1.27837	3.03411	2.85764	3.37919	4.24513	2.38792	0.0144252	0.359577
RBL2	1.40899	3.70488	3.62498	3.4316	3.91931	4.14659	2.80983	3.12571	2.56205	3.29212	4.38739	4.26015	4.40607	4.41251	0.0144912	0.359577
NEBL	0.4286	1.86083	2.01418	1.25193	1.54455	1.62963	1.13501	0.980168	0.676421	1.18762	1.92427	2.08542	1.83323	2.24419	0.0145553	0.359577
LARP1B	0.330879	1.51578	1.40722	1.3248	1.34538	1.71393	1.15043	1.37372	0.787139	1.15515	1.8519	1.94585	1.60031	1.79957	0.0146891	0.359577
STARD4	0.345502	2.73456	2.04256	1.60964	2.56149	2.36724	1.01903	1.432	0.87536	1.69814	2.19415	2.7954	3.27652	3.2486	0.0147037	0.359577
ZNF483	1.30409	1.38794	2.50849	2.06462	0.87587	0.456372	1.3259	2.23199	1.59439	2.32801	0.797921	0.588509	0.405985	0.707429	0.0148017	0.359577
MPP3	0.917555	1.49164	1.37449	0.787723	1.48709	1.8255	1.1969	1.50316	1.45975	1.47421	1.4548	2.14377	1.73044	2.24991	0.0148573	0.359577
GNAZ	0.76402	1.64258	1.6895	0.875728	2.14441	1.94872	0.800631	1.25566	0.761377	1.2583	2.4284	1.93266	1.7405	2.37203	0.0148861	0.359577
PHYKPL	2.44902	3.03181	2.96131	2.3825	2.92721	3.66756	2.44017	2.91031	2.71453	2.88845	3.32414	3.49793	3.15812	3.71182	0.0148865	0.359577
DLG5	2.40159	3.7043	3.43778	3.34309	4.01781	3.7192	3.39696	3.31605	3.58336	3.65682	4.71013	4.50879	3.52689	4.13011	0.014889	0.359577
ABHD3	0.338456	1.83266	1.36691	1.39133	1.75469	2.25403	0.652532	1.19267	0.699953	0.98049	2.12301	2.18611	2.33326	1.87161	0.0149636	0.359577
CCDC174	1.02031	2.20273	2.18425	1.7936	2.52641	2.86849	1.54004	2.00269	1.54761	1.87377	2.81494	2.75558	2.48919	2.89936	0.0149637	0.359577
PRX	0.840456	1.02482	1.00014	0.588103	1.71713	1.70946	1.02351	0.739727	0.922027	1.10807	1.54379	1.64957	1.48694	1.80896	0.0150432	0.359577
ADARB1	1.05657	2.00279	2.01431	1.80917	2.50613	2.77169	1.88331	1.55652	2.05054	2.38204	2.87185	2.62127	2.97499	2.47704	0.0150523	0.359577
C9orf106	0.885068	1.16334	1.13969	1.44457	0.799657	0.703457	1.12319	1.33021	1.38665	1.64394	0.86667	0.596487	0.760902	0.63649	0.0152543	0.359577
ADRA2C	-0.214974	1.02357	1.20132	0.449569	1.73544	1.04252	0.81551	0.734309	0.935383	0.633115	2.13458	2.27877	0.661457	2.1828	0.0153466	0.359577
CCRN4L	0.839863	1.53245	1.06356	1.59263	0.815802	0.711783	1.52255	1.22121	1.29523	1.3961	0.685518	0.798064	0.696019	0.731366	0.0154912	0.359577
ZNF671	1.07207	1.03717	1.29577	1.28471	1.86907	2.24759	1.09189	1.45865	0.777384	1.22643	1.97575	1.90035	1.90425	2.06927	0.0155695	0.359577
LRCH2	0.428897	1.21966	1.59801	1.20479	1.50652	1.68848	0.810349	0.915726	0.491844	1.09206	1.34265	1.62605	2.14921	2.10114	0.0155866	0.359577
CYP2U1	0.18916	1.15055	1.58931	1.57556	2.12579	2.23095	0.887939	1.0404	0.596597	1.28478	2.11792	2.23934	2.79026	1.83166	0.0159448	0.359577
ARRDC2	1.50101	2.93674	2.37167	2.3114	3.33535	3.82565	2.06527	1.60475	1.5192	2.0919	3.55216	4.18488	2.71317	4.00232	0.0159981	0.359577
PCP4	1.40159	2.3084	1.35114	1.21637	3.91597	4.81053	1.23971	2.37018	0.948596	1.19734	3.12022	4.73696	5.61948	3.31767	0.0160654	0.359577
SLC29A2	1.6854	2.66935	1.9879	1.86929	3.26321	3.88168	2.7265	2.17441	1.67727	2.63491	3.33667	3.79657	3.51759	3.36984	0.0160861	0.359577
IFT57	1.27603	3.36884	3.0128	2.83925	3.55949	4.33945	2.99414	2.33698	1.77525	3.40964	4.65307	4.19121	4.44242	3.62233	0.0161441	0.359577
PAPPA	0.600533	0.664067	1.11321	0.907801	0.539045	0.466544	0.510295	1.26219	1.0798	0.9051	0.551629	0.363696	0.173547	0.414796	0.016189	0.359577
TCEAL7	-0.121452	1.55344	0.865158	1.08105	1.22597	1.24964	0.59734	0.400163	-0.106585	0.688635	1.1511	2.36298	1.3428	1.82181	0.0161966	0.359577
ACTC1	0.808547	1.53291	1.04285	1.1014	2.53173	1.78974	0.720837	0.80687	-0.035178	0.707971	2.60861	0.885856	4.25445	2.73146	0.0163325	0.359577
TMPRSS11E	-0.291958	2.26928	0.880012	0.553632	0.42435	0.606858	0.53855	0.667255	-0.272293	0.44015	1.62011	1.09433	1.90041	1.95095	0.0163432	0.359577
HMGCS1	0.650564	3.667	2.44942	3.02116	3.35071	3.72541	2.56568	2.43943	1.94238	2.50853	4.12085	3.95793	4.74964	3.26748	0.0163703	0.359577
TSPAN12	0.139522	1.91296	1.39186	1.3436	1.80765	2.1784	0.988311	0.920734	0.280417	1.06314	2.70708	1.8421	2.02144	2.24241	0.0164689	0.359577
ALDH1L1	0.486644	1.9932	1.3245	0.652172	1.23409	1.60043	1.10471	1.32928	0.35869	1.32471	1.93877	1.78642	1.56818	2.39539	0.016475	0.359577
PTPN21	0.660877	2.07124	1.90976	1.78924	2.28828	2.21039	1.55287	1.88198	1.33525	1.66439	2.43604	2.4296	2.20821	2.66415	0.016533	0.359577
DOCK3	0.658513	0.754216	0.940276	0.511281	1.20765	0.855911	0.579396	0.809381	0.536095	0.568278	0.956924	0.956378	1.06348	1.54796	0.0166905	0.359577
PLAG1	0.0896379	0.659047	0.878281	0.404338	0.599578	0.523358	0.357399	0.6317	0.165694	0.669668	1.15571	1.01138	0.53244	0.92783	0.0170023	0.359577
NPPA	1.04756	0.754905	1.03094	0.721773	1.8693	2.49075	0.684666	0.820002	0.418323	0.981955	1.83566	1.99976	1.9813	2.0722	0.0170889	0.359577
HIST2H2AB	1.29788	0.846068	3.05423	2.76864	0.185072	0.46556	2.90399	3.00942	3.44238	3.14082	0.342197	0.216499	0.430361	0.314867	0.0171097	0.359577
RMI1	0.156293	1.22742	1.07621	1.15002	1.50578	1.99922	0.698593	1.15134	0.342947	0.833779	1.68468	1.80916	2.06694	1.61775	0.0171712	0.359577
HOXD1	0.0695896	0.00901065	0.263773	0.340309	0.540931	0.383773	0.273022	0.190404	-0.0929626	1.35261	1.16049	1.45509	1.10824	0.359064	0.0171801	0.359577
SNCA	0.472847	0.814611	0.667053	0.760933	1.32795	1.39263	0.925597	0.45842	0.201948	0.509462	1.24263	1.3774	1.2535	1.30673	0.0172303	0.359577
HENMT1	0.215131	0.914733	0.586608	0.512244	1.25178	1.27883	0.498443	0.359697	0.150351	0.518566	0.994916	1.25432	1.39453	1.17502	0.0172545	0.359577
C15orf48	-0.226296	0.989521	0.582936	1.46955	2.05703	1.269	0.428783	0.520519	-0.356441	0.498433	3.43428	1.75068	2.64134	0.731251	0.0173143	0.359577
DLX5	0.0913956	0.438709	0.651008	0.239694	0.578298	0.919555	0.47411	0.358425	0.321986	0.492277	1.386	0.480725	1.7426	0.597168	0.017415	0.359577
CDC14B	0.485276	1.96144	1.57804	1.63841	2.21357	2.31963	1.48557	1.16539	0.945697	1.48662	2.74519	2.3695	2.20677	2.10224	0.0174723	0.359577
TBC1D1	0.945146	2.45386	2.42493	2.07818	2.72979	2.6762	1.43605	1.97679	1.26108	1.89076	2.89132	2.70365	2.83236	2.98575	0.0177605	0.359577
NRXN3	0.0524109	0.579476	0.642817	0.517306	0.431755	0.806275	0.51	0.398392	0.368951	0.759744	1.32753	0.786324	0.563152	0.953463	0.0178215	0.359577
MYOC	0.237503	0.222349	0.628321	0.362742	1.12905	0.58392	0.423229	0.438445	-0.0332993	0.65609	0.958693	1.39764	0.358617	1.8887	0.0181524	0.359577
ZNF320	1.29835	2.10558	2.15593	1.78633	2.07298	2.16083	1.49267	2.06636	1.37633	1.94447	2.39343	2.309	2.17682	2.42453	0.0181929	0.359577
ADRA1D	0.265521	0.603825	0.660117	0.469339	1.36065	0.854486	0.227839	0.519529	0.331123	0.2679	1.09005	1.4356	0.655988	1.26579	0.0182583	0.359577
VCAN	1.79492	2.47039	2.53442	3.69398	3.41995	3.32477	1.64864	2.30218	2.88357	2.81118	0.738147	1.63648	2.61365	1.18788	0.0183343	0.359577
GPATCH1	0.762077	1.45975	1.40929	1.35146	1.84825	2.15585	1.25252	1.29059	1.14727	1.34344	1.89755	1.86222	1.96785	2.0031	0.0183741	0.359577
PPM1B	0.908548	2.74075	2.69182	2.26144	3.11119	3.29058	2.10252	2.34906	1.6189	2.51117	3.33293	3.81537	3.64068	2.81641	0.0183931	0.359577
PGBD2	0.259134	1.24055	1.2668	0.904088	1.94843	1.89393	0.884376	1.60133	0.7785	0.978369	1.76788	1.93701	1.9653	1.99541	0.0184183	0.359577
LRRD1	0.565033	2.78772	2.22106	2.04845	2.79289	3.19054	1.28714	1.7451	1.31178	2.23602	3.30928	3.16618	4.04802	2.50306	0.0184615	0.359577
NAV3	1.11167	1.34368	2.17232	1.697	0.732554	1.28838	1.57244	1.88681	1.54366	2.2183	0.721374	0.64279	1.12612	1.03773	0.01856	0.359577
TSHZ2	1.34196	1.18152	2.12226	1.79556	1.16285	1.2627	1.45469	1.6038	1.91192	1.78708	1.22813	0.722666	1.15714	1.14397	0.0185822	0.359577
RBM48	0.355688	1.51668	1.31254	1.1922	2.04267	2.13323	0.63857	1.1975	0.806945	1.26035	2.0833	2.04545	1.91937	2.08714	0.0185924	0.359577
C17orf67	0.565662	0.882704	0.96328	0.579167	0.784847	0.906254	0.53495	0.798843	0.39475	0.698545	1.21295	0.723537	0.916411	1.55605	0.0186431	0.359577
NTF3	0.141578	0.606069	0.721552	0.495319	0.930864	1.22588	0.54293	0.573389	0.419921	0.618048	1.03081	1.15861	1.0426	0.930682	0.0186935	0.359577
