# Supplementary material for: Integrative multiplatform molecular profiling of benign prostatic hyperplasia identifies distinct subtypes
Source: Nat Commun. 2020 Apr 24;11:1987. doi: 10.1038/s41467-020-15913-6 (PMC7181734; doi:10.1038/s41467-020-15913-6)
Supplement: Supplementary file 18 — Supplementary Dataset 15 [file 41467_2020_15913_MOESM18_ESM.xlsx]

## Sheet: Sheet1
NAME	NES_subA/N	FDR_subA/N	NES_subB/N	FDR_subB/N
HALLMARK_ADIPOGENESIS	-1.67918	0.00736903	-1.39692	0.06501
HALLMARK_ALLOGRAFT_REJECTION	2.30407	0	1.6773	0.0142045
HALLMARK_ANDROGEN_RESPONSE	-2.73757	0	-2.25754	0
HALLMARK_ANGIOGENESIS	1.33944	0.0733725	-1.8815	0.00243087
HALLMARK_APICAL_JUNCTION	1.79101	0.00205913	-1.06841	0.466188
HALLMARK_APICAL_SURFACE	1.25703	0.1207	-1.32048	0.109328
HALLMARK_APOPTOSIS	1.49633	0.0239564	-1.16396	0.29133
HALLMARK_BILE_ACID_METABOLISM	-1.80933	0.00287894	-1.74407	0.004712
HALLMARK_CHOLESTEROL_HOMEOSTASIS	-2.30541	0	-2.38341	0
HALLMARK_COAGULATION	2.01115	0.0002	-0.986392	0.642978
HALLMARK_COMPLEMENT	1.8059	0.00160733	-1.08667	0.431106
HALLMARK_DNA_REPAIR	-1.3222	0.0793292	-1.23884	0.192137
HALLMARK_E2F_TARGETS	-0.584799	0.995978	-1.1238	0.373746
HALLMARK_EPITHELIAL_MESENCHYMAL_TRANSITION	2.46479	0	-1.52673	0.028922
HALLMARK_ESTROGEN_RESPONSE_EARLY	-1.29275	0.0928873	-1.69267	0.0054878
HALLMARK_ESTROGEN_RESPONSE_LATE	-1.3474	0.0774234	-1.63936	0.0105129
HALLMARK_FATTY_ACID_METABOLISM	-1.95731	0.000592	-1.63412	0.0102488
HALLMARK_G2M_CHECKPOINT	0.548121	0.997715	-1.05713	0.470067
HALLMARK_GLYCOLYSIS	-1.33304	0.0773557	-1.2568	0.179546
HALLMARK_HEDGEHOG_SIGNALING	1.2636	0.121746	-1.22253	0.203813
HALLMARK_HEME_METABOLISM	-1.40052	0.0561933	-1.22512	0.207918
HALLMARK_HYPOXIA	1.09659	0.288643	-1.46401	0.0408676
HALLMARK_IL2_STAT5_SIGNALING	1.38804	0.0560368	-1.10974	0.397206
HALLMARK_IL6_JAK_STAT3_SIGNALING	1.9373	0.000291	1.80029	0.0126263
HALLMARK_INFLAMMATORY_RESPONSE	2.09088	0	1.58315	0.0247264
HALLMARK_INTERFERON_ALPHA_RESPONSE	1.76295	0.0025407	1.11943	0.2631
HALLMARK_INTERFERON_GAMMA_RESPONSE	2.02768	0.00025	1.41024	0.0568182
HALLMARK_KRAS_SIGNALING_DN	1.77604	0.00209249	-1.76755	0.00525403
HALLMARK_KRAS_SIGNALING_UP	1.53401	0.018188	-1.08702	0.443432
HALLMARK_MITOTIC_SPINDLE	1.85213	0.000538	-0.656533	0.984442
HALLMARK_MTORC1_SIGNALING	-1.94351	0.000763	-1.43864	0.0455238
HALLMARK_MYC_TARGETS_V1	-1.63823	0.00901816	-1.38955	0.0654319
HALLMARK_MYC_TARGETS_V2	-0.977778	0.520088	-0.822617	0.884607
HALLMARK_MYOGENESIS	1.72063	0.00341917	-1.46408	0.0442732
HALLMARK_NOTCH_SIGNALING	1.23296	0.136113	-0.640138	0.969019
HALLMARK_OXIDATIVE_PHOSPHORYLATION	-2.31371	0	-1.25196	0.178961
HALLMARK_P53_PATHWAY	1.19596	0.161897	-0.936599	0.727835
HALLMARK_PANCREAS_BETA_CELLS	-1.6421	0.0094845	-1.19186	0.243813
HALLMARK_PEROXISOME	-2.02937	0.000366	-1.47231	0.0450616
HALLMARK_PI3K_AKT_MTOR_SIGNALING	0.640908	1	-0.903994	0.762652
HALLMARK_PROTEIN_SECRETION	-1.77967	0.00300411	-1.74664	0.0052944
HALLMARK_REACTIVE_OXIGEN_SPECIES_PATHWAY	-1.33617	0.0801695	-0.905925	0.778057
HALLMARK_SPERMATOGENESIS	-1.27721	0.0983467	-0.949027	0.718181
HALLMARK_TGF_BETA_SIGNALING	1.36551	0.0618138	-0.803133	0.888997
HALLMARK_TNFA_SIGNALING_VIA_NFKB	1.95975	0.00034	-1.36187	0.0818768
HALLMARK_UNFOLDED_PROTEIN_RESPONSE	-1.6807	0.00808952	-1.33111	0.104084
HALLMARK_UV_RESPONSE_DN	1.82701	0.00136979	-1.22202	0.197076
HALLMARK_UV_RESPONSE_UP	-1.16228	0.202443	-1.4431	0.046554
HALLMARK_WNT_BETA_CATENIN_SIGNALING	1.21343	0.149704	-1.06015	0.474694
HALLMARK_XENOBIOTIC_METABOLISM	-1.62711	0.00946116	-1.31977	0.104902
