# Supplementary material for: Integrative multiplatform molecular profiling of benign prostatic hyperplasia identifies distinct subtypes
Source: Nat Commun. 2020 Apr 24;11:1987. doi: 10.1038/s41467-020-15913-6 (PMC7181734; doi:10.1038/s41467-020-15913-6)
Supplement: Supplementary file 19 — Supplementary Dataset 16 [file 41467_2020_15913_MOESM19_ESM.xlsx]

## Sheet: Sheet1
Compound_id	type	name	description	target	belongs_to	pc	ts_pc	SubB_N_top150_PC3	SubB_N_top150_VCAP	SubB_N_top150_A375	SubB_N_top150_A549	SubB_N_top150_HA1E	SubB_N_top150_HCC515	SubB_N_top150_HT29	SubB_N_top150_MCF7	SubB_N_top150_HEPG2	SubB_N_top150_summary	SubA_N_top150_PC3	SubA_N_top150_VCAP	SubA_N_top150_A375	SubA_N_top150_A549	SubA_N_top150_HA1E	SubA_N_top150_HCC515	SubA_N_top150_HT29	SubA_N_top150_MCF7	SubA_N_top150_HEPG2	SubA_N_top150_summary
BRD-A09094913	CP	strychnine	acetylcholine receptor antagonist	GLRA1, CHRM1, CHRM2, CHRM3, CHRM4, CHRM5, CHRNA10, CHRNA9, GLRA2, GLRA3, GLRB		0.00, 0.00	0.85, 0.19	0	0	59.83	0	0	0	0	0	0	0	0	37.97	-22.55	77.52	0	75.78	48.68	10.91	23.74	30.26
BRD-A55393291	CP	testosterone	androgen receptor (AR) agonist, androgen receptor agonist, testosterone receptor agonist	AR, CYP19A1, CYP2C19, CYP2C8, CYP3A5	Androgen receptor modulator	0.00, 0.00	0.84, 0.31	0	-77.28	0	0	0	65.89	-31.18	-26.99	0	-0.53	0	-81.15	-59.28	-54.83	0	0	-66.85	-26.79	30.75	-34.43
BRD-A93255169	CP	thalidomide	angiogenesis inhibitor, cereblon inhibitor, tumor necrosis factor production inhibitor, tumor necrosis factor receptor antagonist, tumor necrosis factor receptor inhibitor	TNF, CRBN, CYP1A2, CYP2B6, CYP2C19, CYP3A5, FGFR2, NFKB1, ORM1, ORM2, PTGS2		0.00, 0.00	1.03, 0.41	-39.68	0	24.85	-96.29	0	0	0	14.58	-37.38	-0.63	-12.38	30.89	41.94	-92.78	-28.5	-50.64	-20.57	0	-57.85	-10.49
BRD-K41731458	CP	triclosan	DNA methyltransferase inhibitor, enoyl-(acyl-carrier protein) reductase Fabl inhibitor, enoyl-[acyl-carrier-protein] reductase [NADH] inhibitor	DNMT1		0.00, 0.00	1.36, 0.30	-4.7	0	92.75	0	23.39	-23.01	0	20.13	64.39	5.99	67.13	0	37.9	0	69.81	83.23	91.83	33.95	93.56	79.12
BRD-K63675182	CP	triflupromazine	acetylcholine receptor ligand, dopamine receptor	HTR2B, CHRM1, CHRM2, CHRNA7, DRD1, DRD2	Dopamine receptor antagonist	0.00, 0.00	1.53, 0.61	-19.63	0	3.07	-37.05	0	0	-35.8	0	28.74	-0.07	-26.52	-68.72	-8.47	0	0	0	-96.1	-62.01	0	-20.63
BRD-A19195498	CP	trimipramine	adrenergic transmitter uptake inhibitor, dopamine receptor, norepinephrine transporter inhibitor, serotonin transporter (SERT) inhibitor, serotonin uptake inhibitor, tricyclic antidepressant, tricyclic antidepressant (TCA)	SLC6A2, SLC6A4, SLC6A3, ADRA1A, ADRA1B, ADRA2A, ADRA2B, ADRB1, ADRB2, ADRB3, CHRM1, CHRM2, CHRM3, CHRM4, CHRM5, DRD1, DRD2, DRD5, HRH1, HTR1A, HTR1D, HTR2A, HTR2C, HTR3A	Norepinephrine reuptake inhibitor, Tricyclic antidepressant	0.00, 0.00	1.33, 0.50	0	0	0	0	0	0	0	0	0	0	-87.41	-84.84	0	-84.02	0	0	-82.37	20.46	-65.76	-81.43
BRD-K99621550	CP	tubocurarine	acetylcholine receptor antagonist	CHRNA2, HTR3A, ACHE, HTR3B, KCNN1, KCNN2, KCNN3, ZACN		0.00, 0.00	0.68, 0.24	0	0	0	0	0	0	0	0	0	0	-17.66	0	-13.47	-64.65	0	0	0	-17.98	0	-1.52
BRD-A51714012	CP	venlafaxine	serotonin reuptake inhibitor, adrenergic transmitter uptake inhibitor, norepinephrine reuptake inhibitor, norepinephrine reputake inhibitor, serotonin uptake inhibitor	SLC6A2, SLC6A4, CYP2C19, SLC6A3		0.00, 0.00	0.63, 0.15	0	-12.73	-7.93	0	0	0	0	0	0	0	-47.18	-14.73	10.86	0	84.74	-66.64	0	-9.91	0	-0.35
BRD-K45117373	CP	Y-26763	potassium channel activator, potassium channel agonist	ABCC9, KCNJ8	Potassium channel activator	0.00, 0.00	0.83, 0.22	0	22.03	-79.79	0	0	0	0	0	0	0	24.22	0	-55.4	47.43	-66.55	0	64.73	23.38	89.71	26.01
BRD-K42095107	CP	daidzein	estrogen receptor agonist	ESRRA, ESRRB, ESRRG, TRPC5	Estrogen receptor agonist	0.00, 0.00	1.38, 0.39	0	-29.6	53.42	0	0	0	0	14.87	NaN	0	-27.05	-54.4	0	7.88	-78.68	-65.11	11.81	-72.65	NaN	-22.58
BRD-K61269089	CP	daphnetin	protein kinase inhibitor			0.00, 0.00	1.07, 0.32	29.34	81.46	60.31	-54.22	0	-56.77	26.97	71.36	NaN	46.55	32.7	-17.71	0	-32.91	0	-77.36	25.1	0	NaN	-1.58
BRD-A47494775	CP	dipivefrine	adrenergic receptor agonist	ADRA1A, ACHE, ADRA2A, ADRB2, BCHE		0.00, 0.00	0.67, 0.17	-50.57	37.2	0	84.88	0	0	0	0	NaN	0	26.07	41.29	41.24	60.99	0	0	-30.48	0	NaN	13.72
BRD-A18620900	CP	estriol	estrogen receptor agonist, estrogen receptor antagonist	ESR1, ESR2	Estrogen receptor agonist	0.00, 0.00	1.24, 0.34	0	0	0	0	0	0	0	-76.99	NaN	0	0	-40.12	63.59	65.83	0	0	23.11	-49.67	NaN	10.22
BRD-A02367930	CP	ethinyl-estradiol	DNA directed DNA polymerase stimunlant, estrogen receptor agonist, estrogenic component in oral contraceptives	CYP2C8, ESR1, ESR2, NR1I2	Estrogen receptor agonist	0.00, 0.00	1.19, 0.38	0	0	89.79	0	0	0	0	0	NaN	0	12.89	39.64	77.56	14.53	0	0	-6.43	-29.35	NaN	5.55
BRD-A61392169	CP	eliprodil	glutamate receptor antagonist	GRIN1, GRIN2B		0.00, 0.00	0.95, 0.35	81.22	34.92	-78.43	0	0	0	0	78.43	NaN	4.97	36.61	44.67	-53.14	0	-22.32	0	-30.23	56.21	NaN	7.86
BRD-A30205217	CP	ethotoin	anticonvulsant	SCN5A		0.00, 0.00	1.16, 0.38	26.11	0	0	0	84.37	0	17.78	-52.72	NaN	2.06	24.56	38.46	-36.47	-22.17	-35.59	0	0	87.86	NaN	6.48
BRD-A09925278	CP	etilefrine	adrenergic receptor agonist	ADRA1A, ADRB1		0.00, 0.00	0.82, 0.22	0	0	-86.29	0	44.54	0	-32.57	0	NaN	0	0	57.71	0	-48.17	0	-78.2	25.14	4.58	NaN	0.25
BRD-A18419789	CP	etoposide	topoisomerase inhibitor, cell cycle inhibitor, DNA inhibitor, DNA intercalating drug, DNA repair enzyme inhibitor	TOP2A, CYP2E1, CYP3A5, TOP2B		0.00, 0.00	2.66, 0.72	-89.76	-46.86	0	59.5	22.8	0	-71.41	50.6	NaN	-9.45	-11.03	50.15	20.66	41.92	31	0	0	34.78	NaN	22.67
BRD-K61951118	CP	FG-7142	GABA benzodiazepine site receptor inverse agonist			0.00, 0.00	0.82, 0.26	0	0	53.47	0	60.17	0	50.13	0	NaN	12.87	0	87.34	-38.94	74.12	0	0	0	0	NaN	0
BRD-A13133631	CP	fluorometholone	corticosteroid agonist, glucocorticoid receptor agonist	NR3C1	Glucocorticoid receptor agonist	0.00, 0.00	1.45, 0.72	-31.91	-72.83	0	-76.36	0	0	0	0	NaN	-3.84	52.37	0	49.63	-59.51	0	-46.4	-11.71	0	NaN	-2.33
BRD-K11129031	CP	gemfibrozil	lipase clearing factor inhibitor, lipoprotein lipase activator, PPAR receptor agonist	PPARA, CYP2C8, LPL, SLCO1B1, SLCO1B3, SLCO2B1		0.00, 0.00	0.83, 0.24	7.69	0	34.38	29.7	-21.19	55.18	5.04	0	NaN	3.41	60.22	51.08	18.98	73.88	0	61.35	-5.81	0	NaN	42.14
BRD-K26117720	CP	gingerol	nitric oxide synthase inhibitor			0.00, 0.00	0.75, 0.14	-97.3	53.42	0	0	0	0	0	0	NaN	0	-48.85	0	-58.17	67.68	-63.75	-73.99	0	0	NaN	-20.87
BRD-A73859745	CP	glycodeoxycholic-acid	apoptosis activator			0.00, 0.00	0.91, 0.24	0	0	0	0	0	-74.88	21.48	0	NaN	0	-33.57	0	0	83.22	0	0	-4.76	61.47	NaN	0
BRD-A09539288	CP	homatropine	acetylcholine receptor antagonist	CES1, CHRM1		0.00, 0.00	1.42, 0.52	0	-85.39	73.29	0	0	0	0	0	NaN	0	0	-65.29	67.13	0	0	68.1	0	0	NaN	0
BRD-A78303415	CP	hyoscyamine	acetylcholine receptor inhibitor	CHRM1, CHRM2, CHRM3, CHRM4		0.00, 0.00	1.51, 0.40	-44.96	-21.57	-39.44	0	0	0	0	0	NaN	-1.09	-34.41	57.76	0	28.09	0	0	0	-73.6	NaN	0
BRD-A63998256	CP	helveticoside	ATPase inhibitor	ATP1A1	ATPase inhibitor	0.00, 0.00	2.44, 0.81	0	0	0	-85.89	-84.45	-92.69	0	26.56	NaN	-58.89	-48.58	35.46	-93.03	-92.27	0	0	0	0	NaN	-28.43
BRD-A47065382	CP	huperzine-a	acetylcholinesterase inhibitor, glutamate receptor antagonist	ACHE		0.00, 0.00	1.06, 0.24	0	0	42.32	0	0	0	0	78.3	NaN	0	0	32.9	0	-40.06	-48.72	-80.77	0	19.72	NaN	-2.92
BRD-A98299281	CP	velnacrine	calcium channel activator	ACHE		0.00, 0.00	0.89, 0.18	-2.88	0	0	0	0	0	0	1.97	NaN	0	24.58	80.4	-49.83	0	-26.56	0	50.71	24.88	NaN	18.59
BRD-A37776212	CP	ICI-204448	opioid receptor agonist	OPRK1		0.00, 0.00	0.93, 0.23	0	0	0	-53.55	0	0	0	0	NaN	0	-30.63	-13.86	80.49	0	-87.75	0	24.45	6.53	NaN	2.18
BRD-K38436528	CP	imipramine	norepinephrine reputake inhibitor, serotonin reuptake inhibitor, Sodium Channel Blockers	SLC6A2, SLC6A4, CHRM2, ADRA1A, ADRA1B, ADRA1D, CHRM1, CHRM3, CHRM4, CHRM5, CYP2C19, DRD1, DRD2, DRD5, HRH1, HTR1A, HTR2A, HTR2C, HTR6, HTR7, KCND2, KCND3, KCNH1, KCNH2, SLC6A3	Norepinephrine reuptake inhibitor	0.00, 0.00	0.58, 0.05	0	19.61	23.55	0	26.75	51.96	0	0	NaN	0.25	-29.23	-18.1	10.22	17.38	-55	-30.87	0	0	NaN	-1.05
BRD-A95869247	CP	indapamide	carbonic anhydrase inhibitor, thiazide diuretic	KCNQ1, CA7, KCNE1, SLC12A3	Na-K-Cl transporter inhibitor	0.00, 0.00	1.00, 0.23	0	0	10.74	12.25	24.87	0	0	0	NaN	0.21	63.24	47.2	0	37.68	-29.24	-40.76	-2.73	19.72	NaN	2.08
BRD-K86509404	CP	iso-olomoucine	cyclin-related kinase inhibitor			0.00, 0.00	1.30, 0.28	0	0	0	0	0	-95.21	0	0	NaN	0	-83.33	-45.84	6.46	45.48	0	-74.94	0	0	NaN	-3.08
BRD-A52326238	CP	isogedunin	HSP inhibitor			0.00, 0.00	1.13, 0.20	0	41.32	-23.8	0	0	0	0	0	NaN	0	0	-11.21	-95.95	-19.01	0	0	18.11	0	NaN	-0.63
BRD-A16700644	CP	isoxsuprine	adrenergic receptor agonist	ADRB2	Beta-adrenergic receptor agonist	0.00, 0.00	0.77, 0.20	19.31	0	47.98	0	-97.71	68.7	-18.71	0	NaN	1.06	38.08	42.17	-28.05	15.53	-82.51	0	0	-5.88	NaN	0.67
BRD-K13211965	CP	L-741742	dopamine receptor antagonist	DRD4, DRD3, SCN1A, SCN3A		0.00, 0.00	1.61, 0.43	28.16	0	35.95	0	-56.07	63.28	15.53	0	NaN	6.3	39.54	0	67.38	0	-42.18	0	0	0	NaN	0
BRD-A68039575	CP	liquiritigenin	aromatase inhibitor	CYP19A1		0.00, 0.00	1.30, 0.45	-32.9	0	0	0	0	0	0	0	NaN	0	-33.94	0	0	-92.5	-28.12	0	-50.44	0	NaN	-18.47
BRD-K88789588	CP	letrozole	aromatase inhibitor, estrogen receptor antagonist	CYP19A1		0.00, 0.00	0.50, 0.11	0	0	12.83	0	0	0	-8.19	0	NaN	0	14.18	16.1	-9.45	-2.14	-82.88	0	-9.09	0	NaN	-0.49
BRD-A50764878	CP	MDL-73005EF	serotonin receptor antagonist, serotonin receptor partial agonist	HTR1A		0.00, 0.00	0.63, 0.07	-52.64	0	0	-10.82	-27.68	0	0	0	NaN	-0.04	-4.67	-63.02	-31.85	46.35	8.75	-63.78	-93.28	2	NaN	-14.53
BRD-K02867583	CP	minaprine	serotonin uptake inhibitor	HTR2B, SLC6A4, ACHE, CHRM1, DRD1, DRD2, HTR2A, HTR2C, MAOA		0.00, 0.00	1.11, 0.28	-14.54	0	0	-28.86	0	0	0	12.23	NaN	0	-49.86	-34.91	-44.48	-33.34	5.03	0	-44.92	-38.63	NaN	-28.93
BRD-A30435184	CP	metergoline	dopamine receptor agonist, serotonin receptor antagonist, prolactin inhibitor	DRD2, HTR1A, HTR1B, HTR1D, HTR1E, HTR1F, HTR2A, HTR2B, HTR2C, HTR5A, HTR6, HTR7	Serotonin receptor antagonist	0.00, 0.00	1.90, 0.58	0	-33.78	0	0	0	-56.04	0	-80.36	NaN	-1.9	0	-92.89	-12.8	0	0	-74.1	0	-97.91	NaN	-37.54
BRD-A45543382	CP	metrizamide	iodine contrast agent			0.00, 0.00	0.84, 0.24	-3.42	-68.09	-80.51	0	0	0	-94.71	10.42	NaN	-23.24	7.73	-20.4	-62.47	0	-70.2	0	-58.33	13.96	NaN	-27.44
BRD-A65280694	CP	molindone	dopamine receptor antagonist	DRD2, HTR2A, CHRM1, DRD5, HRH1, HTR1A		0.00, 0.00	1.01, 0.30	0	0	0	-32.73	0	-36.77	0	0	NaN	0	33.98	-61.96	-13.03	-10.78	31.43	-38.67	4.45	-15.6	NaN	-1.02
BRD-K21548250	CP	moracizine	sodium channel blocker	SCN5A		0.00, 0.00	1.08, 0.42	0	37.69	-36.39	-33.48	0	0	-36.37	0	NaN	-1.52	3.29	19.58	21.42	27.57	-29.6	0	58.18	-12.79	NaN	5.14
BRD-K62056274	CP	quipazine	serotonin receptor agonist	HTR2A, HTR3A, HTR3B, HTR1A, HTR1D, HTR2B, HTR2C, HTR6, SLC6A4		0.00, 0.00	1.32, 0.41	46.88	0	31.4	-34.63	0	0	0	0	NaN	0	-22.91	-54.02	-40.57	-86.57	29.81	0	-45.13	0	NaN	-22.12
BRD-K41143549	CP	BRD-K41143549	glutamate receptor antagonist			5.56, 5.56	1.34, 0.43	0	0	-67.69	28.77	0	66.4	-61.75	0	NaN	0	-63.47	-56.43	0	0	-42.23	97.83	-25.13	0	NaN	-19.33
BRD-K26979635	CP	NS-3694	glutamate receptor antagonist	GRIK1		0.00, 0.00	1.36, 0.32	0	0	0	0	-66.35	0	0	-24.69	NaN	0	-64.61	-65.65	0	0	-61	-79.32	-59.84	-49.27	NaN	-60.45
BRD-A80213327	CP	NSC-23766	RAC1 GTPase inhibitor			0.00, 0.00	0.67, 0.17	0	0	-3.78	0	10.26	14.06	78.51	-7.84	0	0.02	14.03	28.83	67.45	43.99	23.59	32.31	88.14	93.38	64.51	61.31
BRD-K88172511	CP	naltrexone	opioid receptor antagonist, opioid receptor ligand	OPRK1, OPRM1, OPRD1, SIGMAR1		0.00, 0.00	0.51, 0.15	0	9.77	34.65	-14.52	-12.14	0	0	5.71	-45.02	0.03	21.66	-5.15	0	30.34	13.02	0	0	0	-70.35	0.03
BRD-A19736161	CP	ondansetron	serotonin receptor antagonist	HTR3A, CYP2D6, CYP3A5, HTR1A, HTR1B, HTR3B, HTR4, OPRM1		0.00, 0.00	0.45, 0.02	0	0	0	0	0	0	0	0	0	0	0	31.33	-5.9	-31.9	-7.28	-22.13	0	0	67.64	-0.25
BRD-K50841342	CP	PAC-1	caspase activator	CASP3		0.00, 0.00	2.34, 0.56	0	0	0	0	-31.05	-71.25	19.27	55.76	NaN	0	-79.35	-26.04	-58.4	51.69	0	-94.25	-27.42	0	NaN	-40.71
BRD-A70407468	CP	PSB-36	adenosine receptor antagonist	ADORA1, ADORA2A, ADORA2B, ADORA3		0.00, 0.00	1.01, 0.23	35.73	0	25.87	-15.88	0	0	0	0	NaN	0	0	0	24.95	44.43	-46.59	0	0	31.91	NaN	0.61
BRD-A59303141	CP	quinethazone	diuretic	CA1, CA2, SLC12A1, SLC12A2, SLC12A3	Na-K-Cl transporter inhibitor	0.00, 0.00	1.09, 0.31	0	46.91	29.26	35.62	12.23	0	0	0.87	NaN	3.77	5.54	38.18	-34.44	33.54	-16.23	0	76.21	1.42	NaN	3.07
BRD-K86600316	CP	RS-79948	adrenoreceptor antagonist			0.00, 0.00	0.88, 0.23	0	34.81	0	-16.96	-70.76	0	0	38.58	NaN	0	20.7	21.21	-66.05	12.33	-94.35	0	0	0	NaN	1.23
BRD-A92585442	CP	RU-28318	cytochrome P450 antagonist	NR3C2		0.00, 0.00	0.86, 0.19	75.38	0	0	0	0	61.91	41.42	-14.83	NaN	4.4	-11.15	0	-27.05	17.4	-50.26	0	17.63	23.49	NaN	0.67
BRD-A65739223	CP	ramipril	angiotensin converting enzyme inhibitor	ACE		0.00, 0.00	1.52, 0.49	43.4	34.75	-44.28	13.14	0	0	-9.26	-45.31	NaN	3.14	26.91	-18.01	-44.01	0	19.41	-94.41	-17.61	0	NaN	-6.63
BRD-K27141178	CP	SB-203186	serotonin receptor antagonist	HTR4		0.00, 0.00	1.80, 0.59	0	30.77	-50.24	48.26	0	0	0	45.32	NaN	2.96	51.63	56.67	28.25	0	17.09	-78.48	0	0	NaN	8.06
BRD-K55748775	CP	SCH-28080	ATPase inhibitor, potassium-competitive acid antagonist	ATP4A		0.00, 0.00	0.70, 0.25	57.48	0	-62.92	-39.67	-23.87	-70.05	0	35.16	NaN	-11.35	94.35	79.6	-63.33	-58.56	27.89	80.55	0	0	NaN	59.6
BRD-A91992993	CP	siguazodan	histamine receptor antagonist, phosphodiesterase inhibitor	PDE3A		0.00, 0.00	1.13, 0.35	0	0	25.31	0	0	74.68	0	-17.71	NaN	0	51.44	45.6	-93.9	0	0	0	0	-29.83	NaN	0
BRD-K46211610	CP	tolazoline	adrenergic receptor antagonist	ADRA2A, ADRA2B, ADRA2C, ADRA1A, HRH1, HRH2		0.00, 0.00	0.48, 0.09	0	10.94	0	0	17.67	-33.8	0	0	NaN	0	0	10.66	-16.04	-13.95	0	0	0	-17.22	NaN	-0.6
BRD-A30717181	CP	triamcinolone	antiinflammatory agent, corticosteroid agonist, corticosteroid binding globulin binder, corticosteroid hormone receptor agonist, cytochrome P450 inhibitor, glucocorticoid receptor agonist, immunosuppressant, immunosuppressive agent	NR3C1, CYP3A5, CYP3A7, SERPINA6		0.00, 0.00	1.36, 0.57	-56.37	-74.45	0	-89.32	-6.41	0	0	-47.61	NaN	-24.22	-59.68	0	0	-83.4	20.52	-78.59	-30.18	-70.82	NaN	-54.59
BRD-K11742128	CP	triprolidine	histamine receptor antagonist	HRH1		0.00, 0.00	1.49, 0.60	66.39	48.87	-82.28	-84.18	46.37	0	0	0	NaN	9.76	-17.03	46.23	-79.2	-82.98	-33.76	0	0	17.35	NaN	-11.82
BRD-A79672927	CP	tropicamide	acetylcholine receptor antagonist, anticholinergic	CHRM3, CHRM4, CHRM1, CHRM2		0.00, 0.00	1.06, 0.39	0	0	30.56	16.35	0	0	13.82	0	NaN	0.56	0	-4.37	30.69	34.75	4.43	0	18.14	0	NaN	2.08
BRD-K48427617	CP	U-0124	MEK inhibitor			0.00, 0.00	1.41, 0.60	0	0	0	0	0	-36.88	0	0	NaN	0	-77.3	0	78.85	64.02	40.05	51.66	74.68	-48.89	NaN	51.83
BRD-K47207162	CP	zimelidine	serotonin uptake inhibitor	SLC6A4, MAOA, MAOB		0.00, 0.00	0.98, 0.25	0	0	0	0	40.56	0	0	0	NaN	0	0	71.63	77.1	0	0	0	13.68	0	NaN	0.81
BRD-A47513740	CP	calyculin	protein phosphatase inhibitor	PPP1CA, PPP1CC, PPP2CA		5.56, 0.00	2.60, 0.66	-14.76	0	0	23.1	32.82	-78.22	24.1	0	NaN	1.8	0	58.2	0	46.26	48.07	0	95.66	75.07	NaN	44.61
BRD-K56231354	CP	triprolidine	histamine receptor antagonist	HRH1		0.00, 0.00	1.32, 0.41	42.63	0	0	0	26.39	0	-37.37	-48.33	NaN	0	28.51	28.97	0	-80.11	-16.83	-80.41	-89.49	-59.31	NaN	-58.33
BRD-K89732114	CP	trifluoperazine	breast cancer resistance protein inhibitor, calcium/calmodulin dependent protein kinase inhibitor, dopamine receptor, dopamine receptor antagonist, sodium channel blocker	DRD2, ABCG2, ADRA1A, CALM1, CALY, CAMK2A, DRD4, HRH1, HTR2A, HTR2C, S100A4, SCN4A, SCN9A, TNNC1	Dopamine receptor antagonist	0.00, 0.00	1.24, 0.32	0	0	0	0	-4.62	0	12.32	0	0	0	0	0	0	-97.54	0	0	-86.99	-17.42	0	-0.42
BRD-A18763547	CP	BAX-channel-blocker	cytochrome C release inhibitor	BAX		0.00, 0.00	2.48, 0.57	-14.57	-41.03	15.37	0	0	0	0	0	0	0	-63.15	-45.77	0	0	0	-37.89	-70.76	0	-48.16	-14.96
BRD-A83255679	CP	BRD-A83255679	estrogen receptor antagonist	GPER1		0.00, 0.00	0.50, 0.09	-9.31	2.78	0	3.43	66.72	0	-23.29	8.54	26.72	0.28	0	47.89	3.96	22.12	0	19.62	-28.86	9.81	0	0.46
BRD-K00317371	CP	RITA	MDM inhibitor, thioredoxin reductase inhibitor	MDM2, TXNRD1, TXNRD2	MDM inhibitor	0.00, 0.00	0.65, 0.14	0	0	16.75	0	0	0	0	0	82.41	0	0	-33.57	28.58	0	-91.66	49.22	0	38.25	-84.32	-1.3
BRD-K06593056	CP	LE-135	retinoid receptor agonist	RARB		0.00, 0.00	0.53, 0.05	-81.36	0	-18.07	-14.86	-71.66	6.7	0	7.88	0	-0.46	-60.93	32.17	-24.5	9.81	-69.49	-32.31	16.46	9.12	0	-3.24
BRD-K12184916	CP	NVP-BEZ235	mTOR inhibitor, PI3K inhibitor, protein kinase inhibitor	MTOR, PIK3CA, PIK3CG, PIK3CD, ATR, PIK3CB	MTOR inhibitor, PI3K inhibitor	5.00, 0.00	2.02, 0.53	25.23	0	0	0	0	0	46.22	0	0	0	94.78	45.88	74.74	69.35	86.78	0	95.85	12.35	0	87.15
BRD-K15563106	CP	phloretin	VCAM expression inhibitor, ICAM1 expression inhibitor	AQP9, CLCN3, SLC23A1		0.00, 0.00	0.17, 0.02	0	0	0	0	32.95	24.05	-59.34	0	0	0	-32.49	-22.23	0	9.59	38.33	0	-81.25	0	0	-0.49
BRD-K19295594	CP	gossypol	BCL inhibitor, MCL1 inhibitor, 11-beta hydroxysteroid dehydrogenase inhibitor, growth factor receptor modulator, lipid peroxidase inhibitor	BCL2, BCL2L1, MCL1, BCL2L2, CTGF, EGF	BCL inhibitor	0.00, 0.00	1.26, 0.22	-47.85	0	0	-46.66	0	0	0	23.04	41.39	0	-69.33	23.46	-44.54	-72.55	-79.99	-95.59	-46.34	-19.6	-80.99	-79.69
BRD-K20755323	CP	SA-792728	sphingosine kinase inhibitor, ATPase inhibitor	SPHK1, VCP		0.00, 0.00	1.88, 0.68	0	32.87	-20.81	9.16	0	0	0	0	35.27	0.02	-10.4	70.21	56.55	75.79	9.59	0	-7.72	48.04	0	42.12
BRD-K26664453	CP	cytochalasin-b	microtubule inhibitor, phagocytosis inhibitor	ACTB		0.00, 0.00	2.51, 0.58	0	0	18.07	36.1	0	0	-29.22	0	0	0	0	45.54	83.6	85.46	73.54	59.6	0	13.45	0	69.33
BRD-K32536677	CP	AGK-2	SIRT inhibitor, SIRT pathway	SIRT2		0.00, 0.00	0.83, 0.23	0	-73.88	32	0	75.59	0	0	0	0	0	22.41	-18.2	41.84	76.05	0	0	-12.54	26.71	0	8.24
BRD-K36927236	CP	glibenclamide	sulfonylurea, ATP channel blocker, ATP-sensitive potassium channel antagonist, biguanide, gluconeogenesis inhibitor, insulin secretagogue, insulin sensitizer, TRPA1 agonist	KCNJ11, ABCC8, CFTR, KCNJ5, KCNJ8, ABCA1, ABCB11, ABCC9, CPT1A, KCNJ1, SLCO2B1, TRPA1		0.00, 0.00	0.88, 0.11	0	0	0	0	0	0	6.31	0	-10.72	0	0	85.55	0	0	-48.76	0	-30.65	10.81	9.27	0.56
BRD-K53414658	CP	tivozanib	VEGFR inhibitor, KIT inhibitor, tyrosine kinase inhibitor	FLT1, FLT4, KDR, KIT, PDGFRA, PDGFRB	PDGFR/KIT inhibitor, VEGFR inhibitor	0.00, 0.00	1.91, 0.52	0	0	27	0	0	18.91	-53.31	0	0	0	0	-84.86	28.93	0	0	17.33	0	0	48.69	0.92
BRD-K54256913	CP	MK-1775	wee1 kinase inhibitor	WEE1		0.00, 0.00	1.75, 0.60	20.05	0	28.29	0	-14	-53.9	0	64.16	0	0.35	-70.4	-97.33	74.8	0	27.18	-71.41	-17.58	91.49	0	-12.99
BRD-K68143200	CP	SA-792541	caspase activator, CDC inhibitor	CASP3, CDC25A, CDC25B		0.00, 0.00	0.84, 0.23	-9.35	8.33	0	-4.03	0	-11.7	56.61	0	21.88	0.02	5.86	-4.66	0	21.61	12	10.74	-26.49	0	-12.99	0.03
BRD-K93176058	CP	AC-55649	RAR agonist, retinoid receptor agonist	RARB, RARA	Retinoid receptor agonist	0.00, 0.00	1.35, 0.26	0	0	0	-30.55	0	0	0	0	48.41	0	0	-21.14	0	19.86	0	0	0	0	62.22	0
BRD-K94325918	CP	kinetin-riboside	apoptosis inducer			0.00, 0.00	2.90, 0.75	-41.79	57.12	0	0	-21.25	0	0	0	48.08	0	0	75.22	-59.73	0	-51.56	0	0	0	0	0
BRD-K95609758	CP	BMS-191011	large conductance calcium activated potassium channel opener, large conductance potassium channel activator	KCNMA1	Potassium channel activator	0.00, 0.00	1.52, 0.33	5.01	0	0	0	3.61	2.17	20.33	0	0	NaN	3.01	0	-26.08	-48.15	0	3.07	23.12	0	-35.83	-0.53
BRD-K96354014	CP	nifedipine	calcium channel blocker, L-type calcium channel blocker	CACNA1C, CACNA1D, CACNA1S, CACNA2D1, CACNA1F, CACNA1H, CACNB2, CALM1, CYP3A5, GLRA1, GLRA3, GLRB, KCNA1, KCNA5, NR1I2, TRPM3		0.00, 0.00	0.86, 0.28	0	0	0	-13.09	-3.46	0	0	0	-48.72	-0.03	0	0	-33.03	-7.22	-23.97	-3.51	-53.9	-25.58	67.67	-2.4
BRD-K30064966	CP	BRD-K30064966	caspase activator	CASP3		0.00, 0.00	0.91, 0.28	25.13	0	0	49.18	0	69.04	33.6	-92.19	0	14.29	0	0	0	0	0	75.56	58.8	-91.03	76.4	2.15
BRD-K56301217	CP	ABT-737	BCL inhibitor	BCL2, BCL2L1, BCL2L2	BCL inhibitor	0.00, 0.00	1.83, 0.67	-60.02	-80.36	0	0	-28.84	0	0	7.31	0	-0.32	0	0	0	0	0	-40.53	0	-8.72	0	0
BRD-K82746043	CP	navitoclax	BCL inhibitor, apoptosis stimulant	BCL2, BCL2L1, BCL2L2		0.00, 0.00	1.28, 0.36	38.26	16.55	0	0	-27.65	0	0	-54.89	0	0	0	-25.37	-24.94	0	-44.38	-81.57	0	-43.68	-82.47	-22.13
BRD-A67373739	CP	AICA-ribonucleotide	adenosine release stimulant, AMPK stimulant	ATIC, PRKAA1		0.00, 0.00	2.41, 0.59	46.61	0	0	0	0	0	25.31	-15.38	87.43	0.81	-31.23	0	15.74	61.1	0	0	56.86	47.67	0	22.74
BRD-K47983010	CP	BX-795	IKK inhibitor, PDK1 inhibitor, phosphoinositide dependent kinase inhibitor, serine/threonine kinase inhibitor, TBK1 inhibitor	PDPK1, CDK2, CHEK1, GSK3B, IKBKE, KDR, PDK1, TBK1	IKK inhibitor	0.00, 0.00	2.16, 0.44	0	-37.05	0	26.71	20	0	32.8	0	0	1.09	80.39	57.89	76.26	0	32.76	39.31	0	0	-87.2	37.99
BRD-K05653692	CP	DL-PDMP	ceramide glucosyltransferase inhibitor, glucosyltransferase inhibitor	ASAH1, UGCG		0.00, 0.00	0.67, 0.05	-29.88	0	0	0	0	-62.37	-39.37	0	0	-0.85	-49.26	0	0	-64.15	0	0	0	-50.8	-79.61	-48.3
BRD-K01976263	CP	emetine	protein synthesis inhibitor	RPS2		0.00, 0.00	1.86, 0.60	47.05	60.76	0	0	-54.64	0	36.93	0	0	2.51	0	0	21.46	0	0	-26.5	60.18	0	0	0
BRD-A68631409	CP	evodiamine	ATPase inhibitor, TRPV agonist	TRPV1		0.00, 0.00	0.84, 0.34	36.7	-34.86	0	0	62.78	0	0	0	0	0	0	-45.42	35.33	0	90	0	0	0	0	0
BRD-K09778810	CP	FGIN-1-27	benzodiazepine receptor agonist, inositol monophosphatase inhibitor	TSPO		0.00, 0.00	0.65, 0.13	0	3.3	0	0	-14.06	0	0	4.34	74.75	0.02	-94.27	73.29	0	19.44	-19.04	45.17	0	-10.67	-96.88	-0.28
BRD-K85606544	CP	neratinib	EGFR inhibitor, receptor tyrosine protein kinase inhibitor, tyrosine kinase inhibitor	EGFR, ERBB2, ERBB4, KDR	EGFR inhibitor	0.00, 0.00	1.48, 0.31	-56.64	0	0	0	0	0	0	0	0	0	-86.27	0	0	-76.89	0	-60.38	0	0	0	-1.59
BRD-K33583600	CP	isoliquiritigenin	guanylate cyclase activator, aldose reductase inhibitor, glutamate receptor antagonist, histamine receptor antagonist, SIRT activator	AKR1B1, HRH2, SIRT1		0.00, 0.00	1.63, 0.59	39.47	31.86	33.71	-22.8	33.98	0	0	0	0	6.5	-44	-40.24	-20.17	0	0	-55.6	-41.71	0	0	-13.98
BRD-K67566344	CP	KU-0063794	mTOR inhibitor	MTOR	MTOR inhibitor	10.00, 0.00	2.21, 0.76	19.61	93.13	53.69	0	0	52.44	25.81	53.77	0	29.44	90.11	0	84.71	18.02	96.48	92.3	95.14	70.38	82.38	93.44
BRD-K37865504	CP	LY-2183240	FAAH inhibitor, FAAH reuptake inhibitor	FAAH		0.00, 0.00	1.76, 0.63	10.23	0	12.39	-43.91	0	21.77	0	4.06	0	0.03	10.71	0	0	19.67	42.62	25.05	-69.73	43.61	-58.68	0.23
BRD-K35960502	CP	niclosamide	DNA replication inhibitor, STAT inhibitor	STAT3		0.00, 0.00	2.25, 0.74	0	7.78	-15.39	0	0	-18.76	-78.82	0	23.12	-0.07	41.6	-58.71	-92.03	-6.29	0	-50.17	-86.27	-39.56	-19.11	-58.08
BRD-K48692744	CP	NU-1025	PARP inhibitor, DNA dependent protein kinase inhibitor	PARP1		0.00, 0.00	0.85, 0.18	0	0	14.96	0	0	0	0	0	-54.26	0	-16.39	-48.27	-7.62	0	0	-41.29	0	-13.3	42.81	-2.5
BRD-K08589866	CP	linsitinib	insulin growth factor receptor inhibitor, insulin receptor antagonist	IGF1R, INSR, INSRR	IGF-1 inhibitor	0.00, 0.00	1.02, 0.38	0	45.62	-39.96	0	0	0	0	-71.22	0	0	19.86	0	38.22	36.79	-46.86	35.29	92.12	22.38	0	6.41
BRD-K92991072	CP	PAC-1	caspase activator	CASP3		0.00, 0.00	1.80, 0.50	0	0	-57.48	-56.06	0	30.99	0	0	0	0	51.84	-36.34	-67.52	-81.1	0	-62.69	62.52	-37.7	0	-39.87
BRD-K11853856	CP	PJ-34	PARP inhibitor	EEF2, PARP1, PARP15, PARP3	PARP inhibitor	0.00, 0.00	0.83, 0.23	0	0	-54.95	0	0	0	-20.94	0	0	0	-57.72	46.61	-41.06	0	0	26.49	0	0	0	0
BRD-K16554956	CP	PTB1	AMPK activator, tyrosine phosphatase inhibitor	PTPN1		0.00, 0.00	0.93, 0.32	0	0	-20.29	0	-92.04	84.13	-29.88	24.5	-83.81	-8.18	0	16.25	-66.63	82.18	-62.27	0	0	-52.88	0	-1.02
BRD-K02407574	CP	parbendazole	tubulin inhibitor	TUBB	Tubulin inhibitor	0.00, 0.00	0.89, 0.42	11.11	0	-33.91	0	65.62	0	0	82.9	0	0.21	40.18	55	-29.46	0	52.61	19.66	0	51.27	0	33.4
BRD-K98548675	CP	parthenolide	NFkB pathway inhibitor, adiponectin receptor agonist	ADIPOR2, IKBKB, RELA	NFkB pathway inhibitor	0.00, 0.00	2.27, 0.65	0	0	17.38	88.79	10.93	5.58	0	45.27	84.98	3.96	-15.47	-15.17	-9.74	10.01	17.79	-7.54	-12.13	10.67	92.24	-0.18
BRD-K01292756	CP	pimozide	dopamine receptor antagonist, dopamine receptor, opioid receptor antagonist, serotonin receptor antagonist	DRD2, DRD3, CACNA1I, CALM1, HRH1, HTR1A, HTR2A, KCNA10, KCNH2	Dopamine receptor antagonist	0.00, 0.00	1.60, 0.57	0	-32.97	-13.12	-10.3	-6.26	7.52	0	0	0	-0.03	-80.03	-94.14	-17.65	-39.79	-82.67	3.7	-12.71	-90.98	0	-76.33
BRD-A45889380	CP	mepacrine	NFkB pathway inhibitor, cytokine production inhibitor, TP53 expression enhancer, acetylcholinesterase inhibitor, AKT inhibitor, apoptosis stimulant, DNA inhibitor, mTOR inhibitor, phospholipase inhibitor, PI3K inhibitor, secretory phospholipase inhibitor, TP53 activator	TP53, AKT1, MTOR, NFKB1, PLA2G1B, PLA2G2A, PLA2G2D, PLA2G4A, PLA2G6, PLCL1	NFkB pathway inhibitor	0.00, 0.00	1.22, 0.24	0	7.03	0	0	-10.05	-14.03	0	0	0	0	71.28	-10.2	0	-16.86	0	0	-18.48	0	86.22	-0.03
BRD-K21672174	CP	RO-28-1675	glucokinase activator	GCK		0.00, 0.00	0.66, 0.01	-25.87	27.82	0	0	-34.4	-23.66	0	0	-33.7	-3.66	59.41	59.29	0	0	79.51	82.56	0	0	0	57.33
BRD-A97437073	CP	rosiglitazone	PPAR receptor agonist, insulin sensitizer, thiazolidinedione	PPARG, ACSL4, CYP2C8, FFAR1, INS, TRPC5, TRPM3	PPAR receptor agonist	0.00, 0.00	0.39, 0.11	0	0	0	0	0	0	0	0	29.76	0	29.89	0	-11.29	-30.16	-11.9	-49.4	-93.48	34.22	0	-2.18
BRD-K03816923	CP	rottlerin	large conductance potassium channel activator, MAP kinase inhibitor, PKC inhibitor, protein kinase inhibitor, tissue transglutaminase inhibitor	KCNH2, PRKCD, TGM2		0.00, 0.00	2.56, 0.93	-40.55	0	0	0	-25.94	0	-26.75	0	0	-0.46	-66.98	-89.57	-62.69	-37.39	72.76	-21.03	-31.28	-32.97	8.28	-41.47
BRD-K53855319	CP	SRT-1720	SIRT activator	SIRT1		0.00, 0.00	1.06, 0.16	0	-90.71	0	63.39	-21.96	-38.22	0	-42.58	0	-2.79	-38.74	-98.93	-27.1	0	-88.95	-86.24	-63.75	-87.84	0	-75.56
BRD-A35588707	CP	teniposide	topoisomerase inhibitor, DNA inhibitor, DNA repair enzyme inhibitor, mitotic inhibitor	TOP2A, CYP3A5	Topoisomerase inhibitor	0.00, 0.00	2.61, 0.64	6.11	-32.65	0	0	-12.51	-85.84	-84.52	0	-20.41	-3.84	-38.16	3.94	-45.81	27.81	-54.03	-67.25	-64.41	0	-74.66	-53.16
BRD-K51575138	CP	TPCA-1	IKK inhibitor	IKBKB	IKK inhibitor	0.00, 0.00	1.81, 0.59	0	57.95	-71.97	0	-34.52	-53.63	0	-15.25	0	-2.26	28.79	89.11	67.02	0	49.82	0	46.1	-15.38	0	37.48
BRD-K80527266	CP	triacsin-c	adrenergic receptor antagonist	ACSL1		0.00, 0.00	1.22, 0.30	0	0	0	78.76	70.88	0	0	0	0	0	-19.16	71.38	60.7	0	0	0	0	0	0	0
BRD-K74236984	CP	UNC-0321	histone lyinse methyltransferase inhibitor, histone lysine methyltransferase inhibitor	EHMT2		0.00, 0.00	0.76, 0.18	0	0	24.12	0	23.09	0	0	28.18	0	0.66	0	16.62	0	0	-93.56	0	0	-58.64	0	0
BRD-K87947369	CP	tozasertib	Aurora kinase inhibitor, Bcr-Abl kinase inhibitor, FLT3 inhibitor, JAK inhibitor, Abl kinase inhibitor, mitotic inhibitor	AURKA, AURKB, ABL1, AURKC, BCR, FLT3, JAK2, DDR2, LCK		0.00, 0.00	1.70, 0.50	0	0	0	0	0	-44.86	0	0	46.95	0	-35.88	-87.39	38.22	51.34	0	-77.51	0	0	-62.69	-24.05
BRD-K12994359	CP	valdecoxib	cyclooxygenase inhibitor	PTGS2, CA12, CYP2C19		0.00, 0.00	0.34, 0.05	3.34	-0.81	0	16.26	-7.57	0	0	7.01	65.91	0.04	3.07	62.14	-4.2	37.22	0	39.15	66.77	-3.59	0	6.53
BRD-K71799949	CP	carbamazepine	potassium channel modulator, Sodium Channel Blockers, sodium channel blocker, voltage-gated sodium channel blocker	ABCB1, CYP1A2, CYP3A4, SCN1A, SCN3A, SCN5A		0.00, 0.00	0.68, 0.16	0	-17.52	0	0	0	-54.76	0	0	-11.87	-0.28	5.17	0	0	0	-36.76	37.44	14.9	0	19.74	0.6
BRD-A85860691	CP	chaetocin	histone lyinse methyltransferase inhibitor, histone lysine N methyltransferase inhibitor	EHMT2, SUV39H1		5.00, 0.00	0.70, 0.05	42.3	95.22	0	0	0	0	0	0	0	0	84	77.11	-24.7	0	21.11	-42.98	44.93	16.95	0	9.83
BRD-A38030642	CP	cyclosporin-a	calcineurin inhibitor, cyclophilin inhibitor, immunosuppressant, insulin expression inhibitor, T cell inhibitor	PPIA, ABCB11, CAMLG, CYP3A5, CYP3A7, FPR1, PPID, PPIF, PPP3CA, PPP3R2, SLC10A1, SLCO1B1, SLCO1B3		0.00, 0.00	2.28, 0.90	0	-11.56	0	-70.75	13.6	0	-86.8	-45.02	0	-2.36	11.98	11.64	-13.85	12.84	81.55	10.32	-76.52	9.4	-9.86	-0.11
BRD-K35723520	CP	darinaparsin	apoptosis stimulant, NADPH oxidase stimulant			0.00, 0.00	1.13, 0.31	7.63	0	0	0	0	0	0	23.67	59.6	0.53	0	0	-71.39	0	-53.43	-46.77	0	-26.48	0	-7.53
BRD-K82135108	CP	elesclomol	apoptosis stimulant, HSP agonist, HSP inducer, oxidative stress inducer, topoisomerase inhibitor	TOP2A		0.00, 0.00	1.14, 0.13	31.57	85.2	0	0	61.87	0	0	13.49	0	2.29	13.79	0	33.05	0	72.79	43.68	34.08	42.2	-14.7	18.7
BRD-K14888893	CP	minoxidil	antialopecia agent, ATP channel activator, ATP-sensitive potassium channel agonist, KATP activator, Kir6 channel (KATP) activator, polarization activator, renin secretion stimulant	KCNJ8, ABCC9, KCNJ1, KCNJ10, KCNJ11, PTGS1, REN		0.00, 0.00	1.34, 0.35	0	3.4	0	26.8	0	40.7	8.8	-67.18	0	0.63	29.99	21.65	30.07	12.48	-15.16	-41.62	19.83	0	0	7.8
BRD-A75517195	CP	thiazolopyrimidine	CDC inhibitor			0.00, 0.00	0.32, 0.08	0	0	0	0	0	-53.7	0	0	-48.78	0	-39.09	0	0	0	-40.9	0	0	0	59.83	0
BRD-A75409952	CP	wortmannin	PI3K inhibitor, ATM kinase inhibitor, ATR kinase inhibitor, DNA dependent protein kinase inhibitor, mTOR inhibitor, Phosphatidylinositol 3-kinase (PI3K) inhibitor, PLK inhibitor	PIK3CA, PIK3CG, PLK1, ATM, ATR, MTOR, PI4KA, PI4KB, PIK3CD, PIK3R1, PLK3, PRKDC		0.00, 0.00	1.31, 0.38	0	0	84.53	0	0	0	0	0	0	0	69.32	0	66.58	43.55	85.25	35.6	64.52	0	0	71.08
BRD-A81541225	CP	oligomycin-a	ATP synthase inhibitor, ATPase inhibitor	ATP5A1		0.00, 0.00	1.65, 0.45	0	0	-19.13	-66.19	0	0	0	0	0	0	0	-59.38	0	-89.41	-53.14	-21.48	0	-62.72	0	-40.77
BRD-K81418486	CP	vorinostat	HDAC inhibitor, cell cycle inhibitor	HDAC1, HDAC2, HDAC3, HDAC6, HDAC8, HDAC10, HDAC11, HDAC5, HDAC9	HDAC inhibitor	0.00, 0.00	1.66, 0.57	0	0	0	0	0	0	0	0	0	0	0	87.62	0	0	0	0	0	0	0	0
BRD-K61033289	CP	15-delta-prostaglandin-j2	PPAR receptor agonist, FXR antagonist	PPARG, NR1H4		0.00, 0.00	3.07, 0.89	0	0	0	0	0	0	0	0	0	0	24.78	0	34.51	75.15	13.32	0	0	0	41.91	13.28
BRD-K88560311	CP	rucaparib	PARP inhibitor	PARP1, PARP2	PARP inhibitor	0.00, 0.00	1.41, 0.26	0	0	0	0	0	0	20.39	0	0	0	-94.67	0	21.8	0	-72.22	0	18.57	0	0	0
BRD-K08703257	CP	3-amino-benzamide	PARP inhibitor	PARP1		0.00, 0.00	0.92, 0.16	0	0	0	0	36.03	0	0	0	53.74	0	0	-47.78	0	0	0	0	41.63	0	0	0
BRD-K09907482	CP	PRL-3-inhibitor-I	PRL phosphatase inhibitor, tyrosine phosphatase inhibitor	PTP4A3		0.00, 0.00	0.49, 0.07	0	0	-27.77	0	0	0	0	0	0	0	0	27.09	0	0	-37.33	-42.68	-56.09	0	0	-0.76
BRD-K59184148	CP	SB-216763	glycogen synthase kinase inhibitor	GSK3B, CCNA2, CDK2, GSK3A	Glycogen synthase kinase inhibitor	5.00, 5.00	0.36, 0.17	97.56	0	0	59.41	83.31	87.43	0	0	0	70.24	91.4	0	0	0	-97.59	-38.85	0	14.14	0	0
BRD-K12762134	CP	XAV-939	PARP inhibitor, TNKS inhibitor	TNKS, TNKS2		0.00, 0.00	0.88, 0.30	0	0	-40.6	0	0	0	20.33	0	-90.76	0	-43.98	-15.91	44.58	0	-30.05	-10.99	36.45	0	-98.43	-7.47
BRD-K26657438	CP	imiquimod	interferon inducer, toll-like receptor agonist, immunostimulant	TLR7, TLR8		0.00, 0.00	1.31, 0.49	-25.23	0	0	-33.74	65.78	0	0	0	0	0	-64.46	0	46.87	0	-67.02	-67.54	0	-48.4	0	-43.25
BRD-K93754473	CP	tamoxifen	estrogen receptor antagonist, selective estrogen receptor modulator (SERM), estrogen receptor agonist, estrogen receptor modulator, PKC inhibitor	ESR1, ESR2, CYP3A5, EBP, GPER1, PRKCA, PRKCB, PRKCD, PRKCE, PRKCG, PRKCI, PRKCQ, PRKCZ		0.00, 0.00	0.38, 0.17	0	0	0	0	0	26.57	37.35	0	0	0	-64.43	-12.66	7.47	0	-19.02	-10.72	-83.74	-14.8	0	-1.34
BRD-K27316855	CP	calcitriol	vitamin D receptor agonist, hypercalcaemic agent	VDR, CYP3A5		0.00, 0.00	0.93, 0.18	81.82	5.2	0	0	24.32	0	11.42	-51.74	0	0.28	6.25	12.74	0	3.83	22.25	-48.6	32.85	-2.56	0	0.03
BRD-A13122391	CP	triptolide	RNA polymerase inhibitor	CYP2C19, RELA		0.00, 0.00	1.92, 0.68	-51.31	-49.65	-38.85	0	0	0	0	0	0	-7.22	0	93.11	0	0	0	0	0	0	0	0
BRD-A71390734	CP	idarubicin	topoisomerase inhibitor, radical formation stimulant, RNA synthesis inhibitor	TOP2A		5.00, 0.00	1.25, 0.26	46.49	0	15.19	0	0	0	-20.74	0	77.24	0.95	14.42	35.25	-14.71	0	52.52	0	95.89	0	0	7.07
BRD-K91623615	CP	ABT-751	tubulin inhibitor, dihydropteroate synthase inhibitor, microtubule inhibitor, PABA antagonist, tubulin polymerisation inhibitor	TUBB	Tubulin inhibitor	0.00, 0.00	1.51, 0.73	0	0	0	0	-67.3	0	0	0	0	0	41.56	0	-24.23	-60.15	-63.15	0	0	0	0	-1.23
BRD-K07303502	CP	arachidonyl-trifluoro-methane	cytosolic phospholipase inhibitor	PLA2G4A		0.00, 0.00	1.40, 0.15	0	33.12	0	0	0	-26.97	26.76	16.97	0	0.21	0	0	0	0	-51.75	0	25.25	6.57	0	0
BRD-K78959463	CP	FPL-64176	calcium channel agonist, L-type calcium channel activator	CACNA1C, CACNA1S		0.00, 0.00	0.98, 0.39	-8.67	0	0	2.04	0	-6.83	-27.49	38.43	0	0	-8.25	-66	-7.78	-1.9	-37.41	-42.52	-17.28	-3.05	0	-3.5
BRD-K09499853	CP	KU-0060648	DNA dependent protein kinase, DNA dependent protein kinase inhibitor, PI3K inhibitor	PIK3CA, PIK3CB, PIK3CD, PIK3CG, PRKDC	DNA dependent protein kinase inhibitor, PI3K inhibitor	0.00, 0.00	1.84, 0.56	0	0	0	0	0	0	0	0	-74.3	0	0	0	0	-56.57	0	0	0	0	0	0
BRD-K28470988	CP	L-690330	inositol monophophatase inhibitor	IMPA1		0.00, 0.00	1.70, 0.78	-73.44	0	-68	-70.84	39.67	-58.5	0	0	0	-58.58	-36.22	-90.42	82.47	0	34.95	-20	0	79.64	0	1.09
BRD-K69328504	CP	L-690488	nositol monophosphatase inhibitor	IMPA1		0.00, 0.00	1.00, 0.20	-35.29	0	-19.74	-67.12	0	0	0	17.23	0	-0.81	23.98	-21.57	41.92	0	58.68	0	58.84	0	0	19.49
BRD-K76205745	CP	losartan	angiotensin receptor antagonist	AGTR1		0.00, 0.00	0.31, 0.02	0	0	0	10	-20.31	0	-3.74	0	0	0	0	5.43	0	0	-39.58	-4.52	-24.5	-20.93	-50.16	-2.64
BRD-K78126613	CP	menadione	CDC inhibitor, mitochondrial DNA polymerase inhibitor, phosphatase inhibitor, pyruvate kinase isozyme inhibitor	AOX1, BGLAP, F10, F2, F7, F9, GGCX, NQO1, NQO2, PKM, PROC, PROS1, PROZ, VKORC1, VKORC1L1		0.00, 0.00	2.21, 0.41	-55.98	9.21	0	0	-9.19	12.43	-1.98	0	20.97	0.02	-3.39	-12.6	0	0	15.26	11.59	-1.16	0	-20.56	-0.03
BRD-K67844266	CP	MLN-4924	nedd activating enzyme inhibitor	NAE1, UBA3		0.00, 0.00	2.53, 0.74	0	0	-36.01	-47.19	-38.88	0	0	49.85	0	-1.23	27.27	-20.82	-45.57	-44.28	-71.94	-96.29	22.82	16.43	0	-37.07
BRD-K62810658	CP	PD-98059	MEK inhibitor, MAP kinase inhibitor	MAP2K1, AKT1, CHEK1, GSK3B, LCK, MAP2K2, MAPK1, MAPK11, MAPK12, MAPK14, MAPK3, MAPK8, PRKCA, RAF1, ROCK1, RPS6KB1, SGK1	MEK inhibitor	0.00, 0.00	0.90, 0.23	13.56	0	0	0	-5.61	0	20.57	5.24	-50	0.03	-35.79	80.79	43.07	-3.82	-6.06	-5.53	52.68	7.84	-27.23	2.15
BRD-K80738081	CP	resveratrol	apolipoprotein expression enhancer, beta-secretase inhibitor, cyclooxygenase inhibitor, cytochrome P450 inhibitor, lipid peroxidase inhibitor, MAP kinase inhibitor, monoamine oxidase inhibitor, NFkB pathway modulator, SIRT activator, SIRT pathway, SIRT stimulant, sodium channel blocker, thioredoxin reductase inhibitor, topoisomerase inhibitor, xanthine oxidase inhibitor	PTGS1, PTGS2, SIRT1, APOA1, BACE1, CSNK2A1, MAOA, NQO2, SCN5A, TXNRD1, TXNRD2, XDH		0.00, 0.00	0.95, 0.20	-10.86	0	-6.3	-0.48	-10.9	0	0	53.95	0	-0.11	0	-2.21	0	-44.67	-17.95	-3.37	-22.17	40.79	-53.31	-1.3
BRD-K23875128	CP	RHO-kinase-inhibitor-III[rockout]	ROCK inhibitor	IMPDH2, ROCK1		0.00, 0.00	1.26, 0.76	61.2	-41.65	0	-83.46	0	-48.83	38.81	-71.06	0	-19.98	-75.11	34.63	0	-55.82	0	0	-18.56	-50.88	-75.57	-28.84
BRD-K50128260	CP	sildenafil	phosphodiesterase inhibitor	PDE5A, PDE6G, PDE6H, SLCO1B1, SLCO1B3		0.00, 0.00	0.40, 0.06	51.22	-40.5	0	0	69.58	54.86	0	0	0	1.59	0	42.54	39.94	47.61	0	77.72	0	0	78.02	24.84
BRD-K28360340	CP	TW-37	BCL inhibitor, MCL1 inhibitor	BCL2, BCL2L1, MCL1	BCL inhibitor	0.00, 0.00	2.60, 0.72	52.74	0	0	-32.95	0	29.14	-28.84	0	0	0	0	24.33	-62.76	-41.18	0	-74.78	0	-77.7	0	-48.44
BRD-A09533288	CP	verapamil	calcium channel blocker, L-type calcium channel blocker, dopamine receptor antagonist	CACNA1C, CACNA1D, CACNA1G, CACNA1S, CACNA1A, CACNA1B, CACNA1F, CACNA1I, CACNB1, CACNB2, CACNB3, CACNB4, CYP2C8, CYP2E1, CYP3A4, CYP3A5, CYP3A7, DRD2, KCNA10, KCNA7, KCNH2, KCNJ11, NALCN, SCN5A, SLC29A4, SLC6A4		0.00, 0.00	0.84, 0.11	-12.94	11.47	0	0	0	0	-10.49	0	-54.04	-0.11	0	-41.15	-39.64	23.01	-33.32	-86.79	-77.62	0	-42.89	-25.67
BRD-U88459701	CP	atorvastatin	HMGCR inhibitor, dipeptidyl peptidase inhibitor, tumor necrosis factor expression inhibitor	HMGCR, DPP4, AHR, CYP3A5, FASLG	HMGCR inhibitor	0.00, 0.00	1.50, 0.41	-16.38	0	0	19.68	82.54	75.97	32.2	-21.47	0	4.12	-31.54	-77.09	0	43.86	58.71	-48.56	-92.68	-38.68	0	-17.7
BRD-A69951442	CP	dexamethasone	glucocorticoid receptor agonist, corticosteroid agonist, immunosuppressant	ANXA1, CYP3A4, CYP3A5, NOS2, NR0B1, NR3C1, NR3C2		0.00, 0.00	1.47, 0.68	-30.86	-57.88	-43.09	-88.85	0	-98.53	0	51.82	0	-48.66	-62.11	-41.61	21.42	26.81	0	-89.31	-54.49	-88.34	0	-46.02
BRD-A25004090	CP	erastin	anion channel modulator, ion channel antagonist	VDAC2		0.00, 0.00	0.59, 0.35	0	-90.4	0	0	0	0	41.55	0	0	0	-65.15	-65.09	0	0	-54.95	0	-45.73	-33.44	-13.67	-23.71
BRD-K15108141	CP	gemcitabine	cell cycle inhibitor, DNA repair enzyme inhibitor, DNA synthesis inhibitor, pyrimidine antagonist, ribonucleoside reductase inhibitor, ribonucleotide reductase inhibitor	RRM1, CMPK1, RRM2, TYMS	Ribonucleotide reductase inhibitor	0.00, 0.00	1.97, 0.58	0	0	0	0	0	0	-31.37	0	0	0	11.59	66.59	57.72	19.61	0	22.98	34.08	36.06	55.67	46.71
BRD-K59222562	CP	BRD-K59222562	CLK inhibitor, dual specificity tyrosine-(Y)-phosphorylation regulated kinase inhibitor, dual-specificity tyrosine-(Y)-phosphorylation regulated kinase 1B inhibitor	CLK1, CLK4, DYRK1A, DYRK1B		0.00, 0.00	1.36, 0.33	0	0	0	0	NaN	0	0	0	0	0	-39.36	0	-78.14	-67.04	NaN	-35.77	0	-51.61	0	-36.12
BRD-A18279961	CP	BRD-A18279961	pyruvate kinase isozyme activator	PKM		0.00, 0.00	0.95, 0.18	16.67	-76.28	0	0	NaN	0	0	0	0	0	21.93	-87.52	0	81.17	NaN	0	0	0	-68	0
BRD-A38793261	CP	BRD-A38793261	ROR antagonist	RORC		0.00, 0.00	0.74, 0.19	0	58.66	0	0	NaN	0	0	0	0	0	0	75.97	69.19	0	NaN	0	0	-47.87	52.08	18.28
BRD-K37456065	CP	VU-0365114-2	acetylcholine receptor allosteric modulator, M5 modulator	CHRM5		0.00, 0.00	1.65, 0.58	0	0	0	90	NaN	0	0	0	0	0	-34.43	-12.47	-26.6	0	NaN	0	0	47.96	0	-4.47
BRD-K44432556	CP	VU-0418946-1	hypoxia inducible factor activator	HIF1A	HIF activator	0.00, 0.00	1.80, 0.63	0	16.4	18.4	25.38	-98.72	0	17.12	-65.01	0	2.5	23.28	42.66	-72.23	30.96	-90.95	-83.67	0	-16.44	-46.05	-56.34
BRD-A19500257	CP	geldanamycin	HSP inhibitor	HSP90AA1, HSP90AB1	HSP inhibitor	5.00, 0.00	0.99, 0.30	0	0	0	0	0	0	0	0	0	0	95.19	76.94	0	0	0	0	0	0	0	0
BRD-K24127443	CP	BRD-K24127443	lipoxygenase inhibitor			0.00, 0.00	1.28, 0.31	0	0	-76.35	69.84	41.23	0	0	60.89	0	4.31	-18.76	24.29	0	0	-79.12	0	-78.72	50.01	-85.67	-39.1
BRD-K35133769	CP	BRD-K35133769	lipoxygenase inhibitor			0.00, 0.00	1.25, 0.43	9.75	0	0	-43.73	0	0	0	0	0	0	-17.28	51.24	0	-50.93	0	-67.58	0	-46.62	0	-14.72
BRD-K68756823	CP	FR-180204	MAP kinase inhibitor	MAPK1, MAPK3		0.00, 0.00	0.89, 0.24	0	0	0	0	0	0	0	0	0	0	0	0	0	-33.98	0	79.2	85.83	-14.15	-86.87	-2.18
BRD-K30649484	CP	mafenide	carbonic anhydrase inhibitor, unidentified pharmacological activity	CA6, CA12, CA14, CA2, CA4, CA9		0.00, 0.00	1.82, 0.47	0	-39.85	0	0	-61.17	0	0	0	0	0	52.77	-41.29	0	0	-64.11	0	0	-7.18	0	-0.53
BRD-K39823328	CP	VU-0366037-2	glutamate receptor modulator	GRM4		0.00, 0.00	0.86, 0.16	37.05	0	0	-45.92	0	0	0	0	0	0	-40.11	85.12	0	-39.42	0	-98.11	0	-21.39	0	-12.72
BRD-A34208323	CP	VU-0404997-2	glutamate receptor modulator	GRM4		0.00, 0.00	0.95, 0.26	0	46.7	0	-93.16	-92.77	0	45.93	0	0	0	-68.17	57.84	0	-82.55	-56.2	58.32	0	-43.64	0	-36.32
BRD-K83010055	CP	VU-0415374-1	glutamate receptor modulator	GRM4		0.00, 0.00	1.07, 0.32	0	0	0	0	70.39	0	39.67	0	-66.73	0	23.55	-30.59	0	-97.23	49.45	73.99	59.69	0	-49.95	15.08
BRD-K74501079	CP	azithromycin	50S ribosomal subunit inhibitor, protein synthesis inhibitor	MLNR		0.00, 0.00	1.00, 0.33	0	-75.1	0	-62.38	0	0	0	-14.47	0	-1.19	-45.7	-55.88	0	-63.58	69.23	-82.33	-91.63	-76.92	0	-80.34
BRD-A35108200	CP	dexamethasone	glucocorticoid receptor agonist, corticosteroid agonist, immunosuppressant	ANXA1, CYP3A4, CYP3A5, NOS2, NR0B1, NR3C1, NR3C2	Glucocorticoid receptor agonist	0.00, 0.00	1.30, 0.85	0	0	0	-97.73	-10.97	-97.66	0	-45.84	0	-7.08	19.33	-83.16	-49.31	-77.78	-93.35	-92.58	-94.86	-99.53	-97.46	-94.71
BRD-A69512159	CP	carbidopa	aromatic L-amino acid decarboxylase inhibitor, dopa decarboxylase (aromatic L-amino acid decarboxylase) inhibitor	DDC		0.00, 0.00	2.07, 0.67	0	-81.04	0	0	0	0	0	0	-96.27	0	0	-40.13	0	-57.94	-84.71	0	0	69.78	0	-3.63
BRD-K02637541	CP	celecoxib	cyclooxygenase inhibitor, caspase activator	PTGS2, CA12, CASP3, CYP2C19, PDPK1		0.00, 0.00	0.74, 0.09	0	0	0	-2.51	0	0	1.66	-58.92	0	0	11.39	-53.52	0	0	0	15.24	5.23	0	-33.8	0.03
BRD-A42571354	CP	cetirizine	histamine receptor antagonist	HRH1		0.00, 0.00	0.81, 0.11	0	0	0	7.02	67.49	0	-73.85	0	0	0	-10.67	-46.99	6.41	43.25	8.46	3.53	-27.7	-8.8	0	-1.09
BRD-A47598013	CP	citalopram	serotonin reuptake inhibitor, serotonin uptake inhibitor	SLC6A4, SLC6A2		0.00, 0.00	1.09, 0.23	0	0	0	0	10.26	0	0	0	0	0	0	-34.71	6.6	0	-10.87	0	-67.41	0	0	-0.39
BRD-K27721098	CP	clopidogrel	purinergic receptor antagonist, platelet aggregation inhibitor, purinergic receptor inhibitor	P2RY12, CYP2B6, CYP2C19, CYP3A5		0.00, 0.00	2.81, 0.70	-34.4	0	0	0	0	0	-70.01	-52.91	0	-2.89	0	-18.54	0	0	0	0	0	0	0	0
BRD-K05673000	CP	dicloxacillin	bacterial cell wall synthesis inhibitor		Bacterial cell wall synthesis inhibitor	0.00, 0.00	0.85, 0.26	0	0	0	-40.31	0	0	0	0	0	0	-37.25	-62.5	-68.08	-17.73	-63.78	0	0	32	0	-41.8
BRD-A16998493	CP	etodolac	cyclooxygenase inhibitor, TRPV agonist	PTGS2, PTGS1, RXRA, TRPV1		0.00, 0.00	2.77, 0.81	0	0	0	0	0	NaN	0	0	-92.75	0	48.53	-27.41	0	0	-47.24	NaN	0	45.21	0	0
BRD-A81233518	CP	glycopyrrolate	acetylcholine receptor antagonist	CHRM1, CHRM3, CHRM2, CHRM4, CHRM5		0.00, 0.00	0.88, 0.26	0	-66.45	0	15.51	0	0	18.07	0	-53.37	0	0	-27.66	10.37	70.23	-53.69	0	-16.23	59.06	0	-0.88
BRD-A01320529	CP	salmeterol	adrenergic receptor agonist	ADRB2	Beta-adrenergic receptor agonist	0.00, 0.00	0.56, 0.09	0	-82.83	0	0	0	0	-46.36	0	0	0	11.78	-12.28	12.5	-93.32	-15.43	-32.42	-59.07	0	-76.95	-10.4
BRD-K55070890	CP	thiothixene	dopamine receptor, dopamine receptor antagonist	HTR2A, DRD1, DRD2, HRH1		0.00, 0.00	1.80, 0.45	0	-49.4	0	-91.18	0	0	0	0	0	0	0	0	0	-97.34	0	-59.55	0	39.64	0	0
BRD-K92000912	CP	AM-251	ACAT inhibitor, cannabinoid receptor antagonist, cannabinoid receptor inverse agonist	CNR1, GPR18, GPR55		0.00, 0.00	0.55, 0.14	-46.08	-1.37	0	11.51	0	-47.73	0	0	29.56	-0.02	-9.45	38.17	0	-9.1	0	0	0	81.61	-25.96	-0.02
BRD-K41410256	CP	balsalazide	cyclooxygenase inhibitor, prostanoid receptor inhibitor, thromboxane receptor antagonist	PTGS1, PTGS2, ALOX5, PPARG		0.00, 0.00	2.14, 0.53	0	-43	0	0	0	0	0	-42.05	0	0	68.16	0	40.78	0	-43.78	0	0	50.95	0	3.06
BRD-A46179541	CP	doxapram	potassium channel blocker	KCNK3, KCNK9	Potassium channel blocker	0.00, 0.00	1.13, 0.48	69.45	-33.87	-73.96	0	0	0	0	32.16	-45.1	-1.78	46.16	-38.1	0	-95.66	0	0	0	83.06	0	0
BRD-K67783091	CP	haloperidol	dopamine receptor antagonist	DRD2, DRD1, DRD3, HTR2A, CYP3A7, DRD4, DRD5, GRIN2B, HRH1, HTR1A, HTR1D, HTR2B, HTR7, KCNH1		0.00, 0.00	1.23, 0.23	0	0	9.36	19.57	3.26	18.39	0	0	0	0.25	37.97	-12.78	8.62	-10.03	-24.83	-58.02	-14.7	-38.79	0	-1.34
BRD-A66435872	CP	HTMT	histamine receptor agonist	HRH4		0.00, 0.00	1.00, 0.24	0	-3.3	-10.1	0	-7.95	61.22	-15.75	0	0	-0.11	8.28	43.11	-10.29	-3.04	14.78	57.24	-80.15	-14.48	-90.2	-0.28
BRD-K12102668	CP	nialamide	monoamine oxidase inhibitor	COMT, MAOA, MAOB		0.00, 0.00	1.83, 0.55	0	0	0	0	0	0	0	0	0	0	-7.6	27.27	0	0	-85.56	0	0	0	0	0
BRD-K67637637	CP	olopatadine	histamine receptor antagonist, histamine blocker, mediator release inhibitor	HRH1, S100A1, S100A12, S100A13, S100A2, S100B		0.00, 0.00	1.86, 0.53	43.51	0	0	0	0	0	0	0	0	0	77.13	36.93	0	18.6	0	0	0	43.08	0	12.29
BRD-K00234327	CP	RU-24969	serotonin receptor agonist	HTR1A, HTR1B, HTR6, HTR1D, HTR2A, HTR2B, HTR2C, HTR5A		0.00, 0.00	0.51, 0.15	5.94	-4.52	0	-10.78	10.81	0	0	0	9.07	0.03	-7.12	2.92	0	0	13.8	-22.94	-7.47	0	-51.57	-0.18
BRD-A75769826	CP	SDM25N	opioid receptor antagonist	OPRD1		0.00, 0.00	0.41, 0.07	0	0	0	4.92	0	0	-10.91	-18.18	-89.47	-0.03	55.38	-51.29	0	0	18.92	-51.92	-5.5	-74.51	-90.79	-25.45
BRD-A01826957	CP	xanthinol	vasodilator			0.00, 0.00	1.31, 0.44	0	0	0	0	0	0	0	-61.47	-57.76	0	0	-59.99	0	18.11	0	-51.43	0	-62.9	-69.11	-25.26
BRD-A70083328	CP	secnidazole	acetylcholinesterase inhibitor, microtubule inhibitor			0.00, 0.00	1.44, 0.48	0	-13.89	0	0	0	NaN	0	-10.06	NaN	-0.25	-8.27	33.27	0	0	0	NaN	0	0	NaN	0
BRD-K98530306	CP	clonidine	adrenergic receptor agonist	ADRA2A, ADRA2B, ADRA2C, ADRA1A, ADRA1B, ADRA1D		0.00, 0.00	0.95, 0.27	0	0	0	0	0	-2.67	0	-8.64	-32.06	-0.07	0	0	0	9.53	17.24	-23.61	0	-8.63	0	0
BRD-A36074203	CP	remacemide	glutamate receptor antagonist, glutamate receptor agonist	GRIN1		0.00, 0.00	0.93, 0.22	0	0	0	4.83	0	0	0	4.57	0	0	-5.9	0	-29.53	4.13	0	0	0	-59.57	0	-0.02
BRD-K02130563	CP	panobinostat	HDAC inhibitor, apoptosis stimulant, cell cycle inhibitor	HDAC1, HDAC2, HDAC3, HDAC4, HDAC6, HDAC7, HDAC8, HDAC9	HDAC inhibitor	0.00, 0.00	1.89, 0.52	0	0	0	0	0	0	0	0	57.96	0	0	46.17	0	0	0	0	0	12.38	0	0
BRD-K26818574	CP	BIX-01294	DNA methyltransferase inhibitor, histone lyinse methyltransferase inhibitor, histone lysine methyltransferase inhibitor	EHMT1, EHMT2		0.00, 0.00	0.95, 0.15	0	0	0	-49.81	0	-95.5	0	-38.09	NaN	-14.35	-84.56	-27.5	-98.52	-98.67	-69.59	-99.4	-86.2	-75.11	NaN	-98.45
BRD-K07403598	CP	CAY-10470	NFKB pathway inhibitor	NFKB1, TNF		0.00, 0.00	0.98, 0.16	0	-61.58	63.64	0	-75.29	0	0	0	NaN	0	0	-55.66	-90.52	0	-94.7	0	84.5	0	NaN	-14.78
BRD-K05396879	CP	15-delta-prostaglandin-j2	PPAR receptor agonist, FXR antagonist	PPARG, NR1H4	PPAR receptor agonist	0.00, 0.00	1.39, 0.63	27.22	0	0	63.69	-40.5	0	0	4.37	57.86	1.59	29.87	9.37	0	55.79	-32.91	49.19	0	5.39	-53.93	1.94
BRD-K00656370	CP	6-aminochrysene	inhibitor of transferase activity			5.56, 5.56	0.65, 0.15	0	78.53	73.66	0	0	0	0	0	NaN	0	18.92	73.55	99.81	-20.86	87.74	0	0	25.96	NaN	58.69
BRD-K56001384	CP	antimycin-a	antibiotic, electron transfer inhibitor	CYCS	ATP synthase inhibitor	0.00, 0.00	1.50, 0.24	25.27	0	0	0	-85.44	0	0	0	NaN	0	59.61	79.52	0	33.12	0	-62.31	-74.26	60.28	NaN	40.71
BRD-K10573841	CP	tunicamycin	GLCNAC phosphotransferase inhibitor	GNPTAB		0.00, 0.00	2.39, 0.75	0	0	-55.34	0	-83.02	-54.71	0	0	NaN	-22.21	0	21.78	0	-35.38	0	-61.47	0	0	NaN	0
BRD-A19037878	CP	trichostatin-a	HDAC inhibitor, CDK expression enhancer, ID1 expression inhibitor	HDAC7, HDAC8, HDAC1, HDAC10, HDAC2, HDAC3, HDAC4, HDAC5, HDAC6, HDAC9		0.00, 0.00	2.10, 0.64	0	0	0	0	0	0	0	0	0	0	0	55.92	0	0	0	0	0	0	0	0
BRD-K87426499	CP	BRD-K87426499	caspase inhibitor	CASP3		0.00, 0.00	2.01, 0.34	0	0	0	0	0	0	0	0	0	0	-78.46	-40.11	-76.43	0	47.89	0	-87.95	0	0	-56.44
BRD-A66395008	CP	parthenolide	NFkB pathway inhibitor, adiponectin receptor agonist	ADIPOR2, IKBKB, RELA		0.00, 0.00	1.10, 0.26	75.43	0	0	0	77.05	0	0	0	0	0	51.07	38.89	0	0	84.55	-51.12	0	-38.6	0	3.55
BRD-K79254416	CP	decitabine	DNA methyltransferase inhibitor, antimetabolite, DNA methylase inhibitor	DNMT1		0.00, 0.00	0.89, 0.24	0	0	0	0	0	0	-47.52	0	0	0	-34.07	21.29	0	21.69	0	0	-53.64	0	-94.32	-0.56
BRD-K25504083	CP	cytochalasin-d	actin polymerization inhibitor, actin stabilizer	ACTB		5.00, 5.00	1.82, 0.44	0	0	40.63	22.88	0	0	36.55	0	72.05	15.9	19.05	44.27	98.93	0	0	0	0	37.13	44.18	26.17
BRD-K97056771	CP	HY-11007	Abl kinase inhibitor, Bcr-Abl kinase inhibitor	ABL1, BCR		0.00, 0.00	1.40, 0.35	0	43.59	0	-29.4	0	-57.12	0	0	0	0	0	0	0	-47.47	-70.52	0	50.97	48.22	0	0
BRD-K29733039	CP	deforolimus	mTOR inhibitor, angiogenesis inhibitor, cell cycle inhibitor, immunosuppressant, protein kinase inhibitor, serine/threonine kinase inhibitor, VEGFR antagonist	MTOR	MTOR inhibitor	5.00, 0.00	1.78, 0.55	-43.47	0	0	0	0	0	0	48.98	0	0	59.58	-29.91	71.7	0	0	0	0	73.47	96.48	68.56
BRD-K07881437	CP	danusertib	Aurora kinase inhibitor, growth factor receptor inhibitor, Abl kinase inhibitor, Bcr-Abl kinase inhibitor, FGFR inhibitor, mitotic inhibitor, protein kinase inhibitor, RET tyrosine kinase inhibitor	AURKA, AURKB, AURKC, FGFR1, NTRK1, RET, BCR, SLK	Aurora kinase inhibitor	0.00, 0.00	2.02, 0.48	40.87	0	0	43.89	0	0	0	0	0	0	46.75	-27.23	0	57.27	0	0	0	-29.71	0	0
BRD-K16478699	CP	PLX-4720	RAF inhibitor	BRAF, KDR	RAF inhibitor	0.00, 0.00	0.86, 0.30	0	0	21.04	0	0	0	-63.23	0	0	0	-20.13	2.47	57.63	93.74	0	74.48	0	0	0	2.29
BRD-K71823332	CP	epothilone-a	microtubule stabilizing agent			5.00, 5.00	1.02, 0.40	89.55	0	0	65.15	0	0	0	0	0	0	16.5	-13.43	0	43.31	98.73	0	0	70.53	-70.44	14.72
BRD-K47832606	CP	floxuridine	DNA synthesis inhibitor, MDCK inhibitor, PEPT1 inhibitor, pyrimidine antagonist	TYMS		0.00, 0.00	1.30, 0.31	-60.5	-51.83	83.48	0	-51.95	0	0	0	0	-2.15	0	33.28	9.14	23.95	-50.19	38.57	-81.99	0	0	4.87
BRD-K35687265	CP	ON-01910	PLK inhibitor, cell cycle inhibitor, MCL1 inhibitor, protein kinase inhibitor	CDK1, FLT1, FYN, MCL1, PDGFRA, PLK1, PLK2, SRC		0.00, 0.00	1.68, 0.69	0	0	0	0	0	0	0	0	0	0	0	-74.31	0	55.15	0	0	-60.32	-49.88	0	-6.95
BRD-K64881305	CP	ispinesib	kinesin family member inhibitor, kinesin inhibitor, Kinesin-Like Spindle Protein KIF11 (KSP, Eg5) Inhibitors	KIF11		0.00, 0.00	1.68, 0.51	-58.02	0	0	-44.19	0	0	0	0	0	0	-56.62	-76.46	0	-49.06	77.76	0	-49.35	74.89	-40.64	-32.37
BRD-K31553034	CP	zibotentan	endothelin receptor antagonist	EDNRA		0.00, 0.00	1.49, 0.32	0	0	-36.84	0	0	0	0	0	0	0	0	19.41	0	0	78.77	0	0	-21.16	0	0
BRD-K19416115	CP	sitagliptin	dipeptidyl peptidase inhibitor, HMGCR inhibitor, insulin secretagogue, tumor necrosis factor expression inhibitor	DPP4, CYP2C8, FASLG, HMGCR, SLC22A8		0.00, 0.00	2.65, 0.89	0	24.96	0	0	0	0	0	0	0	0	-69.06	-40.91	0	-86.41	0	0	0	25	55.5	-7.68
BRD-K31283835	CP	tofacitinib	JAK inhibitor, disease modifying antirheumatic drug, immunosuppressant, MAP kinase inhibitor, tyrosine kinase inhibitor	JAK3, JAK1, JAK2, CYP2C19, TYK2		0.00, 0.00	0.80, 0.15	82.02	0	0	13.86	0	0	0	0	0	0	84.38	61.69	0	0	65.02	0	0	44.91	0	45.8
BRD-K22096725	CP	ALW-II-49-7	ephrin inhibitor	DDR1, EPHA2, EPHA4, EPHA7, EPHB2, EPHB4, EPHB6		0.00, 0.00	2.11, 0.55	0	0	0	0	0	0	0	0	0	0	0	0	-77.05	0	0	0	0	0	0	0
BRD-A45664787	CP	iloprost	platelet aggregation inhibitor, prostanoid receptor agonist, prostacyclin analog	PTGIR, PTGER1, PTGER2, PDE4A, PDE4B, PDE4C, PDE4D, PLAT, PTGDR, PTGER3, PTGER4, PTGFR, TBXA2R		0.00, 0.00	0.84, 0.25	39.05	0	0	0	0	0	0	0	0	0	-35.16	-31.57	-81.85	-54.72	94.61	0	37.46	33.43	0	-16.01
BRD-K74133369	CP	oligomycin-a	ATP synthase inhibitor, ATPase inhibitor	ATP5A1	ATP synthase inhibitor, ATPase inhibitor	0.00, 0.00	1.85, 0.44	-55.38	54.57	-93.01	-48.44	0	0	0	0	0	-2.01	19.4	32.24	0	54.21	-80.18	0	-34.46	35.14	0	9.36
BRD-K55991774	CP	BAS-09104376	HIV integrase inhibitor			0.00, 0.00	1.69, 0.53	0	0	66.65	0	0	0	0	0	0	0	0	-35.47	56.78	-37.4	0	0	0	-37.07	45.86	-4.59
BRD-A02333338	CP	cyclopamine	smoothened receptor antagonist, hedgehog pathway inhibitor	SMO, DHH, IHH, PTCH1		0.00, 0.00	1.39, 0.55	0	0	0	0	0	0	-61.57	0	0	0	-33.43	-88.85	0	-98.01	0	0	-83.69	30.06	0	-59.89
BRD-K07888107	CP	depudecin	HDAC inhibitor	HDAC1, HDAC2	HDAC inhibitor	5.00, 0.00	2.21, 0.53	24.39	0	0	0	55.39	0	0	53.45	82.55	21.76	0	76.11	-76.03	-29.71	35.12	0	95.75	0	46.25	52.92
BRD-A32161980	CP	carbetocin	analogue of oxytocin	OXTR		0.00, 0.00	1.08, 0.42	0	0	0	0	0	0	0	52.41	-57.46	0	-88.64	-44.66	0	32.21	0	0	-56.18	0	0	-5.04
BRD-K50140147	CP	NVP-TAE684	ALK tyrosine kinase receptor inhibitor, ALK tyrosine kinase receptor mutant inhibitor, leucine rich repeat kinase inhibitor	ALK, INSR		0.00, 0.00	1.82, 0.51	0	0	0	-17.15	0	20.04	0	0	0	0	11.37	-14.21	25.05	0	-23.67	-13.62	-19.48	0	-18.37	-1.51
BRD-K92723993	CP	imatinib	PDGFR tyrosine kinase receptor inhibitor, Bcr-Abl kinase inhibitor, KIT inhibitor, Abl kinase inhibitor, apoptosis stimulant, breast cancer resistance protein inhibitor, colony stimulating factor receptor inhibitor	ABL1, KIT, PDGFRA, BCR, CSF1R, PDGFRB, ABCG2, CYP2C19, CYP2C8, CYP3A5, DDR1, NTRK1, RET		0.00, 0.00	1.03, 0.19	11.9	0	-37.02	-97.02	0	0	0	0	0	0	-15.52	-24.87	-79.21	-51.97	-18.9	48.12	-18.16	0	-83.9	-18.15
BRD-K49865102	CP	PD-0325901	MEK inhibitor, MAP kinase inhibitor, protein kinase inhibitor	MAP2K1, MAP2K2	MEK inhibitor	0.00, 0.00	1.34, 0.64	32.1	9.68	0	0	0	0	0	0	0	0	11.11	13.07	80.66	9.04	0	76.5	0	-16.54	0	0.49
BRD-K63068307	CP	ZSTK-474	PI3K inhibitor	PIK3CG, PIK3CA, PIK3CB, PIK3CD	PI3K inhibitor	0.00, 0.00	1.91, 0.60	0	-4.03	54.92	0	0	0	0	0	0	0	66.08	-9.98	20.7	54.82	39.12	0	0	-14.52	45.27	8.49
BRD-K17743125	CP	belinostat	HDAC inhibitor, cell cycle inhibitor	HDAC1, HDAC2, HDAC3, HDAC4, HDAC5, HDAC6, HDAC7, HDAC8, HDAC9	HDAC inhibitor	0.00, 0.00	1.84, 0.53	0	0	0	0	0	0	0	0	0	0	0	61.73	0	0	0	0	0	0	0	0
BRD-K71512533	CP	SNS-314	Aurora kinase inhibitor	AURKA, AURKB, AURKC	Aurora kinase inhibitor	0.00, 0.00	0.99, 0.30	0	0	0	-22.83	0	0	0	0	0	0	20.6	0	0	35.61	0	0	-62.89	51.76	0	2.53
BRD-K89839824	CP	raltitrexed	thymidylate synthase inhibitor, pyrimidine antagonist	TYMS, FPGS	Thymidylate synthase inhibitor	0.00, 0.00	0.86, 0.26	0	-5.67	0	-11.63	-69.45	-44.08	0	9.97	-21.21	-0.61	30.36	-59.23	0	-9.8	-74.9	-22.49	0	29.11	-32.34	-2.96
BRD-K77175907	CP	calcifediol	vitamin D receptor agonist	VDR	Vitamin D receptor agonist	5.00, 0.00	0.88, 0.28	-54.78	45.01	0	0	59.96	0	0	-95.38	-79.28	-3.15	23.84	41.28	-47.83	64.69	61.26	-45.87	96.46	-85.77	0	45.02
BRD-K50387473	CP	XMD-892	MAP kinase inhibitor, BMK inhibitor, leucine rich repeat kinase inhibitor	MAPK7, DCLK2, LRRK2, PLK4, TNK1	Bromodomain Inhibitor, Leucine rich repeat kinase inhibitor	0.00, 0.00	1.06, 0.53	0	39.74	86.12	0	0	80.64	0	0	0	2.36	0	64.34	63.57	16.96	0	-52.76	0	-62.91	78.6	11.24
BRD-K32836707	CP	CAY-10577	casein kinase inhibitor			0.00, 0.00	1.09, 0.41	0	0	0	55.18	0	0	0	0	0	0	-56.39	82.21	0	35.17	0	0	52.66	0	0	5
BRD-K24994810	CP	androstenol	GABA receptor modulator	NR1I3		0.00, 0.00	1.14, 0.36	0	0	0	0	0	0	0	0	-61.57	0	0	-33.23	0	0	-44.17	0	0	-19.23	0	-2.82
BRD-K40255344	CP	tyrphostin-A9	protein tyrosine kinase inhibitor, tyrosine kinase inhibitor			0.00, 0.00	2.16, 0.70	-32.4	24.37	0	0	0	0	0	0	0	0	0	71.57	-84.61	17.51	0	0	0	-24.21	0	0
BRD-K06080977	CP	eicosatetraynoic-acid	cyclooxygenase inhibitor, lipoxygenase inhibitor	ALOX12, PPARA, PPARG, PTGS1		0.00, 0.00	0.90, 0.25	0	0	32.46	56.03	0	0	0	0	0	0	0	-26.1	25.65	0	-41.67	-80.03	0	-49.87	-82.27	-24.66
BRD-K72703948	CP	ZM-447439	Aurora kinase inhibitor	AURKA, AURKB	Aurora kinase inhibitor	0.00, 0.00	0.55, 0.18	0	2.05	-35.99	9.98	0	38.47	0	0	0	0.01	-68.67	-86.62	32.53	-15.08	0	0	0	0	-26.77	-0.53
BRD-K97764662	CP	PD-173074	FGFR inhibitor, VEGFR inhibitor	FGFR1, FGFR3, FGFR2, FGFR4, FLT1, FLT4, KDR, PDGFRA, PDGFRB	FGFR inhibitor, VEGFR inhibitor	0.00, 0.00	1.28, 0.40	-24.31	0	0	-20.25	13.45	0	-78.5	0	38.6	-0.02	-72.54	-82.88	-75.51	-85.75	2.54	-58.76	-79.64	-66.54	-95.05	-79.83
BRD-K99369265	CP	sirolimus	mTOR inhibitor, CCR expression inhibitor, cell cycle inhibitor, proteasome inhibitor, protein kinase inhibitor, T cell inhibitor	MTOR, FKBP1A, CCR5, FGF2		0.00, 0.00	0.99, 0.43	0	0	0	0	0	0	0	0	-68.55	0	75.32	74.15	0	-41.14	22.83	0	0	0	-66.73	0.67
BRD-M64432851	CP	sunitinib	FLT3 inhibitor, KIT inhibitor, PDGFR tyrosine kinase receptor inhibitor, RET tyrosine kinase inhibitor, VEGFR inhibitor, angiogenesis inhibitor, colony stimulating factor receptor antagonist, colony stimulating factor receptor inhibitor, platelet-derived growth factor receptor (PDGFR) inhibitor, vascular endothelial growth factor receptor (VEGFR) inhibitor, vascular endothelial growth factor rece…	FLT3, KDR, KIT, FLT4, FLT1, PDGFRA, PDGFRB, RET, CSF1R, FGFR1	FLT3 inhibitor, PDGFR/KIT inhibitor, RAF inhibitor, VEGFR inhibitor	0.00, 0.00	1.50, 0.52	-69.11	-21.1	0	0	0	0	-42.06	-55.61	51.49	-14.32	-97.33	0	-44.89	-64.74	0	-90.13	0	-80.37	-69.46	-75.02
BRD-K83988098	CP	alvespimycin	HSP inhibitor, HSP antagonist	HSP90AA1	HSP inhibitor	0.00, 0.00	1.89, 0.56	-13.52	28.82	0	0	0	84.63	0	21.18	0	1.41	-31.29	31.06	-90.49	0	0	83.84	0	24.66	-56.95	-2.01
BRD-K17823458	CP	danoprevir	HCV inhibitor, serine protease inhibitor			0.00, 0.00	0.92, 0.30	61.86	-52.7	0	0	61.67	-89.7	0	0	0	0	0	22.8	0	0	0	91.08	0	0	0	0
BRD-K08206212	CP	entecavir	DNA directed DNA polymerase inhibitor, DNA polymerase inhibitor, DNA replication inhibitor, reverse transcription inhibitor, transcription inhibitor		Reverse transcriptase inhibitor	0.00, 0.00	0.91, 0.33	0	0	0	38.43	64.97	94.66	0	0	0	4.23	0	20.41	0	28.6	0	87.24	83.41	0	0	12.86
BRD-K77008974	CP	WYE-354	mTOR inhibitor	MTOR	MTOR inhibitor	5.00, 5.00	1.44, 0.57	-29.17	80.04	0	31.39	69.79	62.34	88.93	0	0	43.54	22.72	39.81	27.79	46.87	80.24	52.31	98.32	66.18	0	60.06
BRD-K09186807	CP	KIN001-244	phosphoinositide dependent kinase inhibitor	PDPK1		0.00, 0.00	1.56, 0.55	0	39.76	0	0	0	0	40.85	0	0	0	41.67	30.88	0	41.95	0	49.53	80.4	14.21	-78.1	21.55
BRD-A26199074	CP	calmidazolium	calcium channel blocker, calmodulin antagonist	ATP2B1, PDE1A		0.00, 0.00	2.27, 0.38	0	0	0	0	NaN	0	0	0	0	0	-28.26	-94.32	0	-95.76	NaN	0	-95.97	9.57	0	-84.14
BRD-A37837077	CP	cyclazosin	adrenergic receptor antagonist	ADRA1B, ADRA1A, ADRA1D		0.00, 0.00	0.94, 0.30	-48.73	-31.06	0	0	0	-47.62	0	0	0	-0.81	41.35	-53.77	0	-33.61	0	61.83	0	0	-88.18	-1.48
BRD-K98426715	CP	tubacin	HDAC inhibitor	HDAC6		0.00, 0.00	0.88, 0.25	0	0	0	0	0	-63.97	0	38.24	0	0	0	-40.66	0	65.98	0	-86.25	0	81.83	-84.54	-7.19
BRD-A25576662	CP	streptozotocin	DNA alkylating drug	SLC2A2		0.00, 0.00	1.32, 0.58	0	0	0	0	0	0	0	0	NaN	0	29.19	54.25	90.73	92.66	73.13	-80.54	0	61.07	NaN	56.78
BRD-A29644307	CP	nomifensine	norepinephrine-dopamine reuptake inhibitor	SLC6A2, SLC6A3, DRD2, MAOA, MAOB, MPO		11.11, 5.56	1.27, 0.43	-11.25	0	0	0	97.41	0	0	16.53	NaN	0	-23.34	68.59	0	-57.38	98.63	0	0	-16.59	NaN	-2.71
BRD-A64479082	CP	quinidine	cytochrome P450 inhibitor, P glycoprotein inhibitor, sodium current blocker	SCN5A, ABCB1, CYP2D6, KCNA5, KCNA7, KCNH1, KCNH2, KCNH5, KCNK1, KCNK6, SLC29A4	Sodium channel blocker	0.00, 0.00	1.06, 0.36	0	0	0	0	0	0	0	0	NaN	0	-72.16	31.58	0	-42.62	0	0	0	-16.49	NaN	-2.92
BRD-A80793822	CP	pemoline	non-narcotic dopaminergic compound			0.00, 0.00	0.68, 0.18	-29.43	14.27	0	-36.69	0	-77.84	0	0	NaN	-1.83	-91.18	70.29	-54.41	-98.69	42.88	-96.08	0	-17.49	NaN	-95.44
BRD-A82307304	CP	atorvastatin	HMGCR inhibitor, dipeptidyl peptidase inhibitor, tumor necrosis factor expression inhibitor	HMGCR, DPP4, AHR, CYP3A5, FASLG		5.56, 0.00	0.97, 0.35	-40	0	0	0	-49.19	52.26	0	0	NaN	0	-44.28	-63.46	0	-67.15	95.29	76.15	-48.56	0	NaN	-33.43
BRD-K04389336	CP	labetalol	adrenergic receptor antagonist	ADRB1, ADRB2, ADRA1A, ADRA1D, ADRA1B		0.00, 0.00	1.38, 0.41	0	0	0	0	0	0	0	0	NaN	0	76.39	71.54	0	0	0	0	49.06	54.25	NaN	46.79
BRD-K10852020	CP	tolcapone	catechol O methyltransferase inhibitor, transthyretin amyloid inhibitor	COMT, TTR		0.00, 0.00	1.28, 0.36	51.45	-40.07	0	0	88.4	0	0	0	NaN	0	33.83	0	-59.05	0	0	0	83.59	59.88	NaN	13.05
BRD-K15502390	CP	nevirapine	non-nucleoside reverse transcriptase inhibitor, reverse transcriptase inhibitor	CYP2B6, CYP2C19, CYP3A4	Reverse transcriptase inhibitor	0.00, 0.00	0.91, 0.23	-6.29	0	-40	0	-88.65	0	0	22.95	NaN	-0.18	-28.13	8.96	-80.23	66.87	-60.22	43.04	12.48	-5.11	NaN	-7.44
BRD-K34098590	CP	tienilic-acid	sodium/potassium/chloride transporter inhibitor, uric acid diuretic	CYP2C9, SLC12A1, SLC22A12		0.00, 0.00	1.44, 0.52	0	0	0	80.6	0	0	0	0	NaN	0	42.34	-13.87	-78.67	0	-81.45	41.93	-61.54	41.78	NaN	-35.58
BRD-K35573744	CP	erbstatin-analog	EGFR inhibitor, tyrosine kinase inhibitor	EGFR		0.00, 0.00	1.30, 0.33	0	0	0	0	0	0	0	0	NaN	0	-26.13	35.43	0	0	0	0	87.76	38.31	NaN	7.85
BRD-K37194137	CP	III606050	cytochrome P450 inhibitor			0.00, 0.00	1.08, 0.27	70.04	40.29	0	0	0	0	0	-73.77	NaN	0	12.59	0	0	0	0	0	57.52	0	NaN	0
BRD-K44276885	CP	acarbose	glucosidase inhibitor	GAA, MGAM, AMY2A, SI		0.00, 0.00	0.75, 0.22	-33.7	-17.78	0	-18.08	0	0	0	0	0	-0.85	52.76	0	0	8.02	0	45.1	59.04	-12.16	0	3.6
BRD-K47679368	CP	bromfenac	cyclooxygenase inhibitor	PTGS1, PTGS2		5.56, 0.00	1.44, 0.48	66.52	-14.33	0	67.53	0	29.19	0	0	NaN	5.45	96.76	54.48	74.92	66.47	0	0	62.36	28.59	NaN	54.33
BRD-K55301415	CP	abiraterone	17,20 lyase inhibitor, androgen biosynthesis inhibitor, cytochrome P450 inhibitor, steroid sulfatase inhibitor	CYP17A1, CYP11B1		5.56, 5.56	1.34, 0.45	19.63	0	-46	0	0	0	97.62	23.38	NaN	5.58	18.15	0	0	-31.87	0	-98.93	0	-26.78	NaN	-4.37
BRD-K64517075	CP	heliomycin	antibiotic, bacterial RNA synthesis inhibitor			0.00, 0.00	2.15, 0.80	19.7	0	0	0	0	0	0	-28.42	NaN	0	-35.28	25.54	-93.97	-67.58	0	0	0	-49.32	NaN	-48.98
BRD-K66043364	CP	noscapine	bradykinin receptor antagonist, tubulin polymerization inhibitor, apoptosis stimulant, microtubule inhibitor, tubulin inhibitor	BDKRB2, SIGMAR1		0.00, 0.00	1.14, 0.39	0	0	20.42	72.17	90.43	0	0	0	NaN	6.66	0	59.11	0	-50.9	94.04	0	0	0	NaN	0
BRD-K66788707	CP	fludarabine	DNA synthesis inhibitor, DNA repair enzyme inhibitor, purine antagonist, ribonucleotide reductase inhibitor	ADA, DCK, POLA1, RRM1, RRM2	DNA synthesis inhibitor, Ribonucleotide reductase inhibitor	0.00, 0.00	0.98, 0.33	0	0	0	0	-21.21	16.91	0	0	NaN	0	0	5.63	45.41	46.4	38.31	-32.09	0	-42.77	NaN	5.32
BRD-K71926323	CP	marbofloxacin	DNA gyrase inhibitor		Bacterial DNA gyrase inhibitor	0.00, 0.00	1.03, 0.36	32.44	0	0	0	-92.24	0	0	58.97	NaN	0	30.43	-46.58	51.6	0	62.5	0	0	0	NaN	10.3
BRD-K79602928	CP	metformin	insulin sensitizer, AMPK activator, biguanide, gluconeogenesis inhibitor	ACACB, INS, PRKAB1		0.00, 0.00	1.72, 0.47	0	17.12	0	0	0	41.82	0	5.44	NaN	0.63	47.6	61.91	0	0	0	0	43.58	42.33	NaN	33.98
BRD-K81473089	CP	tacrine	acetylcholinesterase inhibitor, acetylcholine release stimulant, butyrylcholinesterase inhibitors, potassium channel antagonist	ACHE, BCHE		0.00, 0.00	0.77, 0.17	0	0	-21.44	0	-46.72	0	0	6.25	NaN	0	-19.86	-9.63	0	-13.42	71.7	0	-13.69	3.87	NaN	-0.7
BRD-K93034159	CP	cladribine	adenosine deaminase inhibitor, antimetabolite, DNA synthesis inhibitor, immunosuppressant, ribonucleotide reductase inhibitor	ADA, PNP, POLA1, POLE, POLE2, POLE3, POLE4, RRM1, RRM2, RRM2B	Ribonucleotide reductase inhibitor	0.00, 0.00	1.42, 0.52	0	-27.99	0	4.74	-45.86	0	0	0	0	0	69.2	12.37	17.48	-5.35	-66.15	0	0	0	0	0.11
BRD-K98763141	CP	niflumic-acid	cyclooxgenase inhibitor	CLCNKA, PTGS2, ANO1, CLCN1, CLCNKB, KCNQ1, PLA2G1B, PLA2G4A, PTGS1, UGT1A9		0.00, 0.00	1.09, 0.39	-13.26	90.47	0	0	0	0	0	0	NaN	0	-16.89	85.56	0	56.02	0	0	0	72.4	NaN	28.29
BRD-K03406345	CP	azacitidine	DNA methyltransferase inhibitor, antimetabolite, DNA methylase inhibitor, DNA synthesis inhibitor, RNA synthesis inhibitor	DNMT1		0.00, 0.00	2.08, 0.81	27.8	0	0	-66.38	0	0	0	40.39	NaN	0	19.86	0	-64.28	0	-72.82	0	-80.41	-26.34	NaN	-65.14
BRD-A29260609	CP	acebutolol	adrenergic receptor antagonist	ADRB1, ADRB2		0.00, 0.00	1.13, 0.31	-29.88	0	0	0	0	0	0	0	NaN	0	23.37	-25.54	-84.25	51.67	60.61	0	-71.43	-10.26	NaN	-10.01
BRD-A16754160	CP	ampicillin	cell wall synthesis inhibitor	SLC15A1		0.00, 0.00	1.13, 0.38	0	0	0	0	0	0	0	0	NaN	0	67.59	0	0	0	0	0	0	17.5	NaN	0
BRD-K68264559	CP	brimonidine	adrenergic receptor agonist	ADRA2A, ADRA2B, ADRA2C, AOX1		0.00, 0.00	0.86, 0.16	-4.74	8.41	0	0	22.03	0	0	-13.83	0	0	2.16	9.11	12.38	9.49	7.82	0	-41.09	9.54	0	0.28
BRD-A34299591	CP	budesonide	glucocorticoid receptor agonist, glucocordicoid receptor antagonist, immunosuppressant	NR3C1, CYP3A5, CYP3A7		0.00, 0.00	1.40, 0.80	0	-10.21	-5.36	-80.15	0	0	27.63	13.53	NaN	-0.02	0	-58.3	0	46.54	13.99	-48.63	0	-5.66	NaN	-0.02
BRD-K93461745	CP	buspirone	serotonin receptor agonist, serotonin receptor partial agonist	HTR1A, DRD2		0.00, 0.00	0.68, 0.15	30.55	12.49	22.77	-32.57	0	0	0	0	0	0.07	-8.26	-40.56	12.05	-37.06	-18.03	-33.21	6.85	0	43.1	-2.68
BRD-K63641886	CP	cefuroxime	cell wall synthesis inhibitor		Bacterial cell wall synthesis inhibitor	0.00, 0.00	1.75, 0.41	25.83	0	0	0	0	0	0	0	NaN	0	0	50.23	0	0	89.59	51.86	45.1	0	NaN	40.01
BRD-K37289225	CP	clozapine	serotonin receptor antagonist, dopamine receptor antagonist, adrenergic receptor antagonist	DRD2, DRD4, ADRA1A, ADRA1B, CHRM1, DRD1, DRD3, HRH1, HRH4, HTR1A, HTR1B, HTR1D, HTR1E, HTR2A, HTR2C, HTR6, HTR7, ADRA1D, ADRA2A, ADRA2B, ADRA2C, CALY, CHRM2, CHRM3, CHRM4, CHRM5, CYP2C19, DRD5, HTR1F, HTR2B, HTR3A, HTR5A	Dopamine receptor antagonist, Serotonin receptor antagonist	0.00, 0.00	0.73, 0.14	5.84	9.77	0	3.76	0	0	0	8.95	0	0.04	0	2.23	51.15	3.9	0	-51.07	-30.87	-7.7	0	-0.02
BRD-K20920669	CP	cromoglicic-acid	immunosuppressant	KCNMA1, S100P		0.00, 0.00	1.11, 0.34	-12.85	0	0	0	0	0	0	6.05	NaN	0	-68.53	63.88	0	-43.94	0	0	-83.59	-5.94	NaN	-12.1
BRD-A09722536	CP	cyclophosphamide	alkylating agrent, BCL inhibitor, galectin inhibitor	BCL2, CYP2B6, CYP2C19, CYP3A5, LGALS1		0.00, 0.00	1.06, 0.41	-19.76	0	0	0	0	-33.07	0	0	NaN	0	12.86	46.03	0	53.02	0	-40.86	0	51.73	NaN	10.23
BRD-K87226815	CP	cycloserine	glutamate receptor agonist, glutamate receptor modulator	GRIN1		0.00, 0.00	0.73, 0.23	0	0	0	0	44.51	-96.89	0	0	NaN	0	32.69	2.42	-79.96	24.32	59.78	0	78.1	-11.23	NaN	11.21
BRD-K62363391	CP	dapsone	dihydrofolate reductase inhibitor, dihydropteroate synthase inhibitor, FOLP inhibitor	DHFR	Dihydrofolate reductase inhibitor	0.00, 0.00	1.40, 0.41	-67.82	0	0	0	0	0	0	9.15	NaN	0	0	17.79	0	-87.65	0	-54.31	-91.84	-21.4	NaN	-25.08
BRD-K81128206	CP	edrophonium	acetylcholinesterase inhibitor	ACHE, BCHE		0.00, 0.00	0.90, 0.33	34.1	6.86	0	0	0	-67.74	-79.1	6.79	NaN	0.57	-4.48	0	0	-60.42	0	-96.25	0	-3.31	NaN	-1.27
BRD-K63828191	CP	raloxifene	estrogen receptor antagonist, selective estrogen receptor modulator (SERM), ALK expression enhancer, cholesterol inhibitor, endoglin expression enhancer, estrogen receptor agonist	ESR1, ESR2, ACVRL1, ENG	Estrogen receptor antagonist	0.00, 0.00	0.43, 0.34	0	-7.96	0	0	0	0	0	0	0	0	0	0	0	0	-62.6	0	-68.82	0	0	0
BRD-A09472452	CP	flecainide	sodium channel blocker, sodium channel inhibitor, voltage-gated sodium channel blocker	SCN5A, KCNA5, KCNA7, SCN4A		0.00, 0.00	0.55, 0.09	0	0	42.73	30.65	0	33.54	0	0	16.69	4.41	-15.18	-21.62	-49.37	37.8	0	36.76	4.87	37.42	-32.57	-4.08
BRD-K22662435	CP	ganciclovir	DNA directed DNA polymerase inhibitor, DNA polymerase inhibitor, DNA synthesis inhibitor		DNA polymerase inhibitor	5.56, 0.00	1.63, 0.35	-5.06	0	0	0	-65.37	0	0	0	NaN	0	7.01	87.4	76.97	0	95.43	0	0	7.74	NaN	47.25
BRD-A17655518	CP	ibuprofen	cyclooxygenase inhibitor, NFkB pathway inhibitor	PTGS2, PTGS1, ASIC1, BCL2, CFTR, CYP2C8, FABP2, PLAT, PPARG, SLC5A8, THBD		0.00, 0.00	0.92, 0.19	-16.58	8.77	59.96	0	0	0	0	9.74	NaN	0.03	12.05	61.92	0	4.51	0	-9.4	-19.48	48.29	NaN	0.25
BRD-K76723084	CP	isotretinoin	retinoid receptor agonist, microbial collagenase inhibitor, protein synthesis inhibitor, RAR agonist	CYP2B6, CYP2C19, CYP2C8, CYP3A5, CYP3A7, NR2C2, PPARD, RARA, RARB, RARG, RORB, RORC	Retinoid receptor agonist	0.00, 0.00	0.82, 0.27	9.16	20.64	0	0	-76.75	-23.29	0	0	79.74	0.03	66.77	20.79	0	28.44	0	0	0	91.75	0	4.62
BRD-A07440155	CP	labetalol	adrenergic receptor antagonist	ADRB1, ADRB2, ADRA1A, ADRA1D, ADRA1B		0.00, 0.00	0.61, 0.19	0	32.45	0	0	0	0	19.23	0	15.04	0.14	-87.32	55.02	2.12	-55.97	-7.14	27.22	0	5.17	-16.04	-2.92
BRD-K91601245	CP	mercaptopurine	immunosuppressant, protein synthesis inhibitor, purine antagonist	HPRT1, IMPDH1, IMPDH2, PPAT		0.00, 0.00	1.15, 0.31	0	12.72	0	0	55.74	-69.14	0	61.21	NaN	1.69	-19.4	32.63	0	94.01	0	76.85	-58.14	0	NaN	3.54
BRD-M40783228	CP	mesna	sulfhydryl compound that inactivates toxic metabolites of some chemotherapeutics			5.56, 0.00	0.85, 0.32	0	48.92	95.1	0	0	0	0	73.42	NaN	14	11.61	83.83	0	0	52.68	0	0	94.52	NaN	28.11
BRD-A07780951	CP	orciprenaline	adrenergic receptor agonist	ADRB2	Beta-adrenergic receptor agonist	0.00, 0.00	1.14, 0.48	6.28	-13.85	0	0	0	-57.14	71.28	-7.04	NaN	-0.11	-4.65	19.97	31.43	57.61	39.81	-47.74	0	-4.34	NaN	4.88
BRD-K63430059	CP	methoxsalen	acetylcholinesterase inhibitor, cytochrome P450 inhibitor, DNA damaging, DNA synthesis inhibitor, immunosuppressant	ACHE, CYP1A2		0.00, 0.00	1.16, 0.31	-6.29	0	0	0	0	0	0	0	NaN	0	12.14	53.96	0	0	29.59	0	43.71	59.85	NaN	23.56
BRD-K21680192	CP	mitoxantrone	topoisomerase inhibitor, DNA intercalating drug, HCV inhibitor, immunosuppressant, Pim kinase inhibitor	TOP2A, PIM1	Topoisomerase inhibitor	0.00, 0.00	2.56, 0.70	0	0	-85.45	0	0	-49.41	-13.94	0	NaN	-3.81	0	35.08	0	0	0	0	0	37.95	NaN	0
BRD-A29734509	CP	disopyramide	voltage-gated sodium channel blocker	SCN5A, CHRM1, CHRM2, CHRM3, KCND2, KCND3, KCNH2		0.00, 0.00	0.70, 0.20	0	15.03	67.96	0	-35.33	-34.83	0	-11.4	0	-0.04	0	36.77	0	-23.07	-82.26	-76.8	11.22	13.69	0	-0.35
BRD-A65013509	CP	oxybutynin	acetylcholine receptor antagonist	CHRM3, CHRM1, CHRM2, CHRM4		0.00, 0.00	1.14, 0.34	93.77	0	0	0	-75.74	0	0	0	NaN	0	46.51	0	53.68	0	-91.56	68.98	0	-49.1	NaN	14.98
BRD-A62326914	CP	paroxetine	cyclophilin inhibitor, norepinephrine reputake inhibitor, selective serotonin reuptake inhibitor (SSRI), serotonin reuptake inhibitor, serotonin uptake inhibitor	SLC6A4, CHRM1, CHRM2, CHRM3, CHRM4, CHRM5, HTR2A, SLC6A2		0.00, 0.00	1.34, 0.36	18.36	-52.93	-97.01	-91.43	0	-68.27	0	0	NaN	-67.56	67.34	0	78.16	62.58	0	0	0	-89.2	NaN	9.8
BRD-K01507359	CP	rifampicin	DNA directed RNA polymerase inhibitor, enzyme inducer	NR1I2, ABCB1, CYP2B6, CYP2C19, CYP2C8, CYP3A4, CYP3A5, SLCO1A2, SLCO1B1, SLCO1B3		0.00, 0.00	0.55, 0.14	0	0	0	0	0	0	0	-24.43	0	0	-13.04	-68.54	-46.49	-25.58	-20.09	-84.87	0	9.68	0	-8.43
BRD-A50157456	CP	terbutaline	adrenergic receptor agonist	ADRB2	Beta-adrenergic receptor agonist	5.56, 5.56	1.10, 0.42	70.42	0	0	0	99.41	0	0	56.37	NaN	28.86	21.88	0	-62.22	0	82.96	0	0	0	NaN	0
BRD-A79479878	CP	testosterone	androgen receptor (AR) agonist, androgen receptor agonist, testosterone receptor agonist	AR, CYP19A1, CYP2C19, CYP2C8, CYP3A5		0.00, 0.00	1.01, 0.38	0	-72.01	0	0	0	0	0	0	NaN	0	-78.27	0	0	0	51.23	0	-49.2	23.53	NaN	0
BRD-A24514565	CP	warfarin	cytochrome P450 inhibitor, vitamin inhibitor, vitamin K epoxide reductase inhibitor	VKORC1, CYP2C19, CYP2C8, CYP4F2		0.00, 0.00	0.85, 0.22	0	0	-17.52	23.65	0	0	16.67	0	NaN	0	0	0	-58.12	0	-6.89	-38.96	13.37	0	NaN	-0.39
BRD-A23290232	CP	westcort	corticosteroid		Glucocorticoid receptor agonist	0.00, 0.00	1.26, 0.47	-64.21	0	0	0	0	-85.66	82.21	0	NaN	0	-61.27	0	0	61.17	0	-86.44	-70.72	0	NaN	-16.88
BRD-K24023109	CP	diltiazem	L-type calcium channel blocker, calcium channel antagonist, calcium channel blocker	CACNA1C, CACNA1S, CACNA2D1, CACNG1, CYP3A5, CYP3A7, HTR3A, KCNA5		0.00, 0.00	0.70, 0.19	-1.66	0	0	25.26	27.89	0	-31.76	0	0	0	-3.01	-38.63	25.03	8.9	32.31	6.23	-30.72	14.55	0	0.79
BRD-K38197229	CP	bumetanide	diuretic, solute carrier family member inhibitor	SLC12A1, SLC12A2, CFTR, GPR35, SLC12A4, SLC12A5		0.00, 0.00	1.00, 0.23	-3.79	0	13.99	68.81	5.44	8.33	0	6.65	0	0.99	-39.65	54.81	36.21	-21.9	23.54	14.51	0	-5.05	0	1.94
BRD-K55930204	CP	phenytoin	sodium channel blocker	ABCB1, CYP2B6, CYP2C19, CYP3A4, SCN1A, SCN2A, SCN5A		0.00, 0.00	1.84, 0.61	36.94	0	-66.44	0	86.18	0	0	0	NaN	0	0	-70.22	0	0	73.05	0	0	0	NaN	0
BRD-A44827100	CP	erythromycin	NFkB pathway inhibitor, 50S ribosomal subunit inhibitor, motilin receptor agonist, RPLV inhibitor	CYP3A4, MLNR		0.00, 0.00	1.73, 0.48	0	0	-62.63	77.39	0	0	0	0	NaN	0	0	0	67.96	0	0	0	0	-28.78	NaN	0
BRD-K94353609	CP	fluocinolone	corticosteroid agonist, glucocorticoid receptor agonist	NR3C1, SERPINA6	Glucocorticoid receptor agonist	0.00, 0.00	1.72, 0.78	0	0	0	-97.5	0	-96.22	0	0	NaN	0	30.05	0	0	0	-68.07	-61.76	0	0	NaN	0
BRD-K48168960	CP	propylthiouracil	thyroperoxidase inhibitor	TPO, DIO1		0.00, 0.00	1.72, 0.64	0	0	0	76.8	0	0	0	29.02	NaN	0	3.68	42.07	0	0	0	0	0	-4.26	NaN	0
BRD-K89997465	CP	chlorpromazine	dopamine receptor, dopamine receptor antagonist, Kinesin-Like Spindle Protein KIF11 (KSP, Eg5) Inhibitors	DRD2, ADRA2A, ADRA2B, ADRA2C, DRD1, DRD3, DRD4, DRD5, HRH1, HTR1A, HTR2A, HTR2C, HTR6, HTR7, ADRA1A, ADRA1B, ADRA1D, CALM1, CHRM1, CHRM3, HRH4, HTR2B, KCNH2, KIF11, ORM1, ORM2, SMPD1, TRPC5	Dopamine receptor antagonist	0.00, 0.00	1.59, 0.63	0	0	69.17	75.18	-15.86	-8.82	0	28.84	10.05	1.16	0	-12.97	0	54.57	21.9	6.73	-84.22	-77.08	0	-0.07
BRD-K21520694	CP	sulfacetamide	antibiotic			0.00, 0.00	1.20, 0.33	-25.65	0	64.01	0	0	0	0	0	NaN	0	18.9	-39.26	0	0	-75.91	-31.02	-54.45	-30.85	NaN	-31.47
BRD-A48631911	CP	mibefradil	T-type calcium channel blocker, angiogenesis inhibitor, calcium channel blocker, calcium channel inhibitor, L-type calcium channel blocker, sodium channel blocker	CACNA1G, CACNA1H, CACNA1C, CACNA1I, ANO1, CACNA1D, CACNA1F, CACNA1S, CACNB1, CACNB2, CACNB3, CACNB4, CATSPER1, CATSPER2, CATSPER3, CATSPER4, CYP3A5, CYP3A7, SCN2A, SCN4A, SCN5A, SCN9A		0.00, 0.00	1.25, 0.33	-50.21	-57.48	0	54.47	-67.97	-66.09	-95.18	-22.47	NaN	-57.71	-62.49	-94.63	0	75.06	0	-80.05	0	-74.96	NaN	-80.47
BRD-K11801786	CP	trimidox	antimetabolite, ribonucleoside reductase inhibitor, ribonucleotide reductase inhibitor	RRM1		5.56, 5.56	1.60, 0.43	0	0	0	0	0	0	0	0	NaN	0	0	35.8	0	31.06	98.14	0	47.48	0	NaN	22.28
BRD-K68132782	CP	terbinafine	fungal squalene monooxygenase inhibitor, squalene epoxidase inhibitor, steroid sulfatase inhibitor	CYP2C19, CYP2C8, SQLE		0.00, 0.00	0.82, 0.14	4.61	60.33	0	0	-60.52	0	0	0	NaN	0	77.34	0	0	-62.11	0	63.92	9.5	5.01	NaN	1.2
BRD-K57886322	CP	fluocinonide	corticosteroid agonist, corticosteroid hormone receptor agonist	NR3C1, SERPINA6, SMO	Glucocorticoid receptor agonist	0.00, 0.00	1.57, 0.53	56.98	22	0	0	0	0	0	0	NaN	0	68.61	30.4	-46.4	-50.66	0	0	0	-16.34	NaN	-6.14
BRD-K40645748	CP	mefloquine	acidifying agent non gastric, adenosine receptor antagonist, calmodulin antagonist, hemoglobin antagonist, pannexin inhibitor	ADORA2A, HBA1, PANX1		0.00, 0.00	1.34, 0.28	41.56	0	0	0	0	0	0	-22.27	NaN	0	0	25.52	0	0	0	0	0	-73.23	NaN	0
BRD-K10016611	CP	pyridine-2-aldoxime	acetylcholinesterase inhibitor	ACHE, BCHE		11.11, 5.56	1.45, 0.59	0	36.98	0	0	0	0	0	-63.79	NaN	0	0	31.54	0	0	98.92	96.18	0	0	NaN	10.29
BRD-K53790871	CP	triamcinolone	antiinflammatory agent, corticosteroid agonist, corticosteroid binding globulin binder, corticosteroid hormone receptor agonist, cytochrome P450 inhibitor, glucocorticoid receptor agonist, immunosuppressant, immunosuppressive agent	NR3C1, CYP3A5, CYP3A7, SERPINA6	Glucocorticoid receptor agonist	0.00, 0.00	1.48, 0.52	0	-79.73	0	-97.95	0	0	0	0	NaN	0	0	-20.93	0	0	0	0	0	-39.81	NaN	0
BRD-K92073408	CP	norethisterone	ovulation inhibitor	PGR		0.00, 0.00	0.67, 0.20	0	-31.52	0	0	0	0	19.31	-15.31	0	0	-39.11	0	-33.86	-37.19	0	-20.92	-47.61	10.2	0	-4.68
BRD-K02265150	CP	amoxapine	adrenergic transmitter uptake inhibitor, dopamine receptor, norepinephrine reputake inhibitor, serotonin receptor antagonist, serotonin reuptake inhibitor, serotonin uptake inhibitor, tricyclic antidepressant	SLC6A2, SLC6A4, HTR2A, HTR6, ADRA1A, ADRA1B, ADRA1D, ADRA2A, ADRA2B, ADRA2C, CHRM1, CHRM2, CHRM3, CHRM4, CHRM5, DRD1, DRD2, DRD3, DRD4, GABRA1, GABRA2, GABRA3, GABRA4, GABRA5, GABRA6, GABRB1, GABRB2, GABRB3, GABRD, GABRE, GABRG1, GABRG2, GABRG3, GABRP, GABRQ, HRH1, HRH4, HTR1A, HTR1B, HTR2B, HTR2C, HTR3A, HTR7, SLC6A3	Norepinephrine reuptake inhibitor	0.00, 0.00	1.20, 0.32	0	-30.46	0	-38.79	0	62.94	0	0	-28.8	-0.18	-73.48	12.5	0	-90.08	-73.33	0	-75.75	0	-70.9	-64.79
BRD-K86434416	CP	selegiline	monoamine oxidase inhibitor, superoxide dismutase stimulant	MAOB, MAOA, CYP2B6, CYP2C19		0.00, 0.00	0.80, 0.26	-18.98	4.99	0	0	0	0	66.48	0	NaN	0	-58.44	0	-85.72	59.48	0	0	0	0	NaN	0
BRD-A67799922	CP	phenoxybenzamine	adrenergic receptor antagonist	ADRA2B, ADRA1A, ADRA1B, ADRA1D, ADRA2A, ADRA2C, ADRB2, CALM1		5.00, 5.00	0.77, 0.15	0	0	0	-31.67	0	-17.93	-32.31	0	71.41	-0.14	6.93	44.18	0	8.88	0	-7.04	0	-24.27	99.01	0.18
BRD-K36862742	CP	hydroflumethiazide	sodium/potassium/chloride transporter inhibitor	SLC12A1, ATP1A1, CA1, CA12, CA2, CA4, CA9, KCNMA1		0.00, 0.00	1.64, 0.39	-5.2	0	0	0	0	-87.12	55.57	-9.74	NaN	-0.35	6.98	56.47	-2.59	0	-59.97	-64.24	0	-89.78	NaN	-8.21
BRD-K95237249	CP	probenecid	MRP inhibitor, TRPV agonist, uricosuric blocker	SLC22A6, ABCC1, PANX1, SLC22A11, SLC22A8, SLCO1C1, TRPV2		0.00, 0.00	1.38, 0.33	0	0	0	0	29.41	-90.18	-31.19	0	0	0	10.77	1.97	-39.27	-6.97	-12.88	-34.31	-99.23	0	0	-3.35
BRD-K79116891	CP	proxymetacaine	membrane integrity inhibitor, potassium channel antagonist, sodium channel blocker	SCN10A, SCN5A, SCN9A		0.00, 0.00	0.83, 0.20	0	0	0	62.22	-18.56	0	-22.67	0	40.88	0	0	-66.4	0	56.88	-12.1	0	-54.95	39.67	0	-0.07
BRD-K50859149	CP	sulfafurazole	endothelin receptor antagonist, FOLP inhibitor		Dihydrofolate reductase inhibitor	0.00, 0.00	1.09, 0.25	0	0	0	92.28	0	0	0	0	0	0	0	11.24	0	20.62	0	-12.56	-26	0	70.91	0.32
BRD-K92049597	CP	triamterene	sodium channel blocker	SCNN1A, SCNN1B, SCNN1G, SCNN1D	Sodium channel blocker	0.00, 0.00	0.78, 0.23	0	3.75	0	0	0	6.97	0	26.33	0	0.02	4.67	-3.8	-45.22	-22.48	42.45	-7.35	0	0	0	-0.21
BRD-A91555231	CP	norepinephrine	adrenergic receptor agonist, DNA inhibitor, free radical scavenger	ADRA1A, ADRA1B, ADRA1D, ADRA2A, ADRA2B, ADRA2C, ADRB1, ADRB3, ADRB2, DRD1, DRD5, PAH, SLC18A1, SLC18A2		0.00, 0.00	1.61, 0.43	0	0	0	0	0	45.16	90.62	0	NaN	0	0	0	0	0	0	0	0	0	NaN	0
BRD-A31312900	CP	montelukast	leukotriene receptor antagonist	CYSLTR1, ALOX5, CYP2C8		0.00, 0.00	1.17, 0.31	0	26.67	-68.15	0	0	0	0	0	NaN	0	0	-22.85	-68.12	55.18	0	-97.38	0	-69.72	NaN	-35.53
BRD-A67605442	CP	tetrahydrobiopterin	nitric oxide stimulant, nitric oxide synthase stimulant, phenylalanine 4-hydroxylase stimulant, nitric oxide synthase activator	PAH, TH, DBH, NOS3, TPH1		0.00, 0.00	1.30, 0.36	0	0	0	59.05	0	0	0	-47.87	NaN	0	22.27	36.47	0	0	0	0	0	0	NaN	0
BRD-A79237180	CP	ascorbic-acid	vitamin C, antioxidant	AKR1B1		0.00, 0.00	1.89, 0.52	0	-24.72	0	0	-58.34	-34.95	0	0	NaN	-7.06	0	40.37	0	86.23	-62.82	-30.65	0	-33.13	NaN	-8.27
BRD-K47323024	CP	methapyrilene	histamine receptor antagonist		HRH1 antagonist	0.00, 0.00	1.35, 0.44	0	36.83	72.42	0	0	0	0	-8.88	NaN	0	-8.63	0	0	43.93	0	0	41.67	26.54	NaN	2.72
BRD-K88568253	CP	iproniazid	monoamine oxidase inhibitor	MAOA, MAOB		0.00, 0.00	0.60, 0.25	0	-31.98	0	0	0	0	0	0	NaN	0	94.56	0	75.28	0	0	56.9	48.08	0	NaN	40.01
BRD-K90543092	CP	levonorgestrel	estrogen receptor agonist, glucocorticoid receptor antagonist, progesterone receptor agonist, progesterone receptor antagonist	PGR, AR, CYP2E1, ESR1, SRD5A1	Progesterone receptor agonist	0.00, 0.00	1.13, 0.44	51.1	-60.6	0	0	-86.67	80.34	0	-68.42	NaN	-21.41	65.33	0	0	51.29	68.64	56.74	0	20.01	NaN	45.53
BRD-K96037667	CP	norethindrone	ovulation inhibitor, progesterone receptor agonist	PGR	Progesterone receptor agonist	0.00, 0.00	1.01, 0.34	0	-88.82	0	0	0	0	0	0	NaN	0	-53.14	0	-70.39	0	0	0	0	-24.28	NaN	-6.27
BRD-K97810537	CP	beclometasone	glucocorticoid receptor agonist, corticosteroid hormone receptor agonist, immunosuppressant	NR3C1, CYP3A5, GPR97, SERPINA6	Glucocorticoid receptor agonist	0.00, 0.00	1.28, 0.67	8.87	0	0	0	0	-93.71	67.98	0	0	0	-33.63	31.5	0	0	0	-62.66	-27.44	0	-80.14	-9
BRD-A65282128	CP	cefazolin	cell wall synthesis inhibitor	PON1, SLC22A8		0.00, 0.00	1.34, 0.35	0	0	0	64.81	0	-47.93	31.6	0	NaN	0	0	59.03	-76.64	37.29	83.39	-38.81	0	0	NaN	6.17
BRD-K29950728	CP	clomifene	estrogen receptor antagonist, estrogen receptor modulator, selective estrogen receptor modulator (SERM), testosterone receptor agonist	ESR1, AR	Estrogen receptor antagonist	0.00, 0.00	0.81, 0.19	-4.87	-3.73	0	-39.23	-16.55	-12.79	84.42	0	26.32	-0.11	-9.92	-90.03	-33.28	-31.69	0	0	0	23.95	-42.43	-2.04
BRD-K86161929	CP	cortisone	glucocorticoid receptor agonist	NR3C1		0.00, 0.00	1.23, 0.40	42.4	-51.92	0	0	0	28.76	0	0	NaN	0	93.47	0	-68.86	0	0	53.7	63.41	0	NaN	32.9
BRD-A86044036	CP	flurbiprofen	cyclooxygenase inhibitor	PTGS1, PTGS2		0.00, 0.00	1.57, 0.39	0	-8.49	0	18.76	0	0	0	0	NaN	0	0	-5.15	0	7.34	0	0	9.62	0	NaN	0
BRD-K73978287	CP	hydrocortisone	corticosteroid agonist, glucocorticoid receptor agonist, immunosuppressant, interleukin receptor antagonist	ANXA1, NOS2, NR3C1, NR3C2	Glucocorticoid receptor agonist	0.00, 0.00	1.49, 0.48	0	-41.27	0	0	0	0	0	0	NaN	0	-45.79	36.78	0	0	-44.87	42.04	0	0	NaN	0
BRD-K93568044	CP	hydrocortisone	corticosteroid agonist, glucocorticoid receptor agonist, immunosuppressant, interleukin receptor antagonist	ANXA1, NOS2, NR3C1, NR3C2		0.00, 0.00	1.36, 0.50	0	0	0	0	0	-90.18	0	0	NaN	0	0	0	0	0	77.52	-94.64	-46.81	-68.52	NaN	-17.63
BRD-K67511046	CP	naloxone	opioid receptor antagonist	OPRM1, OPRK1, OPRD1, CREB1, ESR1, TLR4		0.00, 0.00	0.55, 0.13	0	17.1	0	0	21.68	39.95	0	0	NaN	0.02	0	61.39	0	58.56	0	-52.94	0	-14.82	NaN	0
BRD-K32247306	CP	primidone	GABA receptor antagonist, unidentified pharmacological activity	GABRA1, CHRNA4, CHRNA7, GABRA2, GABRA3, GABRA4, GABRA5, GABRA6, GABRB1, GABRB2, GABRB3, GABRD, GABRE, GABRG1, GABRG2, GABRG3, GABRP, GABRQ, GRIA2, GRIK2		0.00, 0.00	0.44, 0.11	0	-8.17	52.14	0	-47.48	11.16	0	0	29.85	0.28	22.35	20.62	-47.25	0	-5.15	73.57	-10.39	-18.45	0	-1.06
BRD-K90885812	CP	propantheline	acetylcholine receptor antagonist	CHRM1, CHRM2, CHRM3, CHRM4		0.00, 0.00	1.42, 0.36	0	0	0	0	0	0	0	15.93	NaN	0	-12.29	0	0	0	0	0	0	0	NaN	0
BRD-K75089421	CP	procainamide	sodium channel blocker, voltage-gated sodium channel blocker	SCN5A, DNMT1		0.00, 0.00	0.63, 0.13	0	53.5	0	28.43	0	0	0	0	39.53	0.07	0	15.95	0	15.6	-30.71	-16.6	0	-10.27	-51.48	-1.04
BRD-K11905747	CP	spectinomycin	30S ribosomal subunit inhibitor		Bacterial 30S ribosomal subunit inhibitor	0.00, 0.00	0.88, 0.34	0	0	0	0	0	-74.79	0	0	NaN	0	10.4	0	0	87.83	0	0	0	72.36	NaN	3.03
BRD-K90027355	CP	spironolactone	mineralocorticoid receptor antagonist, androgen receptor antagonist, potassium channel blocker	NR3C2, AR, CACNA1A, CACNA1B, CACNA1C, CACNA1D, CACNA1F, CACNA1G, CACNA1H, CACNA1I, CACNA1S, CACNA2D1, CACNA2D2, CACNA2D3, CACNB1, CACNB2, CACNB3, CACNB4, CACNG1, CYP11B2, KCNA5, KCND3, NR3C1, PGR, SCNN1A, SHBG		0.00, 0.00	0.53, 0.15	0	-81.1	0	0	-42.02	-32.75	0	0	0	-0.28	5.36	-7.64	0	0	37.79	0	0	-15.92	0	0
BRD-K93880783	CP	stavudine	DNA directed DNA polymerase inhibitor, nucleoside reverse transcriptase inhibitor, reverse transcriptase inhibitor		Nucleoside reverse transcriptase inhibitor, Reverse transcriptase inhibitor	0.00, 0.00	0.86, 0.26	11.38	0	0	0	77.46	44.76	40.87	0	NaN	6.48	0	-9.8	16.95	-20.01	78.45	70.96	64.76	30.35	NaN	34.02
BRD-A36217750	CP	sulfinpyrazone	platelet aggregation inhibitor	ABCC1, ABCC2, FPR1, SLC22A12		0.00, 0.00	0.36, 0.06	32.41	-5.17	0	0	-36.25	0	-26.92	0	NaN	-0.23	22.24	12.99	-27.19	-7.78	58.05	0	-58.08	45.95	NaN	7.43
BRD-A87848830	CP	bimatoprost	prostanoid receptor agonist	PTGFR, AKR1C3, PTGER1, PTGER3		0.00, 0.00	1.51, 0.40	0	0	0	0	0	0	0	0	NaN	0	18.96	0	0	0	0	-46.1	0	28.73	NaN	0
BRD-K11558771	CP	droxinostat	HDAC inhibitor	HDAC6, HDAC8	HDAC inhibitor	0.00, 0.00	0.93, 0.40	45.92	0	0	0	66.03	55.63	0	0	NaN	16.4	19.53	87.01	-57.47	0	56.8	57.18	90.11	29.07	NaN	55.84
BRD-K12002134	CP	megestrol	progesterone receptor agonist, DNA inhibitor, HegG2 inhibitor	PGR	Progesterone receptor agonist	0.00, 0.00	1.36, 0.45	-52.53	-90.02	0	0	0	0	0	-44.85	NaN	-9.97	-34.24	0	47.65	0	0	0	0	-49.69	NaN	0
BRD-K35458079	CP	edaravone	free radical scavenger	BCL2		0.00, 0.00	1.28, 0.38	0	0	0	0	0	0	0	0	NaN	0	-60.4	26.9	53.68	51.94	0	0	0	39.24	NaN	21.81
BRD-K49519144	CP	LY-2140023	glutamate receptor agonist	GRM3, GRM2		0.00, 0.00	0.95, 0.25	0	0	52.14	63.91	0	0	0	0	NaN	0	0	16.5	48.08	0	-85.23	-54.87	0	0	NaN	0
BRD-K71289571	CP	zafirlukast	leukotriene receptor antagonist	CYSLTR1, CYSLTR2		0.00, 0.00	0.97, 0.27	9.04	0	53.68	0	0	75.05	0	0	NaN	0.39	-15.38	-3.59	25.92	12.29	-32.38	0	-71.58	0	NaN	-0.93
BRD-K75430629	CP	BRD-K75430629	PI3K inhibitor	PIK3CD		5.56, 0.00	1.33, 0.44	0	0	0	49.48	95.92	81.94	0	76.73	NaN	74.9	0	29.8	0	66.97	0	85.95	0	0	NaN	7.89
BRD-K88868628	CP	iodoacetic-acid	cysteine peptidase inhibitor			0.00, 0.00	1.67, 0.34	0	0	0	0	58.03	0	0	0	NaN	0	0	-42.02	0	0	-63.97	37.11	-65.08	0	NaN	-6.98
BRD-K81272440	CP	dantrolene	calcium channel antagonist	RYR1, RYR3		0.00, 0.00	0.70, 0.14	-17.85	0	0	0	-12.26	0	0	15.26	80.35	0	21.06	0	0	76.23	0	-31.05	0	12.58	0	0.02
BRD-K22031190	CP	diflunisal	cyclooxygenase inhibitor, prostanoid receptor inhibitor	PTGS2, PTGS1		0.00, 0.00	1.05, 0.19	0	3.44	40.91	-8.02	14.42	28.81	22.13	-12.84	0	1.37	41	29.24	33.1	20.71	-22.05	-47.68	17.36	-7.09	34.65	5.29
BRD-A13188892	CP	doxazosin	adrenergic receptor antagonist	ADRA1D, ADRA1A, ADRA1B, CYP2C19, KCNH2, KCNH6, KCNH7		0.00, 0.00	1.22, 0.38	-53.22	0	0	0	0	28.63	0	-90.82	NaN	0	9.4	-15.73	-69.36	0	0	0	46.39	13.43	NaN	1.59
BRD-K44497846	CP	enalapril	angiotensin converting enzyme inhibitor, angiotensin receptor blocker	ACE		0.00, 0.00	1.09, 0.33	0	0	0	0	0	0	0	0	NaN	0	-26.68	40.97	0	0	0	0	0	0	NaN	0
BRD-K08273968	CP	griseofulvin	microtubule inhibitor, microtubule stabilizing agent, mitosis inhibitor	KRT12		0.00, 0.00	1.07, 0.24	0	0	0	0	0	0	0	-15.6	NaN	0	27.28	0	0	0	0	0	-79.25	11.59	NaN	0
BRD-A05352148	CP	ipratropium	acetylcholine receptor antagonist	CHRM1, CHRM2, CHRM3, CHRM4, CHRM5		0.00, 0.00	0.75, 0.27	-85.12	3.75	-36.59	0	0	-9.38	0	16.9	23.18	-0.25	6.16	3.8	-28.08	-12.98	13.85	50.15	86.3	0	0	0.56
BRD-A79803969	CP	memantine	glutamate receptor antagonist, glutamate release inhibitor	GRIN1, CHRFAM7A, CYP2E1, DRD2, GRIN2A, GRIN2B, GRIN3A, HTR3A		0.00, 0.00	1.36, 0.72	0	-75.32	0	-46.7	0	-97.74	0	-44.47	NaN	-45.06	-7.04	0	46.72	-51.57	-90.03	-89.45	0	-34.08	NaN	-37
BRD-K83153774	CP	mirtazapine	adrenergic receptor antagonist, serotonin receptor antagonist	ADRA2A, HTR2A, HTR2C, ADRA2C, HTR3A, ADRA1A, ADRA1B, ADRA1D, ADRA2B, ADRB1, ADRB2, DRD1, DRD2, DRD3, DRD5, HRH1, HRH3, HTR2B, HTR7, OPRK1, SLC6A2, SLC6A3, SLC6A4		0.00, 0.00	1.10, 0.35	0	0	0	0	0	0	0	0	NaN	0	44.71	0	43.22	0	0	60.44	0	0	NaN	10.38
BRD-K89348303	CP	ramipril	angiotensin converting enzyme inhibitor	ACE		5.56, 5.56	0.77, 0.11	-17.98	0	0	0	90.16	0	0	13.06	NaN	0	-96.19	-20.76	-22.66	2.78	99.72	65.1	15.22	13.09	NaN	-2.01
BRD-K08806317	CP	timolol	adrenergic receptor antagonist	ADRB2, ADRB1		0.00, 0.00	0.59, 0.10	0	0	0	-92.46	20.72	-21.46	-27.51	19.23	0	-0.25	0	-5.73	0	-45.57	-50.5	-22.11	-80.79	45.15	0	-8.06
BRD-K85119730	CP	tolbutamide	ATP channel blocker	ABCC8, CYP2B6, CYP2C19, CYP2C8, KCNJ1, KCNJ11, KCNJ8		0.00, 0.00	1.03, 0.28	0	7.08	0	-18.32	-4.54	0	53.75	0	0	0	-16.01	-2.08	27.08	-74.88	0	0	37.06	-12.25	0	-0.04
BRD-K11433652	CP	aspirin	cyclooxygenase inhibitor, nitric oxide donor, platelet aggregation inhibitor, thromboxane synthase inhibitor, TP53 expression enhancer	PTGS1, PTGS2, TP53, AKR1C1, ASIC3, EDNRA, HSPA5, IKBKB, NFKB1, NFKB2, NFKBIA, PRKAA1, PRKAA2, PRKAB1, PRKAB2, PRKAG1, PRKAG2, PRKAG3, RPS6KA3		0.00, 0.00	1.47, 0.43	0	0	0	0	0	0	0	-65.42	NaN	0	76.19	0	0	0	0	0	0	-41.37	NaN	0
BRD-K51418664	CP	mitomycin-c	DNA alkylating drug, DNA inhibitor, DNA synthesis inhibitor			0.00, 0.00	1.31, 0.40	0	-93.16	0	25.97	-84.2	0	0	0	NaN	0	30.31	-95.56	0	0	-98.45	0	0	25.36	NaN	0
BRD-K67102207	CP	phenylbutyrate	HDAC inhibitor, cell cycle inhibitor, pharmacological chaperone, pyruvate dehydrogenase kinase inhibitor	CYP3A5, HDAC1		0.00, 0.00	0.95, 0.33	-22.13	0	-62.9	0	0	0	0	0	NaN	0	0	0	0	0	0	-89.36	51.87	0	NaN	0
BRD-K56515112	CP	medrysone	corticosteroid hormone receptor agonist, glucocorticoid receptor agonist	NR3C1		0.00, 0.00	0.80, 0.24	16.39	-93.97	-28	-22.23	0	-57.54	0	-8.5	0	-1.87	0	0	29.69	-22.87	-11.86	0	34.86	0	0	0
BRD-K67043667	CP	altretamine	DNA synthesis inhibitor			0.00, 0.00	0.41, 0.07	9.89	0	0	23.46	21.47	0	0	0	0	0.11	-8.78	64.13	-21.21	0	6.76	0	0	0	35.69	0.07
BRD-K57631554	CP	aminolevulinic-acid	oxidizing agent	ALAD		0.00, 0.00	1.47, 0.42	-65.08	-78.47	0	0	-96.94	0	0	0	NaN	-26.12	94.57	0	-75.1	0	-93.02	0	0	-80.72	NaN	-20.1
BRD-A50311610	CP	meclozine	constitutive androstane receptor (CAR) agonist	NR1I3, HRH1		0.00, 0.00	0.80, 0.23	-18.78	7.41	0	16.93	-21.01	40.6	0	17.46	78.76	1.55	-72.51	5.41	44.14	0	-24.94	29.57	0	-19.97	0	-0.28
BRD-K50398167	CP	meclofenamic-acid	cyclooxygenase inhibitor, prostanoid receptor antagonist	PTGS1, PTGS2, ALOX5, CNR1, KCNQ2, KCNQ3		0.00, 0.00	0.53, 0.06	0	8.61	69.69	0	0	0	0	15.91	0	0.49	18.79	79.66	30.31	0	0	-81.57	0	59.64	0	8.84
BRD-K05395900	CP	nicotine	acetylcholine receptor agonist	CHRNA10, CHRNA9, AOX1, CHAT, CHRNA2, CHRNA3, CHRNA4, CHRNA5, CHRNA6, CHRNA7, CHRNB2, CHRNB3, CHRNB4, CYP19A1, CYP2B6, TBXAS1, TRPA1		0.00, 0.00	0.69, 0.14	0	0	0	49.81	-15.84	0	-29.31	-1.97	NaN	-0.05	-22.29	-11.93	0	50.06	-34.45	-64.78	-36.41	0	NaN	-11.83
BRD-K60762818	CP	desipramine	norepinephrine transporter inhibitor, Sodium Channel Blockers, tricyclic antidepressant (TCA)	SLC6A2, SLC6A4, ADRA1A, ADRA1B, ADRA1D, ADRA2A, ADRA2B, ADRA2C, ADRB1, ADRB2, CHRM1, CHRM2, CHRM3, CHRM4, CHRM5, DRD2, HRH1, HTR1A, HTR2A, HTR2C, SMPD1	Tricyclic antidepressant	0.00, 0.00	1.41, 0.42	0	-10.64	21.07	24.8	-35.99	-42.04	0	0	0	-0.02	0	-21.37	7.95	0	-32.41	-96.41	-32.66	-6.46	0	-0.25
BRD-A99833829	CP	bethanechol	acetylcholine receptor agonist	CHRM2, CHRM1, CHRM3, CHRM4		0.00, 0.00	1.18, 0.32	0	0	0	0	0	0	0	-19.81	NaN	0	8.66	0	32.81	0	59.52	0	0	-9.38	NaN	1.52
BRD-K72903603	CP	zidovudine	nucleoside reverse transcriptase inhibitor, reverse transcriptase inhibitor	TERT	Reverse transcriptase inhibitor	5.56, 0.00	0.92, 0.39	18.84	0	-94.48	0	0	0	0	0	NaN	0	97.09	0	0	0	55.17	79.53	0	-19.12	NaN	7.37
BRD-A04308630	CP	genipin	aglycone, nitric oxide production inhibitor			0.00, 0.00	2.50, 0.86	0	-70.71	-84.18	76.42	0	0	0	0	NaN	0	0	-21.89	-84.61	0	-83.36	0	0	-45.85	NaN	-47.14
BRD-A51382177	CP	fosinopril	angiotensin converting enzyme inhibitor, breast cancer resistance protein inhibitor	ACE, ABCG2		0.00, 0.00	1.51, 0.53	0	0	0	0	0	93	-69.23	0	NaN	0	0	44.1	-94.67	0	0	0	83.57	0	NaN	0
BRD-K01612348	CP	meropenem	cell wall synthesis inhibitor			0.00, 0.00	0.94, 0.31	0	0	0	0	0	0	31.76	0	NaN	0	-19.4	8.19	0	-6.32	0	0	-22.75	-13.18	NaN	-2.15
BRD-K09900591	CP	caffeic-acid	lipoxygenase inhibitor, HIV integrase inhibitor, NFkB pathway inhibitor, nitric oxide production inhibitor, PPAR receptor modulator, tumor necrosis factor production inhibitor	ALOX5, MIF, RELA, TNF		0.00, 0.00	1.11, 0.36	0	18.4	0	0	76.98	0	0	0	NaN	0	-36.19	-75.17	0	-83.8	0	0	0	-21.66	NaN	-19.92
BRD-K52522949	CP	NCH-51	HDAC inhibitor	HDAC1, HDAC10, HDAC11, HDAC2, HDAC3, HDAC4, HDAC5, HDAC6, HDAC7, HDAC8, HDAC9	HDAC inhibitor	0.00, 0.00	2.09, 0.66	0	0	0	0	0	0	0	0	NaN	0	42.77	29.28	0	0	0	0	0	38.84	NaN	8.12
BRD-K74763371	CP	bosentan	endothelin receptor antagonist	EDNRB, EDNRA, ABCB1, CYP2C19, CYP3A4		0.00, 0.00	1.00, 0.30	-11.45	0	-70.76	0	0	47.6	0	-9.74	NaN	-2.66	-3.64	-14.93	-80.4	0	0	-30.31	0	61.63	NaN	-6.2
BRD-K78373679	CP	RO-3306	CDK inhibitor	CDK1	CDK inhibitor	5.56, 5.56	1.35, 0.31	-13.02	0	0	0	54.3	-44.54	0	14.34	NaN	0	-44.43	98.14	0	-93.63	74.76	0	0	-19.96	NaN	-4.67
BRD-K94830329	CP	ataluren	CFTR channel agonist, coagulation stimulant, dystrophin stimulant	CFTR, DMD, F8, F9		0.00, 0.00	1.92, 0.58	0	61.91	0	0	0	0	0	0	NaN	0	0	43.03	0	0	0	-61.15	0	0	NaN	0
BRD-A20239487	CP	atenolol	adrenergic receptor antagonist	ADRB1, ADRB2		0.00, 0.00	1.47, 0.41	0	0	0	0	0	0	0	0	NaN	0	-28.61	19.3	-64.13	0	0	0	0	38.43	NaN	0
BRD-K70976396	CP	cefoxitin	cell wall synthesis inhibitor			0.00, 0.00	1.06, 0.36	0	0	0	0	0	0	0	0	NaN	0	-83.16	0	-65.8	-51.26	0	0	0	-11.7	NaN	-18.8
BRD-K10799896	CP	clobetasol	glucocorticoid receptor agonist	NR3C1, PLA2G1B		0.00, 0.00	1.66, 0.70	-69.11	0	0	0	-49.59	0	0	-44.48	NaN	-5.53	0	0	0	0	-52.94	-51.87	0	-63.31	NaN	-6.55
BRD-A25067867	CP	benzatropine	anticholinergic	CHRM1, HRH1, SLC6A3		0.00, 0.00	1.56, 0.44	-72.03	0	66.78	82.56	0	0	0	0	NaN	0	-78.54	59.22	67.63	0	76.39	-83.3	0	53.03	NaN	58.4
BRD-K38775274	CP	dexamethasone	glucocorticoid receptor agonist, corticosteroid agonist, immunosuppressant	ANXA1, CYP3A4, CYP3A5, NOS2, NR0B1, NR3C1, NR3C2		0.00, 0.00	1.60, 0.86	4.06	-90.06	0	-85.67	0	0	0	0	-90.65	-1.06	-37	-13.81	0	-77.59	59.43	-35.6	-21.33	-10.12	-98.14	-6.44
BRD-K54462405	CP	doxepin	histamine receptor antagonist, adrenergic transmitter uptake inhibitor, histamine receptor inhibitor, norepinephrine reputake inhibitor, serotonin reuptake inhibitor, tricyclic antidepressant	HRH1, HRH2, SLC6A2, SLC6A4, ADRA1A, ADRA1B, ADRA1D, ADRA2A, ADRA2B, ADRA2C, CHRM1, CHRM2, CHRM3, CHRM4, CHRM5, CYP2C19, DRD2, HRH4, HTR1A, HTR2A, HTR2B, HTR2C, HTR6, KCNH2, SLC6A3		0.00, 0.00	0.86, 0.24	6.2	0	74.88	0	0	18.4	0	10.31	0	0.25	-74.08	-60.62	-28.19	0	-15.93	-11.42	0	81.87	31.5	-4.09
BRD-A88774919	CP	doxycycline	metalloproteinase inhibitor, 30S ribosomal protein inhibitor, matrix metalloprotease inhibitor, protein arginine deiminase inhibitor	MMP8, MMP1	Bacterial 30S ribosomal subunit inhibitor	0.00, 0.00	0.78, 0.23	0	0	0	0	0	0	0	0	NaN	0	0	85.88	0	43.06	0	0	0	23.51	NaN	5.88
BRD-A75479906	CP	rimantadine	acetylcholine channel inhibitor, unidentified pharmacological activity			0.00, 0.00	1.86, 0.53	0	-35.03	0	0	0	0	0	39.92	NaN	0	0	0	0	0	38.84	0	-45.31	68.9	NaN	0
BRD-K47869605	CP	podophyllotoxin	caspase activator, insulin growth factor receptor inhibitor, microtubule inhibitor, tubulin inhibitor	IGF1R, CASP3, TOP2A, TUBA4A, TUBB	Tubulin inhibitor	0.00, 0.00	1.50, 0.43	0	-23.21	-23.32	0	12	-6.11	0	0	0	-0.07	61.32	19.35	-52.96	0	0	-47.02	-23.14	8.19	0	-0.42
BRD-A13946108	CP	sulindac	ABC transporter expression enhancer, cyclooxygenase inhibitor, NFkB pathway inhibitor	AKR1B1, PTGS1, PTGS2, MAPK3, PPARD, PTGDR2		0.00, 0.00	1.27, 0.35	0	54.96	0	0	0	0	0	0	NaN	0	0	53.56	0	0	-38.46	0	52.95	22.33	NaN	6.92
BRD-K06335600	CP	tizanidine	adrenergic receptor agonist	ADRA2A, ADRA2B, ADRA2C, CYP1A2, NISCH		0.00, 0.00	1.50, 0.47	3.41	0	-39.46	0	0	0	0	-12.42	NaN	0	-28.11	29.77	0	0	0	0	36.12	-11.07	NaN	0
BRD-A76019558	CP	ketoconazole	14-alpha demethylase inhibitor, androgen receptor ligand, aromatase inhibitor, cell wall synthesis inhibitor, cortisol synthesis inhibitor, P glycoprotein inhibitor, sterol demethylase inhibitor	AR, CYP19A1, CYP21A2, CYP2C19, CYP3A5, CYP3A7, KCNA10		0.00, 0.00	1.42, 0.35	-33.72	-25.93	0	-42.91	0	57.09	0	33.27	NaN	-5.21	-68.09	-69.59	0	-88.53	-95.16	0	0	-85.35	NaN	-73.75
BRD-K02123250	CP	JNJ-38877605	hepatocyte growth factor receptor inhibitor, tyrosine kinase inhibitor	MET		0.00, 0.00	1.05, 0.27	0	0	0	0	90.42	0	0	0	NaN	0	36.9	-14	0	77.94	64.75	0	0	0	NaN	9.64
BRD-K79131256	CP	albendazole	tubulin inhibitor, acetylcholinesterase inhibitor, microtubule inhibitor	CYP1A2, CYP2J2, TUBA1A, TUBB, TUBB4B	Tubulin inhibitor	0.00, 0.00	0.83, 0.44	0	0	0	0	16.73	-18.32	0	0	0	NaN	0	0	-13.52	0	0	-29.8	16.54	51.21	0	NaN
BRD-A16478930	CP	amcinonide	corticosteroid agonist, cytochrome P450 inhibitor, glucocorticoid receptor agonist, immunosuppressant	NR3C1, ANXA1	Glucocorticoid receptor agonist	0.00, 0.00	1.53, 0.59	-77.9	0	87.44	-93.02	0	0	0	0	NaN	0	0	89.7	0	0	0	0	0	0	NaN	0
BRD-K32821942	CP	azathioprine	dehydrogenase inhibitor, immunosuppressant, purine antagonist	HPRT1, IMPDH1, PPAT	IMPDH inhibitor	0.00, 0.00	0.22, 0.05	0	-1.31	6.02	0	0	0	0	6.67	NaN	0	-21.46	2.64	-70.13	0	0	-47.06	22.03	0	NaN	-1.38
BRD-K23204545	CP	busulfan	DNA damaging, DNA inhibitor			0.00, 0.00	1.14, 0.38	0	-42.66	31.7	0	0	0	0	5.41	NaN	0	68.16	-25.76	-48.48	62.25	49	-77.09	0	9.25	NaN	-7.68
BRD-A80638690	CP	floxuridine	DNA synthesis inhibitor, MDCK inhibitor, PEPT1 inhibitor, pyrimidine antagonist	TYMS	DNA synthesis inhibitor	0.00, 0.00	1.23, 0.32	-24.86	0	0	67.71	0	-49.9	52.04	-14.5	NaN	-1.69	-16.45	0	0	0	0	0	0	45.82	NaN	0
BRD-K05977355	CP	fluconazole	cell wall synthesis inhibitor, sterol demethylase inhibitor	CYP3A5, CYP3A7		0.00, 0.00	0.53, 0.09	-23.78	0	15.52	0	0	0	0	8.57	-94.04	0	-53.48	79.61	0	-30.32	-30.65	0	-8.12	13.02	0	-3.17
BRD-K61250553	CP	loperamide	opioid receptor agonist, atrial natriuretic peptide receptor antagonist	OPRM1, OPRD1, CACNA1A, CALM1, CYP2B6, CYP2C8, NPR2, OPRK1, POMC		0.00, 0.00	1.26, 0.56	-5.3	0	9.29	0	-34.09	0	0	0	0	0	0	0	6.54	-97.83	0	0	-7.65	0	0	0
BRD-A64092382	CP	mexiletine	sodium channel blocker, potassium channel blocker	SCN5A, AHR, CYP2B6, CYP2E1, KCNK2, KCNK3, SCN4A	Sodium channel blocker	0.00, 0.00	0.61, 0.13	-3.9	5.79	0	0	3.34	0	0	0	0	0	-12.66	35.36	2.04	-30.03	-13.18	-24.04	30.93	0	0	-0.78
BRD-K82381502	CP	acetylcholine	neurotransmitter of the peripheral and central nervous systems	ACHE, CHRM1, CHRM2, CHRM3, CHRM4, CHRM5, CHRNA2		0.00, 0.00	2.52, 0.67	85.9	0	0	0	0	0	-48.99	-36.28	NaN	0	0	61.08	0	0	37.62	72.48	0	49.72	NaN	41.01
BRD-A87606379	CP	nadolol	adrenergic receptor antagonist	ADRB1, ADRB2, ADRB3		0.00, 0.00	0.72, 0.11	0	0	0	0	-10.49	-30.82	12.07	9.15	-42.23	-0.21	0	-31.96	7.71	-63.2	0	-38.36	-74.26	-41.68	-49.77	-29.22
BRD-A24228527	CP	ofloxacin	antibiotic that inhibits DNA gyrase, topoisomerase inhibitor	TOP2A		0.00, 0.00	1.72, 0.47	0	0	0	0	0	0	0	0	NaN	0	0	-36.97	0	0	0	0	0	47.83	NaN	0
BRD-K77695569	CP	tiabendazole	quinol-fumarate reductase inhibitor			0.00, 0.00	0.77, 0.14	0	-2.93	16.28	0	-27.16	0	0	0	0	0	0	-36.64	36.78	0	0	9.94	-83.33	0	0	0
BRD-A94793051	CP	gestrinone	progesterone receptor antagonist, Estradiol 17 beta dehydrogenase stimulant, estrone sulfotransferase stimulant	PGR, AR, ESR1	Androgen receptor modulator, Progesterone receptor antagonist	5.56, 0.00	1.31, 0.41	90.22	0	0	68.64	79.24	0	96.5	0	NaN	61.86	61.89	-29.74	-90.74	0	0	0	0	-28.21	NaN	-4.44
BRD-K87555556	CP	amiodarone	acetylcholine receptor ligand, adrenergic receptor antagonist, ATP-sensitive potassium channel inhibitor, HCN (hyperpolarization activated cyclic nucleotide gated) channel modulator, polarization inhibitor, potassium channel antagonist, Sodium Channel Blockers, voltage-gated sodium channel blocker	KCNH2, ADRB1, CACNA1H, CACNA2D2, CHRM3, CYP2C8, KCNA7, SCN5A		0.00, 0.00	1.08, 0.25	-74.06	0	93.94	74.3	0	72.17	0	0	NaN	28.38	-97.28	0	-54.5	0	0	0	0	0	NaN	0
BRD-K93433262	CP	alfacalcidol	hypercalcaemic agent, vitamin D receptor agonist	VDR, CYP27B1, CYP3A5	Vitamin D receptor agonist	0.00, 0.00	1.53, 0.51	29.05	0	0	0	0	0	0	-38.53	NaN	0	67.81	91.14	-40.62	0	0	0	69.52	13.29	NaN	54.78
BRD-K29458283	CP	chlorambucil	DNA damaging, DNA inhibitor			0.00, 0.00	0.51, 0.16	0	0	20.05	17.78	77.59	0	0	6.2	0	0.04	0	-5.04	18.1	0	-27.6	0	-8.7	58.31	58.66	0.03
BRD-A75368507	CP	demeclocycline	30S ribosomal subunit inhibitor		Bacterial 30S ribosomal subunit inhibitor	0.00, 0.00	1.13, 0.25	0	-21.75	59.03	0	-70.89	0	0	0	NaN	0	0	0	49.85	0	-92.43	-58.09	66.73	0	NaN	0
BRD-K63630713	CP	etacrynic-acid	not applicable, sodium/potassium/chloride transporter inhibitor	SLC12A1, ATP1A1, SLC12A2		0.00, 0.00	0.82, 0.19	0	0	0	0	45.54	0	0	0	NaN	0	0	5.69	0	0	19.75	-58.2	0	0	NaN	0
BRD-K12219985	CP	glipizide	sulfonylurea, ATP channel blocker, ATP-sensitive potassium channel antagonist, insulin secretagogue	ABCC8, KCNJ10, KCNJ11, PPARG	KCNJ11 modulator	0.00, 0.00	0.94, 0.19	0	18.35	0	0	0	0	84.66	0	0	0	0	52.39	-25.59	0	8.87	0	87.9	0	78.34	6
BRD-K15262564	CP	mupirocin	isoleucyl-tRNA synthetase inhibitor			0.00, 0.00	2.06, 0.55	0	0	0	0	0	0	89.87	76.5	NaN	0	0	-35.4	0	0	0	0	90.55	0	NaN	0
BRD-K10995081	CP	perphenazine	dopamine receptor, dopamine receptor antagonist	DRD2, CALM1, DRD1, HRH1, HTR2A, HTR2C, HTR6, HTR7	Dopamine receptor antagonist	0.00, 0.00	1.30, 0.53	0	-14.62	39.15	-13.09	-60.48	-33.57	24.37	7.86	-28.41	-0.67	0	-14.05	31.21	-19.01	0	-42.56	-51.67	-4.54	-78.61	-1.26
BRD-K43887077	CP	dopamine	dopamine receptor agonist	DRD2, DRD1, DRD3, DRD4, DRD5, DBH, HTR1A, HTR7, SLC6A2, SLC6A3, SLC6A4		0.00, 0.00	0.88, 0.34	12.3	42.53	0	0	0	0	-54.29	0	0	0	6.66	70.05	35.17	-11.47	-41.99	0	-32.88	8.3	0	1.34
BRD-A31800922	CP	procyclidine	anticholinergic	CHRM1, CHRM2, CHRM3, CHRM4		5.56, 0.00	1.05, 0.30	0	0	57.63	95.83	0	0	0	0	NaN	0	0	-15.49	0	0	-33.71	-85.67	-64.97	-5.23	NaN	-11.06
BRD-K77987382	CP	mebendazole	acetylcholinesterase inhibitor, microtubule inhibitor, tubulin inhibitor	TUBA1A, TUBB, TUBB4B	Tubulin inhibitor	0.00, 0.00	1.63, 0.59	0	0	0	0	0	0	17.45	0	0	0	0	94.81	-85.16	-60.99	-35.52	0	0	59.22	0	-0.21
BRD-K21317336	CP	phentolamine	adrenergic receptor antagonist	ADRA1A, ADRA2A, ADRA1B, ADRA1D, ADRA2B, ADRA2C		0.00, 0.00	1.24, 0.47	-18.11	0	0	0	0	0	0	0	NaN	0	17.82	93.46	0	0	80.5	0	0	-48.79	NaN	5.78
BRD-A55815733	CP	phylloquinone	antifibrinolytic agent, gamma carboxylase enzyme	BGLAP, GGCX		0.00, 0.00	1.17, 0.43	0	0	0	0	-77.79	-97.87	0	0	NaN	0	44.11	0	0	0	0	-62.28	84.28	-32.97	NaN	0
BRD-A53952395	CP	prilocaine	anesthetic	SCN5A		0.00, 0.00	1.05, 0.44	30.64	0	0	0	0	0	0	0	NaN	0	-28.05	0	-83.6	0	0	0	0	0	NaN	0
BRD-A84481105	CP	thioridazine	acetylcholine receptor ligand, dopamine receptor, dopamine receptor antagonist, mucosa associated lymphoid tissue lymphoma translocation protein 1 (MALT1) inhibitor	DRD1, DRD2, HTR2A, ADRA1A, ADRA1B, CHRNA7, DRD5, HRH1, HTR1A, HTR2C, HTR6, HTR7, KCNH2, MALT1	Dopamine receptor antagonist	0.00, 0.00	1.84, 0.60	0	0	0	0	0	-10.91	0	0	0	0	-44.94	0	0	0	0	0	-67.28	0	-59.86	-0.39
BRD-K91699951	CP	benzonatate	non-narcotic cough suppressant thought to act as a local anesthetic	SCN5A		0.00, 0.00	0.69, 0.10	0	0	0	0	0	-14.13	0	0	0	0	4.22	39.21	0	0	-55.28	-35.84	0	0	-15.33	-0.04
BRD-A78322124	CP	dobutamine	adrenergic receptor agonist	ADRB1, ADRB2, ADRA1A	Beta-adrenergic receptor agonist	0.00, 0.00	0.75, 0.14	22.62	43.8	0	0	-47.57	0	0	-52.49	0	0	0	81.75	30.98	0	-86.3	-64.82	0	9.95	0	0.13
BRD-K55127134	CP	fluphenazine	dopamine receptor antagonist, acetylcholine receptor ligand, dopamine receptor, histamine receptor antagonist, serotonin receptor antagonist	DRD2, DRD1, CALM1, CHRNA7, DRD5, HRH1, HTR2A, HTR6, HTR7	Dopamine receptor antagonist	0.00, 0.00	1.40, 0.49	0	0	0	0	0	0	16.04	0	0	0	-7.87	-97.06	0	0	0	0	0	-43.28	0	-0.04
BRD-K06926592	CP	tretinoin	RAR agonist, RAR receptor binder, retinoid receptor agonist, ROR ligand	RARG, RORB, ALDH1A1, ALDH1A2, GPRC5A, NR0B1, NR2C2, PPARD, RARA, RARB, RARRES1, RORC, RXRB, RXRG	Retinoid receptor agonist	5.00, 0.00	0.84, 0.17	0	41.22	0	0	0	0	73	0	0	0	-59.1	95.88	29.51	87.06	-39.45	0	93.31	0	0	45.94
BRD-K20655524	CP	mefexamide	psychostimulant			0.00, 0.00	0.80, 0.31	-10.87	0	0	0	0	0	0	0	0	0	23.89	51.01	0	40.36	0	0	0	85.17	-86.49	7.28
BRD-K77641333	CP	naphazoline	adrenergic receptor agonist, peptide agonist	ADRA1A, ADRA2A		0.00, 0.00	1.15, 0.33	-26.55	0	0	0	0	0	0	0	0	0	-53.55	80.86	0	0	76.59	-79.99	0	13.39	0	0.53
BRD-A97701745	CP	pindolol	adrenergic receptor antagonist	ADRB1, ADRB2, HTR1A, HTR1B, HTR2A, HTR2B		0.00, 0.00	1.35, 0.31	0	0	0	0	0	0	0	21.55	0	0	0	-33.82	0	-35.44	0	0	27.46	-46.42	-39.26	-19.77
BRD-A48430263	CP	pioglitazone	PPAR receptor agonist, insulin sensitizer, adiponectin expression enhancer, thiazolidinedione	PPARG, INS, TRPM3	PPAR receptor agonist	0.00, 0.00	0.41, 0.10	28.68	-20.5	0	11.34	0	0	30.62	0	-26.3	0.02	20.38	-12.44	-43.16	-14.89	-44.01	-24.23	-33.23	0	75.68	-5.39
BRD-K32318651	CP	acyclovir	DNA polymerase inhibitor, DNA directed DNA polymerase inhibitor	PNP		0.00, 0.00	1.99, 0.50	23	-15.65	0	0	-52.47	0	0	-6.69	0	-1.13	-15.94	-42.64	0	0	-35.61	0	0	0	0	-2.61
BRD-A09056319	CP	alfuzosin	adrenergic receptor antagonist	ADRA1A, ADRA1D, ADRA1B, KCNH2		0.00, 0.00	0.57, 0.11	0	0	0	6.68	0	0	44.32	0	91.22	0.04	58.35	53.4	8.54	0	-15.76	0	-31.48	-46.39	0	0.67
BRD-K53737926	CP	amitriptyline	norepinephrine inhibitor, serotonin receptor inhibitor, sigma receptor inhibitor	CHRM1, CHRM2, CHRM3, CHRM4, CHRM5, HRH1, HTR6, SLC6A2, SLC6A4, ADRA1A, ADRA1B, ADRA1D, ADRA2A, ADRB1, ADRB2, ADRB3, HRH2, HRH4, HTR1A, HTR1B, HTR1D, HTR2A, HTR2C, HTR7, KCNA1, KCND2, KCND3, KCNQ2, KCNQ3, NTRK1, NTRK2, OPRD1, OPRK1, OPRM1, SIGMAR1	Serotonin receptor antagonist	0.00, 0.00	1.08, 0.27	0	0	0	0	0	0	0	-11.63	0	0	-27.68	-75.7	-6.88	0	0	-28.49	0	-73.48	0	-3.74
BRD-K55044200	CP	amoxicillin	cell wall synthesis inhibitor, PBPA inhibitor	SLC15A1		0.00, 0.00	1.64, 0.45	0	42.37	0	0	0	0	0	0	NaN	0	58.06	76.08	0	-87.98	0	0	0	10.52	NaN	1.27
BRD-K97061094	CP	azacyclonol	ataractive drug used to diminish hallucinations	HRH1		0.00, 0.00	0.89, 0.14	28.54	0	0	0	47.62	-20.07	69.34	0	0	0.67	0	-30.21	0	26.56	0	60.04	39.31	12.5	0	1.62
BRD-A91008255	CP	bepridil	calcium channel blocker, L-type calcium channel blocker	ATP1A1, CACNA1A, CACNA1C, CACNA1H, CACNA2D2, CALM1, KCNQ1, KCNQ4, PDE1A, PDE1B, SCN5A, TNNC1		0.00, 0.00	0.27, 0.05	-16.77	0	8.88	0	0	0	0	0	-17.02	0	0	0	33.67	-32.4	-30.12	44.44	0	-15.38	-37.83	-1.38
BRD-A39230911	CP	chlorphensin	muscle relaxant			5.56, 5.56	0.85, 0.26	11	97.95	0	0	-77.52	0	0	64.76	NaN	0.18	25.09	78.29	59.82	24.33	-39.55	64.89	23.59	-35.72	NaN	30.11
BRD-A26384407	CP	chlortalidone	carbonic anhydrase inhibitor, diuretic, sodium ion tranport inhibitor	CA7, CA1, CA12, CA14, CA4, SLC12A1		0.00, 0.00	0.86, 0.15	0	-1.76	3.33	0	0	0	0	0	0	0	0	-34.89	-6.68	3.49	-21.1	-39.3	-14.04	10.47	0	-1.48
BRD-K73109821	CP	diazoxide	ATP channel activator, potassium channel activator	ATP1A1, CA1, CA2, KCNJ11, KCNMA1, SLC12A3		0.00, 0.00	1.05, 0.27	0	0	16.47	0	43.54	0	0	11.99	0	0.42	38.36	40.05	31.36	-8.87	0	0	0	-14.19	-47.02	1.09
BRD-K68507560	CP	dicycloverine	acetylcholine receptor antagonist, anticholinergic	CHRM1, CHRM2, CHRM3		0.00, 0.00	0.75, 0.18	17.51	0	-38.39	0	-77.58	31.25	-16.95	0	0	-0.25	-7.23	-17.16	-42.8	0	0	0	0	0	0	-0.07
BRD-K01663662	CP	diphenidol	acetylcholine receptor ligand	CHRM1, CHRM3, CHRM4, CHRM2		5.00, 0.00	1.07, 0.27	0	0	0	0	69.83	20.95	66.99	0	0	1.09	-30.03	-36.88	0	47.51	-87.76	-21.11	0	6.8	95.85	-4.69
BRD-A44008656	CP	doxylamine	histamine receptor antagonist	HRH1, CHRM1		0.00, 0.00	0.36, 0.09	0	-3.86	0	0	0	0	0	0	0	0	-19.54	-28.57	0	0	-57.75	0	7.82	0	0	-0.88
BRD-K63550407	CP	erythromycin	NFkB pathway inhibitor, 50S ribosomal subunit inhibitor, motilin receptor agonist, RPLV inhibitor	CYP3A4, MLNR		0.00, 0.00	1.20, 0.44	0	0	-79.57	0	0	0	0	0	0	0	3.29	-36.29	-66.69	0	0	0	0	32.45	0	0
BRD-K12513978	CP	fenbufen	cyclooxygenase inhibitor	PTGS1, PTGS2	Cyclooxygenase inhibitor	0.00, 0.00	0.89, 0.24	0	0	0	0	-27.4	0	27.49	0	32.37	0	23.19	-34.51	0	0	-61.93	0	12.97	0	16.76	0.32
BRD-K50388907	CP	fenofibrate	PPAR receptor agonist, apolipoprotein expression enhancer, lipase clearing factor inhibitor	PPARA, APOA1, CYP2C19, CYP2C8, MMP25		0.00, 0.00	1.01, 0.25	-29.48	-72.01	-47.71	0	-32.13	0	0	0	0	-11.28	-23.17	-49	77.29	-51.77	-51.88	0	-82.39	-45.98	-83.62	-53.06
BRD-K47639036	CP	flavoxate	acetylcholine receptor antagonist	CHRM1, CHRM2		0.00, 0.00	1.10, 0.34	0	0	67.69	38.43	60.42	76.76	0	0	0	15.48	0	-36.88	74.83	54.9	0	-23.77	0	11.45	0	0.05
BRD-A25234499	CP	aminoglutethimide	antiglucocorticoid, aromatase inhibitor, corticosteroid antagonist, steroid sulfatase inhibitor	CYP19A1, CYP11A1, NR3C1		0.00, 0.00	0.45, 0.10	0	0	20.22	0	25.31	0	18.16	5.41	0	0.7	43.34	-38.45	0	86.19	-6.02	24.08	19.12	0	-86.83	1.97
BRD-A75552914	CP	isoxicam	cyclooxygenase inhibitor	PTGS1, PTGS2		0.00, 0.00	1.00, 0.19	34.5	0	0	82.74	36.29	0	0	0	0	0.92	6.94	48.3	10.01	30.42	0	85.41	0	66.32	0	23.55
BRD-A97739905	CP	ketoprofen	cyclooxygenase inhibitor	PTGS2, PTGS1, CXCR1, SLC5A8		0.00, 0.00	1.07, 0.39	0	0	0	-57.79	0	-23.59	0	0	-79.71	-1.62	-23.74	36.18	60.23	47.78	0	53.56	0	0	0	26.25
BRD-K92778217	CP	mefenamic-acid	cyclooxygenase inhibitor	PTGS2, PTGS1, KCNQ1, TRPM3		0.00, 0.00	1.11, 0.33	0	0	0	0	0	0	0	-14.5	0	0	-19.39	62.15	-3.08	0	3.44	0	35.38	31.03	0	2.18
BRD-K07237224	CP	moclobemide	monoamine oxidase inhibitor	MAOA, CYP2C19, MAOB		0.00, 0.00	0.95, 0.32	0	-37.44	0	0	0	NaN	0	0	NaN	0	-6.6	-26.49	0	0	0	NaN	0	-6.95	NaN	-1.48
BRD-A26711594	CP	nicardipine	calcium channel blocker, L-type calcium channel blocker	CACNA1C, ADORA3, ADRA1A, ADRA1B, ADRA1D, CACNA1D, CACNA2D1, CACNB2, CALM1, CHRM1, CHRM2, CHRM3, CHRM4, CHRM5, PDE1A, PDE1B		0.00, 0.00	0.55, 0.06	0	0	5.31	15.72	0	0	3.15	0	0	0.02	0	3.22	60.35	13.22	20.91	-29.28	3.76	-6.57	43.82	0.88
BRD-K97752965	CP	nicorandil	ATP channel activator, nitric oxide donor, potassium channel agonist	ABCC9, KCNJ11, KCNJ8		0.00, 0.00	2.11, 0.73	26.24	13.87	0	0	0	NaN	68.01	-12.63	NaN	2.18	-18.61	0	0	-65.73	0	NaN	25.95	40.15	NaN	0.6
BRD-K12539581	CP	nocodazole	tubulin inhibitor, Tubulin Polymerization Inhibitors	HPGDS	Tubulin inhibitor	0.00, 0.00	1.52, 0.57	8.85	-50.38	-82.2	0	-47.65	0	0	0	0	-1.23	31.38	-30.06	-49.19	66.51	0	-49.34	0	44.06	0	-0.92
BRD-A42759514	CP	ornidazole	antiprotozoal agent			0.00, 0.00	0.88, 0.17	0	35.07	41.44	0	6.28	18.83	0	14.08	0	1.49	35.03	-35.36	-21.49	45.95	-50.01	32.15	-19.8	57.29	0	17.14
BRD-A23072235	CP	pheniramine	acetylcholine receptor antagonist	HRH1		0.00, 0.00	0.61, 0.11	-19.3	-65.85	0	46.93	0	51.1	54.62	-41.45	0	3.14	-11.68	22.73	-70.15	0	-52.23	0	0	-80.6	0	-15.09
BRD-A21858158	CP	praziquantel	membrane permeability enhancer, schistosomicide			0.00, 0.00	0.72, 0.16	-96.53	0	53.08	0	26.99	0	0	18.83	0	1.23	-88.76	59.15	32.74	-41	58.2	-61.56	65.94	17.83	0	22.77
BRD-K30816563	CP	ranitidine	histamine receptor antagonist	HRH2, SLC22A2		0.00, 0.00	1.02, 0.31	0	32.05	0	0	0	0	0	0	35.15	0	-13.29	0	0	0	-30.36	53.97	-18.24	59.5	-21.7	-1.94
BRD-K36616567	CP	doxepin	histamine receptor antagonist, adrenergic transmitter uptake inhibitor, histamine receptor inhibitor, norepinephrine reputake inhibitor, serotonin reuptake inhibitor, tricyclic antidepressant	HRH1, HRH2, SLC6A2, SLC6A4, ADRA1A, ADRA1B, ADRA1D, ADRA2A, ADRA2B, ADRA2C, CHRM1, CHRM2, CHRM3, CHRM4, CHRM5, CYP2C19, DRD2, HRH4, HTR1A, HTR2A, HTR2B, HTR2C, HTR6, KCNH2, SLC6A3		0.00, 0.00	0.76, 0.17	0	0	0	52.38	0	0	-38.71	0	32.2	0	13.75	-80.26	0	-27.75	0	52.21	-62.19	-81.16	21.53	-10.25
BRD-A31521121	CP	methocarbamol	muscle relaxant	CA1		0.00, 0.00	1.09, 0.24	0	0	0	41.55	12.14	0	0	68.93	0	1.3	0	-57.22	31.21	-61.03	7.86	-42.55	-28.11	25.02	0	-14.05
BRD-K91263825	CP	nortriptyline	PI3K inhibitor, potassium channel blocker, tricyclic antidepressant (TCA)	KCNJ10, SLC6A2, SLC6A4, ADRA1A, ADRA1B, ADRA1D, ADRA2A, ADRA2B, ADRA2C, ADRB1, ADRB2, ADRB3, CHRM1, CHRM2, CHRM3, CHRM4, CHRM5, CYP2C19, DRD2, HRH1, HTR1A, HTR2A, HTR2C, HTR6, PGRMC1, PIK3CD, SIGMAR1	Tricyclic antidepressant	0.00, 0.00	1.60, 0.50	-93.48	0	0	-59.87	0	-43.49	0	-10.25	-90.17	-30.88	-8.84	0	0	-79.68	0	-88.45	0	-90.2	0	-10.55
BRD-K79425933	CP	benperidol	dopamine receptor antagonist	DRD2		0.00, 0.00	1.01, 0.39	0	0	0	70.99	20.6	-65.43	62.67	7.03	0	1.48	9.12	26.75	73.69	-82.36	54.23	0	0	14.34	0	2.08
BRD-K66876909	CP	linezolid	50S ribosomal subunit inhibitor, protein synthesis inhibitor, monoamine oxidase inhibitor	MAOA		0.00, 0.00	1.05, 0.20	0	0	0	-83.17	33.25	0	0	0	53.29	0	0	-30.97	0	0	42.16	0	0	-21.07	-84.93	-0.88
BRD-K35559145	CP	levomepromazine	dopamine receptor	ADRA1A, ADRA1B, ADRA1D, ADRA2A, ADRA2B, ADRA2C, CHRM1, CHRM2, CHRM3, CHRM4, CHRM5, DRD1, DRD2, DRD3, DRD4, DRD5, HRH1, HTR2A, HTR2C	Dopamine receptor antagonist	0.00, 0.00	0.80, 0.26	0	0	0	0	0	0	-71.79	0	-43.22	0	0	49.94	0	35.31	77.63	0	0	0	-85.61	1.44
BRD-K28912512	CP	nicotinamide	oxidoreductase stimulant, protein synthesis stimulant	PARP1, AOX1, BST1, CYP2E1, LDHA, SIRT5		0.00, 0.00	2.00, 0.57	3.59	0	0	0	0	0	0	0	0	0	43.16	0	0	0	0	0	0	15.9	-92.04	0
BRD-K13571841	CP	pepstatin	aspartic protease inhibitor	CTSB, CTSD, CTSL, REN		5.56, 0.00	2.32, 0.85	-4.14	0	-36.95	0	0	0	0	0	NaN	0	-5.97	-40.89	75.4	75.52	42.61	97.23	56.49	73.87	NaN	76.8
BRD-K85090592	CP	pilocarpine	acetylcholine receptor agonist	CHRM3, CHRM1, CHRM2, CHRM4, CHRM5		0.00, 0.00	1.15, 0.33	8.17	0	-37.62	0	0	NaN	0	5.98	NaN	0.03	-11.7	41.81	31.4	-13.99	47.12	NaN	0	4.48	NaN	7
BRD-A08187463	CP	racecadotril	enkephalinase inhibitor, membrane metalloendopeptidase inhibitor, neprilysin inhibitor	MME		0.00, 0.00	0.98, 0.31	0	0	0	-11.93	16.65	-11.14	0	12.68	0	0	22	9.18	-49.22	6.6	14.27	-16.08	-61.65	0	0	-0.25
BRD-K50938287	CP	sumatriptan	serotonin receptor agonist	HTR1D, HTR1B, HTR1A, HTR1F, HTR1E, HTR5A, HTR6, HTR7		0.00, 0.00	0.84, 0.25	0	0	0	0	0	NaN	0	0	NaN	0	17.9	28.78	0	-32.36	-62.65	NaN	0	7.96	NaN	2.33
BRD-K32164935	CP	tolazamide	ATP channel blocker	KCNJ1, KCNJ10		0.00, 0.00	0.97, 0.33	0	0	-5.46	-86.6	0	0	0	0	-32.89	-0.18	-12.02	14.78	17.68	-56.43	-30.2	0	-30.66	0	-48.31	-7.44
BRD-A60197193	CP	amisulpride	dopamine receptor antagonist	DRD2, DRD3, HTR2A, HTR7		0.00, 0.00	0.55, 0.09	0	0	0	-8.51	0	-85.44	-21.56	0	NaN	-0.32	-7.66	44.32	-38.44	19.14	-11.99	0	18.14	9.18	NaN	1.69
BRD-A68723818	CP	brompheniramine	histamine receptor antagonist	HRH1, CHRM1, CHRM2, CHRM3, CHRM4, CHRM5		0.00, 0.00	0.94, 0.28	-3.97	0	0	0	0	0	59.31	0	0	0	-42.44	0	33.79	-21.49	-20.85	0	43.22	14.54	-26.43	-1.44
BRD-K79145749	CP	dibenzepin	norepinephrine reuptake inhibitor			0.00, 0.00	0.90, 0.27	0	0	44.79	0	0	-38.35	59.16	-6.36	64.95	1.56	0	59.43	0	-68.39	34.93	24.78	0	9.64	0	1.06
BRD-K93280214	CP	gabazine	GABA receptor antagonist	GABRA1, GABRA2, GABRA3, GABRA4, GABRA5, GABRA6, GABRG2		0.00, 0.00	0.88, 0.17	-15.21	0	0	-34.57	0	0	0	11.12	30.71	0	-15.82	-18.27	0	-73.4	-40.53	43.85	-47.25	10.06	0	-6.91
BRD-K76304753	CP	phenazopyridine	unidentified pharmacological activity	SCN1A		0.00, 0.00	0.52, 0.19	15.32	0	-42.82	78.88	76.76	0	0	0	-79.09	0.42	13.15	82.35	77.51	33.82	91.48	34.52	58.84	44.13	-91.52	47.01
BRD-K15933101	CP	ropinirole	dopamine receptor agonist, dopamine receptor modulator	DRD2, DRD3, ADRA2A, ADRA2B, ADRA2C, DRD1, DRD4, DRD5, HTR1A, HTR1B, HTR1D, HTR2A, HTR2B, HTR2C		0.00, 0.00	0.89, 0.31	-5.47	4.99	0	0	0	0	0	0	57.19	0	-37.06	47.41	0	-9.77	0	0	0	0	36.35	0
BRD-K86204871	CP	terconazole	cell wall synthesis inhibitor, sterol demethylase inhibitor		Sterol demethylase inhibitor	0.00, 0.00	0.58, 0.15	12.47	0	0	0	-33.31	33.85	-65.67	16.8	0	0.11	-61.45	-68.26	0	0	-58.2	-58.79	-93.97	-13.79	0	-49.09
BRD-A46393198	CP	tetramisole	alkaline phosphatase inhibitor			0.00, 0.00	1.20, 0.38	0.92	0	0	0	0	36.6	0	0	0	0	7.22	25.08	-49.94	0	41.97	-42.88	0	47.59	14.13	2.36
BRD-K72093121	CP	vidarabine	adenylyl cyclase inhibitor, DNA directed DNA polymerase inhibitor, viral DNA synthesis inhibitor	ADCY5	Ribonucleotide reductase inhibitor	0.00, 0.00	0.84, 0.34	0	24.75	0	0	-75.75	0	0	-7.37	NaN	0	0	-60.39	0	0	0	0	0	-37.23	NaN	0
BRD-A31159102	CP	fluoxetine	selective serotonin reuptake inhibitor (SSRI), serotonin transporter (SERT) inhibitor, serotonin uptake inhibitor, Sodium Channel Blockers	SLC6A4, ANO1, CYP2C19, HTR2B		0.00, 0.00	1.32, 0.30	-4.31	-14.19	-6.92	0	-30.79	-32.44	-6.08	-12.22	0	-0.46	-55.18	0	-14.26	-99.36	6.7	-83.16	4.76	-69.56	0	-49.24
BRD-K77925998	CP	quipazine	serotonin receptor agonist	HTR2A, HTR3A, HTR3B, HTR1A, HTR1D, HTR2B, HTR2C, HTR6, SLC6A4		0.00, 0.00	0.84, 0.26	5.62	0	-8.26	0	0	0	0	0	-34.59	0	25.02	-24.06	0	41.31	-47.69	0	0	0	0	0
BRD-K19111024	CP	clofibric-acid	PPAR receptor agonist	PPARA		0.00, 0.00	1.40, 0.38	9.12	0	0	0	0	14.72	0	12.63	-74.87	1.34	0	0	0	25.08	0	0	0	4.43	-85.09	0
BRD-K38055836	CP	etamivan	respiratory stimulant			0.00, 0.00	1.30, 0.49	0	0	-58	0	0	0	0	73.02	0	0	33.78	-48.51	-23.22	41.31	-33.32	-18.31	-37.08	0	0	-8.59
BRD-K63979671	CP	etifenin	compound used in hepatobiliary scans of the liver			0.00, 0.00	0.73, 0.20	0	0	0	42.48	0	0	0	-15.11	0	0	2.29	-5.9	0	-94.34	-46.44	0	-63.19	0	0	-5.58
BRD-K35531059	CP	molsidomine	activator of soluble guanylyl cyclase, nitric oxide donor, nitric oxide stimulant	GUCY1A3		0.00, 0.00	0.84, 0.31	-23.99	0	0	0	0	0	0	-33.45	0	0	-2.78	0	0	42.44	-27.17	56.32	0	-6.71	0	-0.11
BRD-K14993104	CP	bemegride	chemoreceptor agonist	GABRA1		0.00, 0.00	0.85, 0.27	17.11	0	0	-33.94	0	0	0	10.88	0	0	0	22.43	0	17.54	-39.15	0	37.3	15.42	0	1.34
BRD-K21450440	CP	benzthiazide	carbonic anhydrase inhibitor	CA2, CA1, CA12, CA4, CA9, SLC12A3		0.00, 0.00	1.08, 0.26	-7.72	0	67.68	-14.36	47.61	0	30.13	0	0	0.6	2.49	0	-67.28	0	-68.86	0	80.35	0	0	0
BRD-A29485665	CP	bicalutamide	androgen receptor antagonist	AR, CYP2C19		5.00, 5.00	0.67, 0.17	0	0	13.44	0	5.45	0	91.84	0	0	0.03	7.96	53.84	-15.62	26.86	21.47	0	99.19	3.8	0	3.7
BRD-A77291778	CP	cyclopentolate	acetylcholine receptor antagonist	CHRM1		0.00, 0.00	0.55, 0.11	0	0	0	57.69	-64.12	-30.32	0	0	0	0	-8.51	11.25	15.62	-35.43	-40.06	58.94	0	-42.38	-36.63	-6.9
BRD-K22193694	CP	dioxybenzone	topical sunscreen agent			0.00, 0.00	0.84, 0.14	38.07	29.61	0	47.57	0	0	0	0	0	1.23	5.89	47.62	-25.53	28.38	0	-68.67	0	0	0	0.53
BRD-A16311756	CP	profenamine	butyrylcholinesterase inhibitors, cholinergic receptor antagonist, glutamate receptor antagonist	CHRM1, BCHE, CHRM2, GRIN3A		0.00, 0.00	1.26, 0.40	-71.83	0	0	-44.58	0	0	32.14	-69.24	NaN	-4.16	-10.68	-86.48	32.71	-79.76	0	0	-53.76	-9.57	NaN	-12.58
BRD-A73368467	CP	fexofenadine	histamine receptor antagonist	HRH1		5.00, 0.00	0.72, 0.16	9.24	0	0	0	0	0	0	0	0	0	-7.85	14.15	-6.11	84.92	0	19.06	95.36	0	55.82	11.06
BRD-A74980173	CP	gatifloxacin	topoisomerase inhibitor, DNA gyrase inhibitor		Bacterial DNA gyrase inhibitor	0.00, 0.00	1.95, 0.56	0	0	0	0	0	-81.34	0	0	0	0	13.67	14.77	0	32.75	-86.99	-90.6	46.29	0	0	3.59
BRD-K80396088	CP	gliquidone	sulfonylurea, ATP channel blocker, ATP-sensitive potassium channel antagonist, insulin secretagogue	ABCC8, KCNJ10, KCNJ11, KCNJ8	KCNJ11 modulator	5.00, 5.00	0.72, 0.24	8.98	0	0	57.23	-29.63	0	0	4.42	98.1	0.75	-69.17	21.32	0	33.76	0	-52.72	0	-78.2	44.34	-2.18
BRD-K46424862	CP	hymecromone	monoamine oxidase inhibitor	MAOA		0.00, 0.00	0.81, 0.25	27.21	52.7	0	26.41	0	0	0	0	NaN	0.92	0	0	0	-65.21	0	0	18.79	0	NaN	0
BRD-A44090213	CP	indoprofen	cyclooxygenase inhibitor, platelet aggregation inhibitor, prostanoid receptor inhibitor	PTGS1, PTGS2, CXCR1, CXCR2	Cyclooxygenase inhibitor	0.00, 0.00	0.86, 0.19	-79.52	0	0	0	0	-74.69	0	9.17	NaN	0	0	-16.66	19.85	0	65.72	0	0	18.8	NaN	0.42
BRD-A37492983	CP	iocetamic-acid	molecule used as a contrast medium			5.56, 5.56	0.77, 0.35	0	0	0	86.52	0	0	-50.52	6.03	NaN	0	11.55	0	52.76	99.93	0	59.31	29.18	21.44	NaN	14.17
BRD-K67261995	CP	adipiodone	serum albumin binder	ALB		0.00, 0.00	0.93, 0.32	43.93	0	0	0	70.78	32.03	0	0	0	1.55	-13.1	-11.8	0	0	0	21.13	71.13	0	62.13	1.16
BRD-A42628519	CP	iopanoic-acid	radiopaque medium			0.00, 0.00	1.26, 0.73	0	0	0	-49.88	0	-95.27	0	0	0	0	-11.74	0	51.83	22.52	-52.19	-64.38	82.02	33.01	-70.89	9.12
BRD-K33453211	CP	levocabastine	histamine receptor antagonist	HRH1, NTSR2		0.00, 0.00	0.60, 0.17	0	0	0	0	0	0	0	-6.58	0	0	9.77	0	-78.94	-14.53	-37.04	83.1	0	-17.55	0	-3.98
BRD-K89152108	CP	liothyronine	thyroid hormone function stimulant	THRA, THRB		0.00, 0.00	0.84, 0.28	-11.26	0	0	0	0	75.17	0	0	NaN	0	30.43	0	-68.76	0	62.18	0	0	2.56	NaN	0.18
BRD-A83937277	CP	mephenytoin	cytochrome P450 substrate	SCN5A, CYP2C19		0.00, 0.00	1.45, 0.38	46.83	0	-82.4	0	0	0	-30.91	0	NaN	0	-6.07	0	0	41.95	-68.66	0	-39.89	0	NaN	-0.56
BRD-K65417056	CP	meprylcaine	anesthetic			0.00, 0.00	0.45, 0.11	0	39.5	0	0	0	0	0	0	0	0	11.45	0	0	0	0	-77.28	0	23.59	0	0
BRD-K67080878	CP	milrinone	phosphodiesterase inhibitor	PDE3A, PDE2A, PDE3B, PDE5A		0.00, 0.00	0.42, 0.07	0	10.98	0	15.1	0	0	0	0	0	0	0	-9.88	12.19	12.01	-7.16	0	0	0	0	0
BRD-K66615216	CP	moxifloxacin	DNA gyrase inhibitor, topoisomerase inhibitor	TOP2A	Bacterial DNA gyrase inhibitor	5.00, 0.00	0.51, 0.09	0	0	0	20.2	-82.49	0	0	0	0	0	-11.98	26.42	0	41.27	0	-59.13	0	-7.38	97.1	1.13
BRD-A58048407	CP	nimodipine	calcium channel blocker, L-type calcium channel blocker	CACNA1C, NR3C2, AHR, CACNA1D, CACNA1F, CACNA1S, CACNB1, CACNB2, CACNB3, CACNB4, CFTR		0.00, 0.00	0.64, 0.13	0	0	0	0	-2.66	0	7.31	0	0	0	0	-10.45	68.53	17.95	-4.67	-6.39	4.91	6.17	13	0.35
BRD-A02006392	CP	nitrendipine	calcium channel blocker, L-type calcium channel blocker	CACNA1C, CACNA1D, CACNA2D1, CACNA1H, CACNA1S, CACNA2D2, CACNB2, CACNG1, KCNN4		0.00, 0.00	0.77, 0.17	7.12	54	0	61.41	9.64	12.02	0	10.9	-23.6	0.49	4.18	55.66	0	14.18	-17.37	28.15	-3.74	-5.94	-71.37	0.39
BRD-A36267905	CP	buphenine	adrenergic receptor agonist	ADRB2	Beta-adrenergic receptor agonist	0.00, 0.00	0.68, 0.27	-5.04	55.54	0	0	-49.71	0	0	8.58	0	0	-2.4	-70.1	-72.79	-87.15	-34.16	-97.8	-96.43	-20.71	-44.76	-75.69
BRD-A33447119	CP	oxfendazole	anthelmintic agent			5.00, 5.00	0.48, 0.13	-3.53	0	0	31.11	-19.92	-48.17	0	0	0	-0.14	31.65	0	98.16	62.95	39.59	43.95	20.22	36.81	23.58	25.7
BRD-K37991163	CP	paroxetine	cyclophilin inhibitor, norepinephrine reputake inhibitor, selective serotonin reuptake inhibitor (SSRI), serotonin reuptake inhibitor, serotonin uptake inhibitor	SLC6A4, CHRM1, CHRM2, CHRM3, CHRM4, CHRM5, HTR2A, SLC6A2		0.00, 0.00	1.65, 0.47	0	0	0	0	0	-23.99	-21.05	-40.92	0	-0.07	-8.94	-12.9	6.46	-15.91	0	0	0	-62.96	-47.57	-0.11
BRD-A18043272	CP	phensuximide	anticonvulsant			5.56, 0.00	0.60, 0.25	0	0	63.47	66.94	84.78	96.48	67.61	0	NaN	67.12	-61.8	-36.98	82.01	0	48.92	0	59.11	-8.54	NaN	11.87
BRD-K06388322	CP	pramipexole	dopamine receptor agonist	DRD3, DRD2, ADRA2A, ADRA2B, ADRA2C, DRD1, DRD4, DRD5, HTR1A, HTR1B, HTR1D, HTR2A, HTR2B, HTR2C		0.00, 0.00	1.11, 0.22	0	8.56	0	0	0	NaN	0	0	NaN	0	0	76.73	-38.97	16.1	-61.47	NaN	0	0	NaN	-0.25
BRD-K49111258	CP	prazosin	adrenergic receptor antagonist, adrenergic receptor blocker, CDK inhibitor	ADRA1A, ADRA1B, ADRA1D, ADRA2A, ADRA2B, ADRA2C, CDK1, KCNH2, KCNH6, KCNH7		0.00, 0.00	0.56, 0.13	14.28	-13.97	0	12.79	21.22	-58.56	0	-3.49	0	-0.02	-7.83	-9.71	-9.71	0	0	-36.71	-33.47	19.6	0	-0.6
BRD-K13032584	CP	procarbazine	DNA alkylating drug, transmethylation inhibitor			0.00, 0.00	0.78, 0.17	0	6.46	-29.58	0	0	0	0	10.99	0	0	-6.61	-24.53	0	0	0	20.11	0	0	0	0
BRD-K28183345	CP	proguanil	dihydrofolate reductase inhibitor	CYP2C19, DHFR		0.00, 0.00	0.90, 0.27	3.34	0	0	0	0	-43.35	0	0	0	0	50.31	0	0	0	92.61	-38.49	-37.69	-45.05	0	-1.2
BRD-A39390670	CP	rabeprazole	ATPase inhibitor, gastrin inhibitor	ATP4A, CYP2C19		0.00, 0.00	0.77, 0.14	-12.01	0	44.88	0	0	NaN	0	-3.17	NaN	-0.04	6.61	0	0	47.52	0	NaN	0	53.2	NaN	1.59
BRD-A07765530	CP	epinephrine	carbonic anhydrase activator, hormone, neurotransmitter	ADRA1A, ADRA1B, ADRA1D, ADRA2A, ADRA2B, ADRA2C, ADRB1, ADRB2, ADRB3, PAH, TNF		0.00, 0.00	1.24, 0.66	-48.62	0	0	-95.3	0	-97.77	0	0	NaN	-16.87	67.29	-55.75	53.01	0	-42.4	-97.61	0	3.94	NaN	-3.24
BRD-K53857191	CP	risperidone	dopamine receptor antagonist, serotonin receptor antagonist, adrenergic receptor antagonist	DRD2, HTR2A, ADRA1A, ADRA1B, DRD3, HRH1, HTR1A, HTR1D, HTR2C, ADRA1D, ADRA2A, ADRA2B, ADRA2C, CYP3A5, DRD1, DRD4, HTR1B, HTR1E, HTR1F, HTR6, HTR7		0.00, 0.00	0.63, 0.11	10.37	0	36.02	-12.3	-41.63	-31.96	0	0	0	-0.01	5.22	12.37	0	-34.84	-34.09	0	0	19.75	0	0.01
BRD-K89923877	CP	scopolamine	acetylcholine receptor antagonist	CHRM2, CHRM1, CHRM3, CHRM4, CHRM5, SI		0.00, 0.00	0.90, 0.19	0	0	0	-86.47	0	0	0	11.71	0	0	-3.04	-19.55	47.15	0	-26.14	-47.65	32.23	68.61	0	-1.02
BRD-A95939040	CP	sertaconazole	sterol demethylase inhibitor, cell wall synthesis inhibitor			0.00, 0.00	0.74, 0.25	0	0	0	55.64	0	0	0	0	0	0	0	-18.44	90.92	35.81	0	-14.48	0	-3.92	66.6	0.85
BRD-A92670106	CP	tocainide	sodium channel blocker, voltage-gated sodium channel blocker	SCN5A		0.00, 0.00	0.43, 0.11	0	0	-5.54	-7.05	0	0	0	0	NaN	0	0	-12.96	-19.99	20.88	-9.33	0	27.42	-21.65	NaN	-1.07
BRD-K73196317	CP	urapidil	adrenergic receptor antagonist, serotonin receptor agonist	HTR1A		0.00, 0.00	1.93, 0.51	15.49	0	0	0	0	NaN	0	-12.02	NaN	0	-10.63	44.98	0	0	-85.78	NaN	0	-5.48	NaN	-1.3
BRD-K50417881	CP	eticlopride	dopamine receptor antagonist	DRD2, DRD3, DRD4		0.00, 0.00	1.05, 0.25	-12.79	0	-54.14	0	0	-81.57	-23.13	0	NaN	-4.29	12.69	-42.69	0	-80.22	-38.48	0	-14.33	-6.7	NaN	-14.8
BRD-K52313696	CP	tacedinaline	HDAC inhibitor, cell cycle inhibitor	HDAC1		5.56, 5.56	0.49, 0.28	0	NaN	50.04	32.19	0	-23.75	0	0	99.12	1.09	0	NaN	-89.96	0	0	-32.72	0	17.35	73.74	0
BRD-K88742110	CP	BRD-K88742110	HDAC inhibitor, interleukin synthesis inhibitor	HDAC8, IL1B		0.00, 0.00	0.26, 0.17	0	0	-31.99	0	0	0	0	0	0	0	0	72.15	-49.08	0	0	-14.68	-10.52	0	0	-0.11
BRD-K77908580	CP	entinostat	HDAC inhibitor, cell cycle inhibitor	HDAC1, HDAC2, HDAC3, HDAC9	HDAC inhibitor	0.00, 0.00	1.00, 0.38	0	0	-72.58	0	0	0	0	0	-53.28	0	0	64.44	-41.9	-9.12	0	0	0	0	0	0
BRD-K85133207	CP	HDAC1-selective	HDAC inhibitor			0.00, 0.00	0.35, 0.22	0	NaN	0	0	0	0	-60.76	0	-59.17	0	0	NaN	0	0	0	-32.1	-20.09	30.8	0	0
BRD-K29313308	CP	HDAC3-selective	HDAC inhibitor	HDAC3		0.00, 0.00	0.56, 0.36	0	NaN	11.1	0	0	14.94	0	0	0	0	0	NaN	-19.07	0	0	14.57	17.06	0	0	0
BRD-K00627859	CP	tubastatin-a	HDAC inhibitor	HDAC6	HDAC inhibitor	5.00, 0.00	0.35, 0.25	0	0	0	36.78	0	-8.62	0	0	0	0	0	46.52	0	-34.99	0	-14.06	-42.61	0	95.8	-0.04
BRD-K09991945	CP	GSK-3-inhibitor-II	glycogen synthase kinase inhibitor, PKC inhibitor, superoxide dismutase expression inhibitor	GSK3B	Glycogen synthase kinase inhibitor, PKC inhibitor	0.00, 0.00	1.24, 0.44	-20.82	-71.26	-88.35	-20.68	0	45.12	-78.62	0	NaN	-57.47	-38.69	0	-62.77	-27.44	0	0	-94.65	27.9	NaN	-15.78
BRD-K07691486	CP	roscovitine	CDK inhibitor, apoptosis stimulant	CDK2, CDK9, CDK7, CDK1, CDK5	CDK inhibitor	0.00, 0.00	0.91, 0.40	0	0	75.52	-45.97	0	51.86	0	0	0	0	-86.07	15	-87.09	-26.69	36.19	94.62	0	0	-74.84	-34.32
BRD-K57080016	CP	selumetinib	MEK inhibitor, MAP kinase inhibitor	MAP2K1, MAP2K2	MEK inhibitor	0.00, 0.00	0.89, 0.32	0	0	0	0	30.64	0	0	0	0	0	-32.56	0	72.69	0	-37.89	0	0	63.41	0	0
BRD-K87909389	CP	alvocidib	CDK inhibitor, apoptosis stimulant, BCL inhibitor, cell cycle inhibitor, MCL1 inhibitor, survivin inhibitor, XIAP inhibitor	CDK2, CDK4, CDK1, CDK6, CDK7, CDK9, CDK5, CDK8, EGFR, PYGM, BCL2, BIRC5, CCNT1, MCL1, XIAP		0.00, 0.00	2.16, 0.70	0	0	-14.17	0	0	22.61	0	0	0	0	23.61	48.61	0	0	0	0	0	0	0	0
BRD-K56343971	CP	vemurafenib	RAF inhibitor, protein kinase inhibitor	BRAF, CYP2C19, CYP3A4, CYP3A5, RAF1	RAF inhibitor	5.00, 0.00	1.58, 0.60	8.06	4.93	0	-35.19	0	-24.8	0	0	0	0	18.15	91.77	81.53	-13.05	25.8	16.93	20.63	96.54	0	18.02
BRD-K59369769	CP	tozasertib	Aurora kinase inhibitor, Bcr-Abl kinase inhibitor, FLT3 inhibitor, JAK inhibitor, Abl kinase inhibitor, mitotic inhibitor	AURKA, AURKB, ABL1, AURKC, BCR, FLT3, JAK2, DDR2, LCK	Aurora kinase inhibitor	0.00, 0.00	0.77, 0.23	0	-13.38	10.86	0	33	0	0	0	0	0	-31.16	-53.82	41.38	0	37.09	-70.37	0	0	14.6	-0.67
BRD-K93918653	CP	quizartinib	FLT3 inhibitor, colony stimulating factor receptor inhibitor, KIT inhibitor, RET tyrosine kinase inhibitor	FLT3, CSF1R, KIT, RET, PDGFRA, PDGFRB		0.00, 0.00	0.72, 0.17	0	0	-94.05	37.03	0	0	-75.72	0	0	0	-11.81	0	-83.86	0	0	67	0	4.23	0	0
BRD-K68191783	CP	ALW-II-38-3	ephrin inhibitor	DDR1, EPHA2, EPHA4, EPHB2, EPHB4, EPHB6		0.00, 0.00	1.26, 0.52	0	0	62.41	-29.47	0	0	59.75	0	0	0	44.61	-20.73	0	0	46.82	0	87.6	0	-82.29	4.37
BRD-K41895714	CP	AS-605240	Phosphatidylinositol 3-kinase (PI3K) inhibitor, PI3K inhibitor	MAOB, PIK3CA, PIK3CB, PIK3CD, PIK3CG	PI3K inhibitor	0.00, 0.00	1.70, 0.61	0	0	0	41.52	51.14	37.52	0	0	0	0.56	-63.5	0	51.6	27.01	-60.36	54.82	0	11.12	-74.21	-1.2
BRD-K19540840	CP	saracatinib	src inhibitor, Abl kinase inhibitor	SRC, ABL1, LCK, YES1	SRC inhibitor	0.00, 0.00	1.24, 0.47	-43.6	0	-56.94	0	0	0	0	0	0	0	11.7	-14.14	59.01	-8.26	0	0	-39.32	0	-42.02	-0.81
BRD-K46056750	CP	AZD-7762	CHK inhibitor	CHEK1, CHEK2		0.00, 0.00	1.49, 0.57	0	0	38.22	0	0	58	0	0	0	0	70.72	0	0	0	0	0	0	-15.53	0	0
BRD-K69932463	CP	AZD-8055	mTOR inhibitor	MTOR	MTOR inhibitor	10.00, 5.00	2.34, 0.75	-13.9	0	54.8	0	27.4	0	0	0	0	0	92.68	52.21	95.22	64.73	98.36	52.3	77.89	0	0	93.52
BRD-K64890080	CP	BI-2536	PLK inhibitor, apoptosis stimulant, cell cycle inhibitor, protein kinase inhibitor	PLK1, BRD4, PLK2, PLK3	Bromodomain Inhibitor	0.00, 0.00	1.49, 0.56	0	0	0	0	0	0	0	-15.14	0	0	-55.52	-56.2	0	-99.48	0	-86.97	0	-87.34	0	-74.09
BRD-K49669041	CP	BX-912	AKT inhibitor, phosphoinositide dependent kinase inhibitor, pyruvate dehydrogenase kinase inhibitor	PDPK1, AKT2, CDK2, CHEK1, GSK3B, KDR, PDK1		0.00, 0.00	0.92, 0.26	-42.18	-24.98	94.22	0	0	70.76	0	0	0	0	-46.76	56.52	83.06	0	74.16	0	0	14.22	-79.74	7.01
BRD-K15592317	CP	CP466722	ATM kinase inhibitor	ATM		0.00, 0.00	2.06, 0.59	0	77.7	-62.11	0	0	0	0	0	0	0	88.86	89.75	-96.48	51.49	0	0	69.95	0	0	64.37
BRD-K52911425	CP	GDC-0941	PI3K inhibitor	PIK3CG, PIK3CA, PIK3CB, PIK3CD	PI3K inhibitor	0.00, 0.00	1.49, 0.70	0	0	53.03	-11.3	41.04	39.48	0	0	-41.42	1.2	64.24	11.43	43.13	0	58.23	81.44	0	0	0	26.74
BRD-K36740062	CP	GSK-1070916	Aurora kinase inhibitor	AURKB, AURKC, AURKA, CYP2D6, CYP3A4	Aurora kinase inhibitor	0.00, 0.00	1.24, 0.53	-80.71	-38.9	0	0	0	0	-81.78	0	0	-2.33	-93.09	-59.68	0	0	0	0	0	-11.41	0	-0.42
BRD-A10523515	CP	GSK-429286A	ROCK inhibitor	ROCK1		0.00, 0.00	0.80, 0.28	5.06	2.38	0	0	0	0	0	0	0	0	6.54	-38.8	42.16	-42.85	0	0	-37.04	0	-47.3	-9.55
BRD-K92428232	CP	GSK-461364	PLK inhibitor	PLK1		0.00, 0.00	1.40, 0.31	0	0	0	0	0	-61.99	-83.52	0	27.91	0	0	-57.27	0	-71.06	59.67	61.98	0	0	-63.55	-5.81
BRD-K68407802	CP	KIN001-055	EGFR inhibitor, JAK inhibitor, leukotriene synthesis inhibitor, mediator release inhibitor	EGFR, JAK3		10.00, 5.00	1.02, 0.31	0	0	50.58	44.69	0	78.66	0	0	-79.46	2.54	0	14.89	0	81.73	96.28	98.49	0	15.5	0	28.47
BRD-K04887706	CP	AKT-inhibitor-1-2	AKT inhibitor, PI3K inhibitor	AKT1, AKT2, AKT3		0.00, 0.00	1.42, 0.28	0	0	-35.06	0	0	0	0	0	0	0	0	0	0	0	0	0	0	-9.62	0	0
BRD-A29901043	CP	KIN001-127	ITK inhibitor	ITK		0.00, 0.00	1.63, 0.50	-23.04	0	0	46.51	0	0	0	0	0	0	-58.28	0	0	0	55.27	0	0	-7.18	-77.44	-0.42
BRD-K53561341	CP	KIN001-220	Aurora kinase inhibitor	AURKA	Aurora kinase inhibitor	0.00, 0.00	0.97, 0.33	-16.73	-26.12	-60.21	0	-81.21	-76.31	-87.75	0	-76.03	-71.12	60.9	-89.45	-69.82	-86.06	-89.15	0	-94.68	-15.69	-50.89	-85.74
BRD-K25311561	CP	KU-55933	ATM kinase inhibitor	ATM, PRKDC		0.00, 0.00	0.84, 0.26	0	0	33.88	87.66	0	0	0	0	0	0	4.9	-51.87	34.03	93.64	0	0	0	0	-75.71	0.02
BRD-K79404599	CP	enzastaurin	PKC inhibitor, AKT inhibitor, angiogenesis inhibitor, apoptosis stimulant, PI3K inhibitor	PRKCB, AKT1, GSK3B, PRKCA, PRKCD, PRKCG	PKC inhibitor	0.00, 0.00	0.86, 0.27	15.93	14.35	40.24	11.89	0	79.48	0	13.44	41.4	2.15	7	8.51	-39.67	-27.38	-51.62	40.31	-36.7	36.74	-28.03	-7.53
BRD-K83963101	CP	MLN-8054	Aurora kinase inhibitor, mitotic inhibitor, protein kinase inhibitor	AURKA		0.00, 0.00	1.11, 0.33	0	0	-22.26	0	0	0	0	0	0	0	-12.09	-45.14	0	40.61	0	0	0	0	84.51	0
BRD-K94294671	CP	OSI-027	mTOR inhibitor	MTOR	MTOR inhibitor	0.00, 0.00	1.35, 0.56	14.9	0	0	0	74.43	0	78.62	14.27	-84	3.14	40.51	55.52	0	48.81	0	0	0	-12.68	-83.6	3.81
BRD-K51313569	CP	palbociclib	CDK inhibitor	CDK4, CDK6, CCND3	CDK inhibitor	5.00, 0.00	2.00, 0.52	37.91	0	0	0	0	0	0	13.69	0	0	76.35	27.41	40.4	0	0	56.88	0	0	97.08	31.28
BRD-A79768653	CP	sirolimus	mTOR inhibitor, CCR expression inhibitor, cell cycle inhibitor, proteasome inhibitor, protein kinase inhibitor, T cell inhibitor	MTOR, FKBP1A, CCR5, FGF2		5.00, 5.00	0.92, 0.30	0	15.3	-8.28	-48.68	11.71	-19.09	-11.87	0	0	-0.11	0	15.1	7.78	14.51	97.84	10.32	11.99	0	0	0.11
BRD-A45498368	CP	WYE-125132	mTOR inhibitor, PI3K inhibitor	MTOR, PIK3CA	MTOR inhibitor	0.00, 0.00	1.59, 0.50	0	34.07	46.69	43.26	0	58.56	85.95	0	-45.56	27.48	51.27	48.27	0	81.87	0	94.39	94.18	59.53	0	80.82
BRD-K64052750	CP	gefitinib	EGFR inhibitor	EGFR, CYP2C19	EGFR inhibitor	0.00, 0.00	1.10, 0.50	0	0	-57.13	-16.86	0	-53.93	0	0	0	-0.02	0	-3.91	37.43	-64.47	44.23	55.48	14.14	-29.83	-50.91	3.55
ccsbBroad304_07923	OE	LSM5	LSM5 homolog, U6 small nuclear RNA associated (S. cerevisiae)			0.00, 0.00	0.76, 0.25	0	0	0	0	0	0	0	-61.99	0	0	85.82	0	0	52.82	0	0	0	-44.92	0	0
ccsbBroad304_09358	OE	MAPK1IP1L	mitogen-activated protein kinase 1 interacting protein 1-like			0.00, 0.00	1.05, 0.26	0	0	0	0	0	-71.77	62.34	-85.03	-79.57	-2.22	23.29	0	0	0	0	0	0	0	-42.91	0
ccsbBroad304_02332	OE	MBNL2	Zinc fingers, CCCH-type domain containing, muscleblind-like 2 (Drosophila)			0.00, 0.00	1.24, 0.36	-72.13	0	0	76.07	0	0	0	0	0	0	72.66	-91.07	0	82.01	0	0	70.14	-85.72	0	0.6
ccsbBroad304_04271	OE	MXD3	Basic helix-loop-helix proteins, MAX dimerization protein 3			0.00, 0.00	1.27, 0.35	0	0	0	0	0	0	94.21	0	0	0	0	0	0	0	0	0	94.71	0	-59.79	0
ccsbBroad304_01067	OE	NDUFA7	Mitochondrial respiratory chain complex / Complex I, NADH dehydrogenase (ubiquinone) 1 alpha subcomplex, 7, 14.5kDa			0.00, 0.00	1.38, 0.49	54.13	-64.18	0	0	0	0	0	0	0	0	0	0	49.5	74.44	93.6	59.65	93.08	0	47.36	66.25
ccsbBroad304_12008	OE	NLK	nmo subfamily, nemo-like kinase			0.00, 0.00	0.92, 0.27	-73.57	0	0	-44.35	-55.07	-52.97	0	0	0	-22.21	-90.92	0	-59.8	-82.89	-71.64	-81.79	0	0	0	-77.53
ccsbBroad304_01927	OE	NR0B2	DAX-like receptors, nuclear receptor subfamily 0, group B, member 2			0.00, 0.00	1.06, 0.28	0	0	0	0	0	0	0	0	0	0	0	0	0	0	-65.2	0	0	0	0	0
ccsbBroad304_02026	OE	NRP1	CD molecules, neuropilin 1			0.00, 0.00	1.73, 0.45	0	73.48	0	0	0	0	0	0	0	0	0	87.59	0	-35.98	-46.69	-66.19	0	-63.19	0	-19.78
ccsbBroad304_08183	OE	NSDHL	Short chain dehydrogenase/reductase superfamily / Extended SDR fold, NAD(P) dependent steroid dehydrogenase-like			0.00, 0.00	0.91, 0.17	-38.87	0	0	0	0	0	-86.63	0	89.94	0	0	0	0	0	0	-52.13	0	0	-90.22	0
ccsbBroad304_06681	OE	P2RY2	GPCR / Class A : Purinergic receptors, P2Y, purinergic receptor P2Y, G-protein coupled, 2		Purinergic receptors P2Y GOF	0.00, 0.00	2.13, 0.52	0	0	0	0	0	0	0	0	0	0	0	0	0	-73.1	0	0	0	56.85	64.7	0
ccsbBroad304_02484	OE	PAICS	phosphoribosylaminoimidazole carboxylase, phosphoribosylaminoimidazole succinocarboxamide synthetase			0.00, 0.00	1.09, 0.36	-62.11	0	0	-36.34	0	78.27	0	0	0	0	0	0	0	0	0	0	0	0	0	0
ccsbBroad304_01832	OE	PAX8	Paired boxes, paired box 8			0.00, 0.00	1.02, 0.15	0	0	0	0	0	0	0	0	40.28	0	0	0	0	86.54	42.65	-84.45	0	0	0	0
ccsbBroad304_04399	OE	PGBD1	piggyBac transposable element derived 1			0.00, 0.00	0.93, 0.23	0	0	0	0	0	0	0	0	0	0	0	0	0	56.93	0	-95.68	0	0	-49.33	0
ccsbBroad304_01183	OE	PGD	phosphogluconate dehydrogenase			0.00, 0.00	1.01, 0.25	0	0	0	0	-82.34	0	61.73	-55.47	0	0	0	0	0	-67.81	-58.6	0	30.48	62.31	0	0
ccsbBroad304_08170	OE	PIK3R4	Phosphatidylinositol kinases, phosphoinositide-3-kinase, regulatory subunit 4			0.00, 0.00	1.19, 0.39	0	0	0	0	0	0	0	0	60.01	0	48.62	0	0	0	0	51.5	60.19	0	0	0.38
ccsbBroad304_04243	OE	PLA2G12A	Phospholipase A2, phospholipase A2, group XIIA			0.00, 0.00	0.94, 0.27	0	0	0	-57.77	0	-44.24	0	0	0	0	0	0	0	0	75.96	0	0	0	0	0
ccsbBroad304_02825	OE	POLA2	DNA polymerases, polymerase (DNA directed), alpha 2 (70kD subunit)			0.00, 0.00	1.53, 0.36	0	72.3	-95.6	0	0	0	40.33	0	0	0	-88.93	0	-87.13	0	0	0	0	0	0	0
ccsbBroad304_01242	OE	POLR2I	RNA polymerase subunits, polymerase (RNA) II (DNA directed) polypeptide I, 14.5kDa			5.00, 0.00	0.64, 0.26	-29.36	0	0	0	0	0	0	0	0	0	-13.18	0	0	0	0	0	-36.47	0	95.67	0
ccsbBroad304_01261	OE	PPP1R8	Serine/threonine phosphatases / Protein phosphatase 1, regulatory subunits, protein phosphatase 1, regulatory subunit 8			0.00, 0.00	1.26, 0.34	0	0	0	0	0	0	0	0	0	0	0	0	0	0	0	0	0	0	45.23	0
ccsbBroad304_01277	OE	PRKAB2	AMPK subfamily, protein kinase, AMP-activated, beta 2 non-catalytic subunit			0.00, 0.00	1.03, 0.33	40.13	68.33	0	0	-58.69	0	-53.75	0	0	0	0	0	0	0	-41	47.78	0	0	0	0
ccsbBroad304_07632	OE	PROCR	CD molecules, protein C receptor, endothelial			0.00, 0.00	1.68, 0.56	0	0	0	0	0	0	79.74	0	0	0	0	-53.97	0	0	-76.46	-87.31	68.11	0	-81.15	-57.85
ccsbBroad304_02548	OE	PROKR1	GPCR / Class A : Prokineticin receptors, prokineticin receptor 1			0.00, 0.00	1.20, 0.33	0	0	0	0	0	0	0	0	0	0	0	0	0	0	64.07	53.02	0	0	58.8	1.67
ccsbBroad304_01320	OE	PSMD4	Proteasome (prosome, macropain) subunits, proteasome (prosome, macropain) 26S subunit, non-ATPase, 4			0.00, 0.00	0.68, 0.13	0	0	12.59	0	0	-87.6	0	63.78	0	0	-27.46	50.71	0	0	0	-56.51	0	0	0	0
ccsbBroad304_12106	OE	PXK	Slob family, PX domain containing serine/threonine kinase			0.00, 0.00	1.19, 0.39	38.74	0	0	0	0	-63.04	0	0	0	0	-46.67	0	0	0	0	0	-60.4	0	0	0
ccsbBroad304_01356	OE	QDPR	Short chain dehydrogenase/reductase superfamily / Atypical members, quinoid dihydropteridine reductase			0.00, 0.00	1.10, 0.34	0	0	26.18	0	0	0	0	0	0	0	0	0	20.65	-57.29	0	-44.04	0	0	0	0
ccsbBroad304_02009	OE	RAB11A	RAB, member RAS oncogene, RAB11A, member RAS oncogene family			0.00, 0.00	0.98, 0.31	0	0	0	0	0	0	0	0	0	0	-63.14	0	-48.4	11.66	-56.9	0	-74.78	0	0	-22.7
ccsbBroad304_02601	OE	RAB31	RAB, member RAS oncogene, RAB31, member RAS oncogene family			0.00, 0.00	0.88, 0.32	0	74.81	0	0	0	0	0	0	0	0	-81.3	53.62	0	0	-93.43	0	0	58.79	-55.94	-2.08
ccsbBroad304_04465	OE	RERG	RAS-like, estrogen-regulated, growth inhibitor			0.00, 0.00	0.89, 0.28	-63.84	-32.48	0	0	0	72.43	0	0	0	0	-51.46	0	0	0	-62.38	0	42.85	0	74.49	0
ccsbBroad304_01401	OE	RIT1	Ras-like without CAAX 1			0.00, 0.00	0.91, 0.31	0	0	0	0	0	0	0	0	0	0	-19.21	71.71	0	72.82	-36.74	0	0	0	55.93	0.69
ccsbBroad304_11324	OE	RPS6KA4	MSK subfamily, ribosomal protein S6 kinase, 90kDa, polypeptide 4			0.00, 0.00	0.98, 0.27	0	0	0	0	0	-61.48	0	0	46.7	0	0	0	0	-85.15	-59.73	61.7	0	0	-81.25	-1.11
ccsbBroad304_02738	OE	RRS1	RRS1 ribosome biogenesis regulator homolog (S. cerevisiae)			0.00, 0.00	0.76, 0.15	0	0	0	0	0	0	-57.25	-69.88	0	0	0	0	0	74.41	0	0	-79.2	-68.14	0	0
ccsbBroad304_07277	OE	RTCD1	RNA terminal phosphate cyclase domain 1			0.00, 0.00	1.30, 0.41	0	0	-66.65	-42.87	-29.5	0	0	0	0	-1.2	38.04	92.93	37.3	-79.27	0	-76.98	0	-43.79	-86.69	-28.88
ccsbBroad304_02709	OE	SCMH1	Sterile alpha motif (SAM) domain containing, sex comb on midleg homolog 1 (Drosophila)			0.00, 0.00	1.34, 0.41	0	0	0	0	0	0	0	0	0	0	-39.2	0	0	0	0	65.42	0	0	43.1	0
ccsbBroad304_08532	OE	SIRPG	Immunoglobulin superfamily / C1-set domain containing, signal-regulatory protein gamma			5.00, 5.00	0.73, 0.22	0	0	0	0	-99.56	0	0	0	0	0	-37.98	-71.32	-58.88	99.66	0	-59.64	0	0	0	-15.32
ccsbBroad304_02761	OE	SIRT3	Histone deacetylases (HDACs), sirtuin 3		Sirtuins GOF	0.00, 0.00	0.81, 0.23	56.66	-37.62	0	0	0	0	0	0	-66.83	0	-45.67	-73.8	-38.09	0	-87.61	0	0	0	-66.83	-14.3
ccsbBroad304_06975	OE	SMARCC2	SWI/SNF related, matrix associated, actin dependent regulator of chromatin, subfamily c, member 2			0.00, 0.00	1.43, 0.35	0	0	0	0	0	0	37.78	0	0	0	0	0	-67.5	-82.72	0	-72.42	-27.41	-94.29	0	-44.53
ccsbBroad304_05425	OE	SNAI3	Snail homologs, snail homolog 3 (Drosophila)			5.00, 5.00	1.08, 0.31	0	0	0	-84.64	0	0	0	-38.04	0	0	67.83	42.4	0	-90.47	0	74.92	69.82	98.12	41.63	65.44
ccsbBroad304_01560	OE	SNAPC1	small nuclear RNA activating complex, polypeptide 1, 43kDa			5.00, 5.00	1.31, 0.44	53.84	0	99.34	0	0	0	0	0	0	0	-36.35	54.61	0	0	39.19	0	-78.27	-61.91	0	-1.3
ccsbBroad304_01563	OE	SNCA	Parkinson disease, synuclein, alpha (non A4 component of amyloid precursor)			0.00, 0.00	1.11, 0.28	0	0	0	0	0	0	0	0	0	0	73.96	0	0	-69.18	-58.56	0	0	53.66	-62.3	-11.57
ccsbBroad304_01579	OE	SOX2	SRY (sex determining region Y)-boxes, SRY (sex determining region Y)-box 2			0.00, 0.00	3.73, 1.18	0	0	-25.81	0	0	0	0	0	0	0	0	75.89	0	69.88	0	82.48	0	46.34	70.69	80.77
ccsbBroad304_10437	OE	STMN1	stathmin 1			0.00, 0.00	0.94, 0.23	0	0	0	90.79	69.47	0	0	0	0	0	0	0	-64.97	91.54	48.15	0	-62.65	-86.32	0	-2.65
ccsbBroad304_00313	OE	TBCB	tubulin folding cofactor B			0.00, 0.00	0.66, 0.28	0	0	0	0	0	0	43.9	0	0	0	0	0	-71.24	0	0	0	59.91	0	0	0
ccsbBroad304_01673	OE	TIMP3	TIMP metallopeptidase inhibitor 3			5.00, 5.00	0.92, 0.26	-78.88	0	0	84.11	0	0	0	0	0	0	98.93	47.03	0	0	0	0	0	0	0	0
ccsbBroad304_01684	OE	TNF	Tumor necrosis factor (ligand) superfamily, tumor necrosis factor			0.00, 0.00	1.17, 0.32	0	0	0	0	0	0	0	0	81.69	0	17.92	0	0	0	0	0	0	-55.39	93.85	0
ccsbBroad304_01701	OE	TPI1	triosephosphate isomerase 1			0.00, 0.00	1.13, 0.24	0	0	0	0	0	0	0	0	0	0	31.64	-78.69	0	0	0	-74.24	0	0	-66.4	-7.59
ccsbBroad304_02415	OE	TUBB3	Tubulins, tubulin, beta 3			0.00, 0.00	1.22, 0.40	0	0	0	-98.06	0	0	0	-44.46	0	0	-90.18	0	65.04	0	75.49	0	0	0	0	0
ccsbBroad304_02205	OE	WTAP	Wilms tumor 1 associated protein			0.00, 0.00	1.63, 0.56	0	0	0	0	29.51	0	82.06	0	0	0	0	26.99	0	0	73.97	44.48	0	-65.12	0	1.9
ccsbBroad304_13985	OE	ZNF200	Zinc fingers, C2H2-type, zinc finger protein 200			0.00, 0.00	0.86, 0.22	-72.69	0	0	-84.39	0	-61.65	0	0	0	-1.9	0	0	0	0	0	84.06	70.73	0	-55.86	0
ccsbBroad304_09413	OE	ZNF554	Zinc fingers, C2H2-type, zinc finger protein 554			0.00, 0.00	0.92, 0.26	-81.56	0	0	0	0	0	58.49	60.19	0	0	-53.64	0	0	0	-62.47	0	63.26	0	55.39	0
ccsbBroad304_09344	OE	ZNF764	Zinc fingers, C2H2-type, zinc finger protein 764			5.00, 5.00	1.17, 0.30	0	0	0	-42.83	0	0	0	-93.28	0	0	98.94	0	88.32	-90.01	0	0	0	0	0	0
ccsbBroad304_03506	OE	AURKAIP1	aurora kinase A interacting protein 1			0.00, 0.00	1.43, 0.47	0	-94.72	0	32.68	-85.5	0	62.97	0	0	0	0	0	0	0	-74.81	-53.09	77.81	0	0	0
ccsbBroad304_01992	OE	B4GALT3	Beta 4-glycosyltransferases, UDP-Gal:betaGlcNAc beta 1,4- galactosyltransferase, polypeptide 3			0.00, 0.00	1.14, 0.24	0	0	45.17	0	70.39	85.71	0	0	0	2.04	0	0	-20.25	62.67	84.54	61.32	0	-51.98	0	1.85
ccsbBroad304_03433	OE	DDIT4	DNA-damage-inducible transcript 4			0.00, 0.00	0.83, 0.15	-51.17	0	-42.27	0	0	43.53	0	0	0	0	-58.48	0	-89.82	0	0	60.27	-77.35	0	0	-3.47
ccsbBroad304_02618	OE	DIDO1	Zinc fingers, PHD-type, death inducer-obliterator 1			0.00, 0.00	1.03, 0.26	0	0	0	0	0	0	0	0	0	0	0	0	54.12	0	-52.72	0	0	0	-45.54	0
ccsbBroad304_08167	OE	DNTTIP2	deoxynucleotidyltransferase, terminal, interacting protein 2			0.00, 0.00	0.88, 0.22	0	0	0	84.19	0	0	-73.13	0	0	0	0	87.77	0	94.78	0	-53.09	-85.09	0	50.41	2.92
ccsbBroad304_00459	OE	DPYD	dihydropyrimidine dehydrogenase			0.00, 0.00	1.05, 0.33	-72.57	0	37.08	0	0	0	0	0	0	0	0	89.45	0	71.8	0	69.17	-40.98	0	0	3.43
ccsbBroad304_03510	OE	FKBP14	EF-hand domain containing, FK506 binding protein 14, 22 kDa			0.00, 0.00	0.98, 0.32	91.62	0	0	0	0	0	0	0	0	0	0	0	0	0	0	0	-61.6	-62.56	-88.22	-4.17
ccsbBroad304_00573	OE	FKBP4	Tetratricopeptide (TTC) repeat domain containing, FK506 binding protein 4, 59kDa			0.00, 0.00	0.82, 0.25	0	0	0	0	0	0	0	49.76	0	0	-69.68	0	0	0	49.49	-86.14	0	-63.41	-68.47	-39.75
ccsbBroad304_07887	OE	GCAT	glycine C-acetyltransferase			0.00, 0.00	2.08, 0.57	0	0	0	0	0	0	0	-94.9	-92.18	0	37.77	94.8	0	0	0	0	0	-96.28	-67.86	0
ccsbBroad304_06301	OE	GOT2	glutamic-oxaloacetic transaminase 2, mitochondrial (aspartate aminotransferase 2)			0.00, 0.00	1.03, 0.32	0	0	83.7	0	0	0	56.75	0	0	0	0	54.93	56.38	0	0	0	38.24	0	0	5.46
ccsbBroad304_06335	OE	GSTP1	Glutathione S-transferases, glutathione S-transferase pi 1			0.00, 0.00	1.13, 0.34	0	0	0	0	0	63.99	0	0	0	0	63.28	0	88.47	0	0	0	0	0	0	0
ccsbBroad304_06336	OE	GSTT1	Glutathione S-transferases / Soluble, glutathione S-transferase theta 1			0.00, 0.00	0.76, 0.30	-70.11	-42.28	0	0	0	0	0	0	-63	-2.45	0	0	-64.41	0	0	0	-41.99	0	0	0
ccsbBroad304_06339	OE	GTF2F2	General transcription factors, general transcription factor IIF, polypeptide 2, 30kDa			0.00, 0.00	1.73, 0.66	0	0	0	0	0	0	0	0	0	0	25.6	0	0	0	-70.63	0	0	0	0	0
ccsbBroad304_06340	OE	GTF2H3	General transcription factors, general transcription factor IIH, polypeptide 3, 34kDa			0.00, 0.00	0.83, 0.32	-90.92	0	0	0	0	0	69.14	0	0	0	0	-75.16	-35.09	0	0	0	0	0	0	0
ccsbBroad304_00782	OE	HPGD	Prostaglandin synthases, hydroxyprostaglandin dehydrogenase 15-(NAD)			5.00, 0.00	0.89, 0.28	-65.83	0	0	95.94	0	0	-48.52	0	0	0	0	0	-84.69	0	39.21	-75.66	-32.39	-61.92	-48.58	-29.75
ccsbBroad304_00783	OE	HPRT1	hypoxanthine phosphoribosyltransferase 1			0.00, 0.00	1.30, 0.32	0	0	0	0	0	-52.59	34.96	64.94	0	0	49.6	0	0	0	-78.86	0	72.53	0	-64.43	0
ccsbBroad304_00818	OE	IDH3A	isocitrate dehydrogenase 3 (NAD+) alpha			5.00, 5.00	0.95, 0.31	98.15	0	0	0	0	0	-43.74	0	0	0	0	76.8	0	0	0	0	-35.1	31.72	-68.82	0
ccsbBroad304_00860	OE	IL13	Interleukins and interleukin receptors, interleukin 13		Interleukins GOF	0.00, 0.00	0.80, 0.27	0	0	0	0	0	-86.61	51.4	0	0	0	0	31.15	0	0	0	-47.33	0	0	0	0
ccsbBroad304_00845	OE	IL1RAP	Immunoglobulin superfamily / Immunoglobulin-like domain containing, interleukin 1 receptor accessory protein			0.00, 0.00	1.08, 0.26	0	0	0	0	0	0	0	0	0	0	0	0	-67.53	0	-54.41	-63.16	0	0	-55.09	-36.04
ccsbBroad304_08230	OE	IRAK4	Interleukin-1 receptor-associated kinase (IRAK) family, interleukin-1 receptor-associated kinase 4			0.00, 0.00	0.76, 0.26	0	0	0	0	70.76	0	0	88.31	0	0	0	0	0	-50.42	0	78.33	-59.3	70.95	0	0
ccsbBroad304_02249	OE	KIAA0494	KIAA0494			0.00, 0.00	1.23, 0.30	0	0	0	0	0	0	52.8	0	0	0	0	59.26	0	0	0	87.28	81.48	0	93.73	79.69
ccsbBroad304_07511	OE	KIF14	Kinesins, kinesin family member 14			0.00, 0.00	0.98, 0.30	0	0	0	0	0	77.98	0	75.66	0	0	-97.64	57.48	0	-87.89	0	0	0	85.92	0	0
ccsbBroad304_01302	OE	KLK6	Chymotrypsin, kallikrein-related peptidase 6		Serine proteases GOF	0.00, 0.00	1.26, 0.33	0	0	0	-41.31	0	-73.08	76.81	0	0	0	0	0	0	0	0	53.81	67.23	40.99	0	2.22
ccsbBroad304_06494	OE	KLRC1	CD molecules, killer cell lectin-like receptor subfamily C, member 1			0.00, 0.00	0.86, 0.26	0	0	0	0	0	0	-77.79	0	0	0	0	0	-80.98	0	0	84.37	-94.42	0	0	0
ccsbBroad304_07605	OE	LYPLA1	lysophospholipase I			0.00, 0.00	1.27, 0.25	0	0	0	0	0	0	0	0	0	0	0	0	0	0	0	0	0	0	0	0
ccsbBroad304_00348	OE	MAP3K8	MAPKKK:STE-unique family, mitogen-activated protein kinase kinase kinase 8			0.00, 0.00	1.95, 0.65	0	0	0	0	0	0	89.48	0	0	0	0	0	0	-85	0	-52.7	0	0	0	0
ccsbBroad304_01952	OE	MAPKAPK5	MAPKAPK subfamily, mitogen-activated protein kinase-activated protein kinase 5			0.00, 0.00	1.08, 0.32	0	49.97	0	0	0	-79.95	0	67.63	0	0	0	0	-72.38	0	0	0	0	79.59	-28.36	0
ccsbBroad304_01443	OE	MRPL12	Mitochondrial ribosomal proteins / large subunits, mitochondrial ribosomal protein L12			0.00, 0.00	0.98, 0.26	69.46	0	91.6	0	0	-92.95	-87.73	0	90.17	1.81	0	-53.71	76.69	-47.23	-66.5	-97.53	0	0	56.61	-9.01
ccsbBroad304_06619	OE	NCF2	Tetratricopeptide (TTC) repeat domain containing, neutrophil cytosolic factor 2			5.00, 5.00	1.11, 0.33	0	0	0	0	0	83.15	0	68.59	-87.21	0	0	73.97	-85.8	0	0	-42.21	0	98.43	-71.6	-2.04
ccsbBroad304_05590	OE	NOTCH2NL	notch 2 N-terminal like			5.00, 0.00	0.86, 0.20	0	-64.07	0	68.86	0	0	0	0	96.25	0	0	-81.19	0	77.41	0	69.08	0	0	53.47	1.76
ccsbBroad304_07920	OE	NUP62	nucleoporin 62kDa			0.00, 0.00	0.95, 0.31	0	0	0	0	0	0	0	-93.04	0	0	0	0	0	0	93.01	0	0	-98.97	0	0
ccsbBroad304_14439	OE	OPN5	GPCR / Class A : Opsin receptors, opsin 5			0.00, 0.00	1.24, 0.27	84.7	0	0	0	0	0	0	0	0	0	0	0	0	-43.25	51.47	0	0	55.17	81.22	2.13
ccsbBroad304_01247	OE	POU2AF1	POU class 2 associating factor 1			0.00, 0.00	0.91, 0.31	0	0	0	0	0	-70.28	0	0	0	0	0	47.48	-55.88	0	0	0	0	-69.37	0	0
ccsbBroad304_06402	OE	PRMT2	Protein arginine N-methyltransferases, protein arginine methyltransferase 2			0.00, 0.00	0.95, 0.34	-80.73	0	0	0	0	47.8	0	0	0	0	-43.96	0	0	0	45.22	71.28	0	62.69	93.84	27.88
ccsbBroad304_02632	OE	PTP4A3	Protein tyrosine phosphatases, protein tyrosine phosphatase type IVA, member 3			0.00, 0.00	1.03, 0.27	0	44.27	0	0	0	0	-83.56	-46.73	0	0	0	-52.86	0	0	-92.96	0	-51.25	60.81	0	-1.94
ccsbBroad304_01970	OE	RFXANK	Ankyrin repeat domain containing, regulatory factor X-associated ankyrin-containing protein			0.00, 0.00	1.19, 0.34	0	0	0	-59.44	0	0	0	0	0	0	0	0	0	0	0	0	63.58	0	47.48	0
ccsbBroad304_01411	OE	RORC	Retinoic acid-related orphans, RAR-related orphan receptor C			0.00, 0.00	1.25, 0.31	-61.92	-93.02	0	55.51	0	-89.37	0	0	-84.56	-78.66	-58.16	0	0	57.82	0	-71.28	0	0	-95.96	-1.57
ccsbBroad304_01471	OE	S100A1	EF-hand domain containing, S100 calcium binding protein A1			0.00, 0.00	1.74, 0.44	49.4	0	0	0	0	0	-55.81	0	0	0	-67.58	0	-40.17	0	-57.44	0	-71.77	0	-57.82	-38.47
ccsbBroad304_01514	OE	SDHC	Mitochondrial respiratory chain complex / Complex II, succinate dehydrogenase complex, subunit C, integral membrane protein, 15kDa			0.00, 0.00	1.22, 0.32	-70.37	0	-31.48	0	40	-60.97	0	0	0	-1.81	0	37.09	-56.21	0	-38.95	0	0	0	0	0
ccsbBroad304_06722	OE	SERPINB6	Serine (or cysteine) peptidase inhibitors, serpin peptidase inhibitor, clade B (ovalbumin), member 6			0.00, 0.00	0.88, 0.19	0	-83.29	0	0	-31.95	0	62.89	0	0	0	0	0	-24.19	0	0	0	0	0	0	0
ccsbBroad304_02063	OE	SLC25A14	Mitochondrial uncoupling proteins, solute carrier family 25 (mitochondrial carrier, brain), member 14			5.00, 5.00	0.74, 0.19	0	0	98.31	0	0	0	0	0	0	0	-52.98	0	-50.77	-77.51	-98.97	-80.47	0	71.72	0	-41.89
ccsbBroad304_05818	OE	SLC25A5	Mitochondrial nucleotide transporter subfamily, solute carrier family 25 (mitochondrial carrier; adenine nucleotide translocator), member 5			0.00, 0.00	0.99, 0.25	49.79	0	0	69.58	0	0	0	0	0	0	0	0	0	0	-63.65	0	0	0	0	0
ccsbBroad304_01580	OE	SOX10	SRY (sex determining region Y)-boxes, SRY (sex determining region Y)-box 10			10.00, 5.00	1.52, 0.50	99.6	0	0	0	-62.21	0	0	0	0	0	89.93	0	97.13	0	78.22	-85.33	0	38.57	-38.73	62.42
ccsbBroad304_05152	OE	SSBP4	single stranded DNA binding protein 4			0.00, 0.00	1.17, 0.34	0	0	0	0	0	0	0	-86.45	0	0	0	0	0	0	0	-96.99	73	0	42.05	0
ccsbBroad304_01615	OE	SULT1A2	Sulfotransferases, cytosolic, sulfotransferase family, cytosolic, 1A, phenol-preferring, member 2			5.00, 0.00	0.73, 0.23	0	0	0	37.42	0	-89.25	0	0	0	0	-99.01	0	0	0	0	0	-67.75	0	96.48	0
ccsbBroad304_02213	OE	TRAF4	RING-type (C3HC4) zinc fingers, TNF receptor-associated factor 4			0.00, 0.00	1.08, 0.35	62.07	0	0	0	46.89	39.11	0	0	0	3.65	0	62.59	0	0	-45.41	0	-90.12	0	0	0
ccsbBroad304_03418	OE	ZFAND6	Zinc fingers, AN1-type domain containing, zinc finger, AN1-type domain 6			0.00, 0.00	1.06, 0.31	63.71	0	0	63.34	0	0	0	0	0	0	0	0	0	88.21	0	82.18	0	42.51	0	1.25
ccsbBroad304_09590	OE	ZFP28	Zinc fingers, C2H2-type, zinc finger protein 28 homolog (mouse)			0.00, 0.00	1.11, 0.36	0	0	0	0	0	-74.36	35.95	0	0	0	0	0	-37.12	-48.64	-92.32	-80.16	0	0	0	-9.97
ccsbBroad304_04903	OE	ZNF786	Zinc fingers, C2H2-type, zinc finger protein 786			0.00, 0.00	1.02, 0.36	94.39	60.88	0	0	0	73.33	0	0	0	0.74	36.74	86.21	0	-67.94	0	0	0	0	0	0
ccsbBroad304_05936	OE	CASP2	Caspases, caspase 2, apoptosis-related cysteine peptidase			0.00, 0.00	1.51, 0.39	0	0	0	0	0	89.07	0	0	0	0	-58.48	0	0	-73.27	0	85.62	0	0	30.08	0
ccsbBroad304_06253	OE	GALT	galactose-1-phosphate uridylyltransferase			0.00, 0.00	1.22, 0.36	0	0	0	56.37	0	0	0	0	-85.32	0	0	0	0	79.21	0	92.77	0	0	64.86	3.7
ccsbBroad304_00722	OE	HSD17B10	Short chain dehydrogenase/reductase superfamily / Classical SDR fold cluster 1, hydroxysteroid (17-beta) dehydrogenase 10			0.00, 0.00	0.58, 0.13	-39.64	71.57	0	0	0	78.68	0	0	0	0	0	44	0	66.09	0	0	68.38	0	0	1.53
ccsbBroad304_06413	OE	HSP90AA1	Heat shock proteins / HSPC, heat shock protein 90kDa alpha (cytosolic), class A member 1			5.00, 0.00	1.00, 0.33	0	89.16	0	0	0	-75.05	22.26	0	0	0	-54.75	97.22	-60.53	-80.58	-45.23	-92.45	-37.99	0	-13.7	-19.21
ccsbBroad304_07260	OE	LGR5	GPCR / Class A : Orphans, leucine-rich repeat containing G protein-coupled receptor 5			0.00, 0.00	0.78, 0.24	0	87.75	0	0	0	81.03	50.97	0	0	1.43	0	0	-53.43	0	0	69.19	78.06	0	0	0
ccsbBroad304_08217	OE	SCCPDH	saccharopine dehydrogenase (putative)			0.00, 0.00	0.90, 0.24	0	0	0	0	0	0	0	0	0	0	0	0	0	37.02	73.97	-41.61	0	0	48.87	0.6
ccsbBroad304_02394	OE	ZNF267	Zinc fingers, C2H2-type, zinc finger protein 267			0.00, 0.00	0.99, 0.26	0	0	0	0	0	0	0	0	0	0	0	0	0	0	59.24	0	0	0	47.98	0
ccsbBroad304_03164	OE	MTERFD1	MTERF domain containing 1			5.56, 0.00	0.89, 0.26	0	95.1	-43.2	NaN	0	0	0	-64.7	0	0	-67.26	84.27	50.59	NaN	-89.88	0	-31.75	-84.42	59.45	-36.8
ccsbBroad304_09258	OE	MYLK2	Myosin Light Chain Kinase (MLCK) family, myosin light chain kinase 2			0.00, 0.00	1.23, 0.36	0	0	-22.88	NaN	0	0	0	0	0	0	-91.02	0	0	NaN	0	64.39	-92.76	0	-92.06	-54.57
ccsbBroad304_02040	OE	NAE1	Ubiquitin-like modifier activating enzymes, NEDD8 activating enzyme E1 subunit 1			0.00, 0.00	0.99, 0.30	0	0	0	NaN	0	0	0	0	0	0	0	0	0	NaN	0	0	0	74.3	0	0
ccsbBroad304_01091	OE	NFIB	nuclear factor I/B			0.00, 0.00	0.99, 0.18	0	0	0	NaN	0	0	0	0	0	0	0	0	0	NaN	-69.18	-79.21	0	0	-86.68	-6.97
ccsbBroad304_06658	OE	NT5E	Adenosine turnover, 5'-nucleotidase, ecto (CD73)			5.56, 0.00	1.58, 0.57	0	0	-54.3	NaN	-90.13	0	87.79	0	0	0	0	96.32	0	NaN	-60.71	60.55	0	0	79.08	15.2
ccsbBroad304_05142	OE	OLIG3	Basic helix-loop-helix proteins, oligodendrocyte transcription factor 3			0.00, 0.00	0.90, 0.23	0	0	0	NaN	0	0	0	0	35.85	0	0	-79.53	-57.63	NaN	-95.46	-87.35	-49.73	-68.68	0	-83.18
ccsbBroad304_01146	OE	PARN	poly(A)-specific ribonuclease			5.56, 5.56	2.01, 0.59	0	0	0	NaN	0	98.46	0	0	0	0	0	62.87	0	NaN	32.04	0	62.76	0	80.45	41.79
ccsbBroad304_06695	OE	PCK2	phosphoenolpyruvate carboxykinase 2 (mitochondrial)			0.00, 0.00	1.19, 0.31	0	0	0	NaN	0	0	0	0	0	0	0	0	0	NaN	0	0	0	0	0	0
ccsbBroad304_06708	OE	PDGFRB	Type III RTKs: PDGFR, CSFR, Kit, FLT3 receptor family, platelet-derived growth factor receptor, beta polypeptide		Targets of VEGFR inhibitors GOF	0.00, 0.00	1.17, 0.30	35.64	0	0	NaN	87.63	0	0	0	0	0	-86.78	53.52	-97.47	NaN	-40.53	-84.76	-82.31	0	0	-87.63
ccsbBroad304_07249	OE	PIK3R3	Phosphatidylinositol kinases, phosphoinositide-3-kinase, regulatory subunit 3 (gamma)			0.00, 0.00	0.99, 0.22	0	0	55.81	NaN	0	0	0	0	0	0	0	47.63	0	NaN	0	0	0	-96.06	0	0
ccsbBroad304_03524	OE	PLEKHJ1	Pleckstrin homology (PH) domain containing, pleckstrin homology domain containing, family J member 1			0.00, 0.00	0.86, 0.25	0	0	0	NaN	0	-88.3	0	0	-78.29	0	0	67.04	0	NaN	0	0	0	0	-78.72	0
ccsbBroad304_01240	OE	POLR2F	RNA polymerase subunits, polymerase (RNA) II (DNA directed) polypeptide F			0.00, 0.00	0.93, 0.31	30.66	0	0	NaN	0	0	39.76	0	-78.4	0	-43.18	0	0	NaN	-98.15	0	0	0	-60.64	-7.85
ccsbBroad304_04064	OE	PRR15L	proline rich 15-like			0.00, 0.00	1.05, 0.30	81.72	0	0	NaN	0	0	0	-80.12	0	0	0	0	18.08	NaN	0	0	0	0	-53.46	0
ccsbBroad304_01307	OE	PSMA1	Proteasome subunits, proteasome (prosome, macropain) subunit, alpha type, 1			0.00, 0.00	0.73, 0.15	-80.77	0	0	NaN	0	0	0	0	0	0	-67.93	0	0	NaN	47.46	56.59	0	0	0	0
ccsbBroad304_13931	OE	PSMA3	Proteasome subunits, proteasome (prosome, macropain) subunit, alpha type, 3			5.56, 5.56	1.40, 0.43	97.89	0	0	NaN	0	0	0	0	0	0	81.17	0	-41.34	NaN	0	0	0	0	0	0
ccsbBroad304_07428	OE	PSMF1	Proteasome (prosome, macropain) subunits, proteasome (prosome, macropain) inhibitor subunit 1 (PI31)			0.00, 0.00	0.95, 0.27	0	59.37	0	NaN	0	38.31	0	-46.68	0	0	32.64	52.3	0	NaN	0	37.98	30.49	0	0	10.17
ccsbBroad304_01340	OE	PTPN2	Protein tyrosine phosphatases, protein tyrosine phosphatase, non-receptor type 2			0.00, 0.00	0.88, 0.17	0	0	0	NaN	0	0	0	0	0	0	0	0	-84.7	NaN	0	-55.41	-78.11	0	-90.79	-60.55
ccsbBroad304_06820	OE	PTS	6-pyruvoyltetrahydropterin synthase			0.00, 0.00	1.20, 0.42	0	0	0	NaN	0	27.64	29.92	0	0	0	-75.04	0	0	NaN	0	0	68.21	0	-64.55	0
ccsbBroad304_01375	OE	RARA	Retinoic acid receptors, retinoic acid receptor, alpha			5.56, 5.56	1.24, 0.17	0	0	-45.15	NaN	0	0	38.75	0	0	0	58.74	0	0	NaN	-41.35	0	0	82.57	98.2	37.99
ccsbBroad304_01383	OE	RBMS1	RNA binding motif (RRM) containing, RNA binding motif, single stranded interacting protein 1			0.00, 0.00	0.89, 0.25	0	0	0	NaN	0	56.04	0	0	0	0	0	-74.93	0	NaN	0	0	0	0	-81.05	0
ccsbBroad304_06852	OE	RBP4	Lipocalins, retinol binding protein 4, plasma		Lipocalins GOF	0.00, 0.00	1.03, 0.31	69.41	62.35	0	NaN	0	0	0	0	0	0	0	-64.31	0	NaN	-50.17	0	-62.54	0	-59.45	-17.26
ccsbBroad304_08853	OE	RGS18	Regulators of G-protein signaling, regulator of G-protein signaling 18			0.00, 0.00	1.33, 0.40	0	79.25	-66.06	NaN	0	0	0	0	0	0	32.03	0	-87.19	NaN	-77.25	85.1	66.88	0	0	6.2
ccsbBroad304_03122	OE	RHOD	ras homolog gene family, member D			0.00, 0.00	1.16, 0.35	0	0	0	NaN	58.16	90.29	0	0	0	0	0	0	-30.19	NaN	0	0	-29.73	-41.41	-68.92	-5.23
ccsbBroad304_01406	OE	RNASE4	Ribonucleases, RNase A, ribonuclease, RNase A family, 4			0.00, 0.00	1.10, 0.33	0	0	-60.95	NaN	0	0	0	0	0	0	0	0	0	NaN	0	-37.7	0	52.71	0	0
ccsbBroad304_09703	OE	RNF145	RING-type (C3HC4) zinc fingers, ring finger protein 145			0.00, 0.00	1.65, 0.50	0	0	0	NaN	0	0	78.82	89.18	54.18	13.56	0	-33.68	0	NaN	-50.69	0	80.61	78.21	-42.23	-7.05
ccsbBroad304_01457	OE	RPS19	S ribosomal proteins, ribosomal protein S19			0.00, 0.00	0.88, 0.26	0	0	0	NaN	0	0	0	0	0	0	-60.99	0	0	NaN	-72.3	0	0	0	0	0
ccsbBroad304_01446	OE	RPS3A	S ribosomal proteins, ribosomal protein S3A			0.00, 0.00	1.15, 0.28	0	0	0	NaN	0	0	0	0	0	0	59.84	0	55.5	NaN	0	0	0	43.04	0	5.62
ccsbBroad304_07880	OE	SIRT5	Histone deacetylases, sirtuin 5		Sirtuins GOF	0.00, 0.00	1.07, 0.30	51.51	-73.37	0	NaN	0	0	40.37	0	0	0	0	-66.11	0	NaN	-99.81	-50.29	0	44.64	0	-10.8
ccsbBroad304_05148	OE	SLC30A8	SLC30 zinc transporter family, solute carrier family 30 (zinc transporter), member 8			0.00, 0.00	1.27, 0.38	0	0	0	NaN	0	0	-79.59	0	0	0	-63.26	0	0	NaN	-63.88	63.73	-95.36	0	0	-22.54
ccsbBroad304_00602	OE	SLC37A4	SLC37 family of phosphosugar/phosphate exchangers, solute carrier family 37 (glucose-6-phosphate transporter), member 4			0.00, 0.00	4.88, 1.31	0	0	0	NaN	0	0	-75.39	-41.82	0	0	0	-98.95	0	NaN	0	0	0	0	0	0
ccsbBroad304_03926	OE	SLC39A8	SLC39 family of metal ion transporters, solute carrier family 39 (zinc transporter), member 8			0.00, 0.00	1.24, 0.33	0	47.95	0	NaN	-66.07	0	-46.48	-84.2	0	-11.53	0	63.89	-77.68	NaN	0	0	-31.17	-94.32	0	-5.46
ccsbBroad304_02674	OE	STK38	NDR family, serine/threonine kinase 38			5.56, 5.56	1.25, 0.32	0	0	66.7	NaN	-96.19	0	0	0	0	0	-60.97	0	85.35	NaN	0	0	47.86	-84.12	97.9	16.78
ccsbBroad304_07827	OE	STK38L	NDR family, serine/threonine kinase 38 like			0.00, 0.00	1.17, 0.42	0	0	0	NaN	0	0	28.57	45.38	0	0	0	0	-51.03	NaN	-48.4	0	-26.37	51.36	0	-2.45
ccsbBroad304_02018	OE	SUCLA2	succinate-CoA ligase, ADP-forming, beta subunit			0.00, 0.00	1.52, 0.41	0	0	0	NaN	-68.46	0	0	-48.87	0	0	0	41.52	0	NaN	-92.29	73.46	48.75	0	0	6.71
ccsbBroad304_07015	OE	SULT1A1	Sulfotransferases, cytosolic, sulfotransferase family, cytosolic, 1A, phenol-preferring, member 1			0.00, 0.00	0.85, 0.22	0	0	0	NaN	0	0	0	0	0	0	0	69.15	0	NaN	69.23	0	-85.11	0	0	0
ccsbBroad304_02719	OE	SWAP70	EF-hand domain containing, SWAP switching B-cell complex 70kDa subunit			5.56, 5.56	1.01, 0.27	0	0	-49.95	NaN	99.74	52.7	31.62	-59.57	0	3.01	0	44.53	60.46	NaN	0	-65.72	-65.34	0	0	0
ccsbBroad304_07026	OE	SYT1	Synaptotagmins, synaptotagmin I			0.00, 0.00	1.06, 0.33	0	52.45	0	NaN	0	0	0	0	49.65	0	0	0	55.47	NaN	0	0	-70.58	-91.36	-64.51	-13.7
ccsbBroad304_01672	OE	TIMP2	TIMP metallopeptidase inhibitor 2			0.00, 0.00	0.97, 0.16	0	0	0	NaN	-55.99	0	0	0	0	0	0	0	0	NaN	-64.8	0	-36.39	0	0	0
ccsbBroad304_03420	OE	TOLLIP	toll interacting protein			0.00, 0.00	0.89, 0.24	0	0	0	NaN	0	0	92.3	0	0	0	0	0	0	NaN	0	0	0	-56.59	90.75	0
ccsbBroad304_02324	OE	TRAP1	Heat shock proteins / HSPC, TNF receptor-associated protein 1			0.00, 0.00	1.57, 0.34	0	-46.41	0	NaN	0	0	-43.99	0	0	0	-23.79	36.82	0	NaN	0	0	-29.75	0	0	0
ccsbBroad304_01741	OE	UBE2V1	Ubiquitin-conjugating enzymes E2, ubiquitin-conjugating enzyme E2 variant 1			0.00, 0.00	1.15, 0.34	0	0	0	NaN	-67.19	0	0	0	0	0	-31.36	0	-98.39	NaN	-28.39	91.34	0	44.56	78.86	3.98
ccsbBroad304_03445	OE	UGT1A1	UDP glucuronosyltransferases, UDP glucuronosyltransferase 1 family, polypeptide A1			0.00, 0.00	1.22, 0.35	0	0	-68.62	NaN	0	0	84.92	0	-77.01	0	31.1	0	57.68	NaN	0	28.46	94.61	-43.11	-58.55	22.88
ccsbBroad304_07126	OE	VARS	Aminoacyl tRNA synthetases / Class I, valyl-tRNA synthetase			0.00, 0.00	0.76, 0.24	0	0	0	NaN	0	0	60.46	0	-96.81	0	0	0	0	NaN	66.38	-67.71	-33.77	-64.68	-84.32	-15.44
ccsbBroad304_04018	OE	VKORC1	Oxidoreductases, vitamin K epoxide reductase complex, subunit 1			0.00, 0.00	1.22, 0.33	0	0	0	NaN	0	42.1	-89.14	0	38.31	0	0	0	0	NaN	0	0	-67.45	0	0	0
ccsbBroad304_04794	OE	ZFP3	Zinc fingers, C2H2-type, zinc finger protein 3 homolog (mouse)			0.00, 0.00	1.03, 0.39	-92.25	0	0	NaN	0	0	0	0	0	0	-52.41	0	0	NaN	-53.39	75.44	0	55.38	0	0
ccsbBroad304_07164	OE	ZNF133	Zinc fingers, C2H2-type, zinc finger protein 133			0.00, 0.00	1.70, 0.64	0	0	0	NaN	0	0	86.7	0	50.87	0	0	0	0	NaN	-58.6	0	87.21	0	68.51	0
ccsbBroad304_01820	OE	ZNF217	Zinc fingers, C2H2-type, zinc finger protein 217			0.00, 0.00	0.99, 0.20	0	0	0	NaN	0	0	0	0	0	0	-49.19	-60.42	0	NaN	-67.42	-46.99	51.02	-97.06	0	-37.78
ccsbBroad304_05000	OE	ZNF524	Zinc fingers, C2H2-type, zinc finger protein 524			0.00, 0.00	0.82, 0.16	75.83	0	0	NaN	0	31.38	-96.18	0	-65.36	0	74.01	0	68.12	NaN	47.93	0	0	0	0	11.76
ccsbBroad304_05485	OE	ZNF677	Zinc fingers, C2H2-type, zinc finger protein 677			0.00, 0.00	0.90, 0.31	0	0	0	NaN	0	0	0	0	0	0	0	0	0	NaN	0	0	-80.43	0	0	0
ccsbBroad304_10227	OE	ZNF85	Zinc fingers, C2H2-type, zinc finger protein 85			0.00, 0.00	1.65, 0.44	0	-85.57	0	NaN	0	89.26	0	51.2	0	0	68.45	-51.21	0	NaN	0	0	0	0	0	0
ccsbBroad304_04649	OE	ADC	arginine decarboxylase			0.00, 0.00	1.01, 0.26	0	0	-45.47	NaN	0	0	0	-91.56	0	0	0	0	0	NaN	0	0	0	0	0	0
ccsbBroad304_05779	OE	ADK	Adenosine turnover, adenosine kinase			0.00, 0.00	1.05, 0.22	0	0	0	NaN	0	0	0	0	0	0	-74.17	86.32	0	NaN	0	66.21	0	-85.89	0	0
ccsbBroad304_13810	OE	AHCY	Adenosine turnover, adenosylhomocysteinase			0.00, 0.00	0.69, 0.16	-43.63	0	0	NaN	0	49.56	0	-56.18	0	0	69.17	0	0	NaN	61.66	83.81	0	0	0	13.93
ccsbBroad304_03469	OE	ANKRD49	Ankyrin repeat domain containing, ankyrin repeat domain 49			0.00, 0.00	1.81, 0.52	0	0	0	NaN	0	0	0	0	-67.99	0	81.83	38.55	0	NaN	-80.28	0	41.93	44.68	-89.45	29.22
ccsbBroad304_03683	OE	APOM	Apolipoproteins, apolipoprotein M		Lipocalins GOF	0.00, 0.00	1.22, 0.33	0	0	0	NaN	74.24	0	34.98	0	0	0	0	0	44.28	NaN	0	0	-96.84	65.73	-74.75	0
ccsbBroad304_00098	OE	ARG1	Arginase, arginase, liver			0.00, 0.00	0.84, 0.18	91.25	0	57.16	NaN	0	-44.08	0	0	0	0	0	60.14	0	NaN	0	0	-86.13	51.54	0	0
ccsbBroad304_00106	OE	ARRB1	arrestin, beta 1			0.00, 0.00	1.00, 0.25	0	0	0	NaN	0	0	0	0	0	0	43.28	0	59.39	NaN	0	0	-87.51	0	0	0
ccsbBroad304_00126	OE	ATP5A1	ATPases / F-type, ATP synthase, H+ transporting, mitochondrial F1 complex, alpha subunit 1, cardiac muscle			0.00, 0.00	1.16, 0.32	0	0	0	NaN	0	0	0	0	0	0	0	0	0	NaN	0	0	0	0	0	0
ccsbBroad304_02292	OE	BCL2L11	BCL2-like 11 (apoptosis facilitator)			0.00, 0.00	1.35, 0.34	-84.95	0	44.27	NaN	0	0	0	0	0	0	-31.27	0	0	NaN	0	0	-99.79	82.57	72.92	0
ccsbBroad304_03573	OE	BRF2	BRF2, subunit of RNA polymerase III transcription initiation factor, BRF1-like			0.00, 0.00	0.77, 0.22	0	0	88.81	NaN	0	0	0	0	0	0	-89.1	-94.99	0	NaN	50.8	0	-51.99	0	0	-10.12
ccsbBroad304_00210	OE	CALR	calreticulin			0.00, 0.00	1.42, 0.51	0	0	0	NaN	0	0	73.48	0	0	0	0	0	0	NaN	-43.84	54.83	84.65	0	-43.95	0
ccsbBroad304_02862	OE	CCRN4L	CCR4 carbon catabolite repression 4-like (S. cerevisiae)			0.00, 0.00	1.57, 0.48	34.93	56.18	0	NaN	0	0	0	0	0	0	-88.2	0	0	NaN	0	-58.16	0	-92.23	-48.55	-42.53
ccsbBroad304_00270	OE	CDK1	Cyclin-dependent kinases, CDK1 subfamily, cyclin-dependent kinase 1			5.56, 5.56	1.05, 0.27	49.16	0	0	NaN	0	0	0	0	0	0	0	33.3	0	NaN	0	0	98.66	0	61.65	1.71
ccsbBroad304_01955	OE	CDK10	Cyclin-dependent kinases, CDK10 subfamily, cyclin-dependent kinase 10			0.00, 0.00	1.27, 0.28	78.36	38.86	88.57	NaN	0	0	77.23	0	0	69.82	23.45	0	0	NaN	-83.97	0	0	-63.95	0	0
ccsbBroad304_14174	OE	CDKAL1	CDK5 regulatory subunit associated protein 1-like 1			0.00, 0.00	1.72, 0.34	0	0	0	NaN	0	0	0	0	0	0	26.6	0	0	NaN	0	0	0	0	0	0
ccsbBroad304_08481	OE	CEP55	centrosomal protein 55kDa			0.00, 0.00	1.00, 0.33	0	0	-84.84	NaN	0	63.37	42.39	0	0	0	0	0	-85.3	NaN	0	0	32.55	-59.58	52.27	0
ccsbBroad304_07592	OE	CEPT1	choline/ethanolamine phosphotransferase 1			0.00, 0.00	1.02, 0.27	0	0	-52	NaN	0	75.1	0	0	0	0	0	0	-55.31	NaN	0	0	-68.97	51.15	0	0
ccsbBroad304_00294	OE	CETN3	EF-hand domain containing, centrin, EF-hand protein, 3			0.00, 0.00	0.76, 0.15	0	0	19.65	NaN	0	33.81	0	0	0	0	-34.07	0	0	NaN	-86.43	-70.75	0	0	0	-4.72
ccsbBroad304_07761	OE	CORO1A	Coronins, coronin, actin binding protein, 1A			0.00, 0.00	1.06, 0.32	61.73	0	93	NaN	83.85	0	-68.36	93.17	0	79.76	0	39.74	92.03	NaN	67.01	88.99	-86.48	0	0	46.08
ccsbBroad304_00379	OE	CSNK1E	Casein kinase 1 (CK1) family, casein kinase 1, epsilon			0.00, 0.00	1.17, 0.33	0	0	0	NaN	-84.09	0	0	0	52.87	0	0	41.49	0	NaN	0	85.32	0	0	0	0
ccsbBroad304_00380	OE	CSNK1G2	Casein kinase 1 (CK1) family, casein kinase 1, gamma 2			0.00, 0.00	1.09, 0.24	0	0	0	NaN	0	0	0	0	0	0	0	0	0	NaN	0	0	-44.4	0	-60.98	0
ccsbBroad304_02351	OE	DHRS2	Short chain dehydrogenase/reductase superfamily / Classical SDR fold cluster 1, dehydrogenase/reductase (SDR family) member 2			5.56, 0.00	1.08, 0.36	0	0	0	NaN	0	0	-78.11	0	-79.85	0	0	55.85	0	NaN	0	95.95	-74.17	0	-71.1	0
ccsbBroad304_08113	OE	DNAJC15	Heat shock proteins / DNAJ (HSP40), DnaJ (Hsp40) homolog, subfamily C, member 15			0.00, 0.00	1.27, 0.34	32.63	0	0	NaN	0	0	0	0	0	0	27.95	60.65	0	NaN	-61.29	0	0	-42.34	0	0
ccsbBroad304_08952	OE	E2F8	E2F transcription factor 8			0.00, 0.00	1.43, 0.30	94.11	0	0	NaN	0	0	0	0	0	0	0	0	0	NaN	0	0	0	57.6	0	0
ccsbBroad304_03271	OE	ECSIT	Mitochondrial respiratory chain complex assembly factors, ECSIT homolog (Drosophila)			0.00, 0.00	1.50, 0.50	40.25	0	0	NaN	0	0	0	44.9	63.07	3.01	0	74.99	-25.17	NaN	-46.44	0	53.77	75.61	57.95	41.97
ccsbBroad304_00509	OE	EPHX1	epoxide hydrolase 1, microsomal (xenobiotic)			0.00, 0.00	1.05, 0.27	-39.21	0	0	NaN	-76.01	0	0	0	0	0	-34.73	0	0	NaN	-77.81	0	-66.51	0	-89.11	-23.2
ccsbBroad304_06174	OE	ERCC1	excision repair cross-complementing rodent repair deficiency, complementation group 1 (includes overlapping antisense sequence)			0.00, 0.00	1.03, 0.33	0	0	0	NaN	0	0	0	-90.55	0	0	0	0	-66.15	NaN	90.23	81.49	0	-84.02	0	0
ccsbBroad304_03808	OE	ERGIC1	endoplasmic reticulum-golgi intermediate compartment (ERGIC) 1			0.00, 0.00	0.76, 0.19	61.7	0	0	NaN	57.65	0	0	59.47	0	2.2	52.45	-84.22	0	NaN	0	-75.54	0	0	0	0
ccsbBroad304_07800	OE	EXOSC8	exosome component 8			0.00, 0.00	1.16, 0.32	0	-93.48	0	NaN	0	51.82	46.05	0	0	0	0	-72.28	0	NaN	0	54	37.08	0	-73.35	0
ccsbBroad304_00678	OE	GPR37	GPCR / Class A : Orphans, G protein-coupled receptor 37 (endothelin receptor type B-like)			0.00, 0.00	1.07, 0.28	0	0	-92.89	NaN	0	92.26	0	-80.35	0	0	0	-39.57	-90.89	NaN	72.57	0	0	0	0	0
ccsbBroad304_14158	OE	GPR87	GPCR / Class A : Orphans, G protein-coupled receptor 87			5.56, 5.56	0.95, 0.28	99.02	0	0	NaN	0	-31.97	-60.51	-30.71	-49.14	-8.97	0	0	0	NaN	0	0	0	0	64.49	0
ccsbBroad304_06338	OE	GTF2A2	General transcription factors, general transcription factor IIA, 2, 12kDa			0.00, 0.00	1.58, 0.33	0	0	0	NaN	0	0	0	0	0	0	0	0	0	NaN	0	0	-97.22	0	0	0
ccsbBroad304_00744	OE	HLA-DRB3	Immunoglobulin superfamily / C1-set domain containing, major histocompatibility complex, class II, DR beta 3			0.00, 0.00	1.74, 0.55	0	0	0	NaN	0	0	0	0	0	0	0	72.91	0	NaN	-82.4	-99.09	92.66	0	43.81	7.96
ccsbBroad304_00774	OE	HOXA10	Homeoboxes / ANTP class : HOXL subclass, homeobox A10			0.00, 0.00	1.14, 0.26	0	0	-52.31	NaN	0	0	0	0	0	0	0	-37.86	0	NaN	-88.29	0	-61.59	0	0	-8.13
ccsbBroad304_00770	OE	HOXA2	Homeoboxes / ANTP class : HOXL subclass, homeobox A2			0.00, 0.00	1.23, 0.31	-83.53	0	0	NaN	-48.71	67.94	0	0	0	0	-97.54	-38.69	0	NaN	0	-61.79	0	0	0	-2.96
ccsbBroad304_06392	OE	HOXB7	Homeoboxes / ANTP class : HOXL subclass, homeobox B7			0.00, 0.00	1.22, 0.47	0	0	0	NaN	0	0	0	0	0	0	0	0	0	NaN	-71.53	-89.46	0	0	-85.75	-20.26
ccsbBroad304_00861	OE	IL13RA1	IL-2 receptor family, interleukin 13 receptor, alpha 1			0.00, 0.00	0.95, 0.36	-33.31	-41.81	0	NaN	0	0	0	0	0	0	0	0	0	NaN	0	87.59	0	0	0	0
ccsbBroad304_06449	OE	ILF3	interleukin enhancer binding factor 3, 90kDa			0.00, 0.00	1.26, 0.26	0	0	0	NaN	0	0	0	0	0	0	69.38	0	0	NaN	0	90.12	0	59.72	0	2.55
ccsbBroad304_07280	OE	LAMTOR3	late endosomal/lysosomal adaptor, MAPK and MTOR activator 3			0.00, 0.00	0.83, 0.24	0	44.41	0	NaN	0	0	0	0	0	0	0	0	0	NaN	0	0	-53.38	56.77	0	0
ccsbBroad304_05194	OE	LIPH	lipase, member H			5.56, 0.00	1.38, 0.42	-71.05	0	0	NaN	0	0	0	0	0	0	-88.04	0	0	NaN	96.22	0	30.16	0	0	0
ccsbBroad304_02990	OE	LYPD3	LY6/PLAUR domain containing 3			0.00, 0.00	1.15, 0.31	0	0	0	NaN	0	0	0	0	0	0	-45.63	0	0	NaN	-72.53	0	54.73	-80.7	-86.82	-50.32
ccsbBroad304_00966	OE	MAFG	v-maf musculoaponeurotic fibrosarcoma oncogene homolog G (avian)			0.00, 0.00	1.01, 0.19	0	0	0	NaN	0	0	-54.82	0	0	0	59.41	0	84.72	NaN	0	-48.85	-78.22	82.28	0	5.19
ccsbBroad304_04713	OE	MAS1L	GPCR / Class A : Orphans, MAS1 oncogene-like			0.00, 0.00	1.60, 0.50	0	0	0	NaN	0	0	-66.64	0	0	0	0	0	0	NaN	41.29	47.35	0	0	79.84	8.33
ccsbBroad304_00993	OE	MDM4	Mdm4 p53 binding protein homolog (mouse)			0.00, 0.00	1.14, 0.47	-81.03	0	0	NaN	76.97	0	0	0	0	0	-82.05	53.71	0	NaN	0	0	0	0	0	0
ccsbBroad304_06588	OE	MMP2	Matrix metallopeptidase, matrix metallopeptidase 2 (gelatinase A, 72kDa gelatinase, 72kDa type IV collagenase)			0.00, 0.00	0.94, 0.26	0	0	0	NaN	-52.5	0	0	0	0	0	20.49	-38.09	0	NaN	-67.06	64.62	-88.27	0	0	-2.13
ccsbBroad304_02349	OE	MPHOSPH9	M-phase phosphoprotein 9			0.00, 0.00	1.28, 0.28	47.11	53.88	0	NaN	70.88	0	0	-91.33	-76.39	8.72	-30.65	43.02	0	NaN	0	0	-67.61	-98.02	65.89	-4.09
ccsbBroad304_03215	OE	MRPS2	Mitochondrial ribosomal proteins / small subunits, mitochondrial ribosomal protein S2			0.00, 0.00	1.23, 0.34	0	0	0	NaN	0	0	0	0	0	0	0	-67.56	92.52	NaN	59.89	66.28	-62.63	0	0	21.42
ccsbBroad304_06609	OE	MYL6	EF-hand domain containing, myosin, light chain 6, alkali, smooth muscle and non-muscle			0.00, 0.00	1.78, 0.55	-52.92	65.85	0	NaN	0	0	0	67.81	-67.35	0	78.97	74.97	0	NaN	-61.93	-48.13	0	0	-55.82	-5.6
ccsbBroad304_01092	OE	NFIL3	basic leucine zipper proteins, nuclear factor, interleukin 3 regulated			0.00, 0.00	0.99, 0.22	-54.47	0	0	NaN	0	0	0	0	0	0	0	0	0	NaN	0	0	0	0	0	0
ccsbBroad304_01101	OE	NME1	non-metastatic cells 1, protein (NM23A) expressed in			0.00, 0.00	1.47, 0.53	0	0	0	NaN	0	0	0	0	0	0	0	44.52	46.19	NaN	0	-74.54	0	0	81.25	21.44
ccsbBroad304_05564	OE	NPSR1	GPCR / Class A : Neuropeptide receptors : S, neuropeptide S receptor 1			0.00, 0.00	0.84, 0.31	0	92.72	0	NaN	0	0	-40.06	0	0	0	62.98	0	38.43	NaN	-45.71	0	-50.27	0	46.97	2.55
ccsbBroad304_07208	OE	NRIP1	nuclear receptor interacting protein 1			0.00, 0.00	1.10, 0.27	0	-58.79	0	NaN	0	0	0	0	-79.72	0	0	0	0	NaN	0	-51.81	0	0	-95.29	0
ccsbBroad304_03089	OE	PACSIN3	protein kinase C and casein kinase substrate in neurons 3			0.00, 0.00	1.08, 0.34	0	0	0	NaN	0	0	0	0	0	0	0	-85.96	-64.26	NaN	0	45.28	0	0	76.76	0
ccsbBroad304_02208	OE	PDIA4	Protein disulfide isomerases, protein disulfide isomerase family A, member 4			0.00, 0.00	1.27, 0.41	0	0	0	NaN	0	-71.14	0	85.33	0	0	0	0	0	NaN	0	0	0	0	0	0
ccsbBroad304_02923	OE	PHF19	Zinc fingers, PHD-type, PHD finger protein 19			0.00, 0.00	1.08, 0.25	0	0	0	NaN	0	0	0	0	0	0	0	63.01	0	NaN	0	0	0	49.4	0	0
ccsbBroad304_08289	OE	PRKAG2	AMPK subfamily, protein kinase, AMP-activated, gamma 2 non-catalytic subunit			0.00, 0.00	0.86, 0.18	0	-88.01	-91.07	NaN	0	-87.93	0	0	-75.29	-72.44	0	-99.31	-99.62	NaN	0	48.66	-50.5	0	0	-4.26
ccsbBroad304_01294	OE	PRKRIR	THAP (C2CH-type zinc finger) domain containing, protein-kinase, interferon-inducible double stranded RNA dependent inhibitor, repressor of (P58 repressor)			0.00, 0.00	1.36, 0.42	0	0	0	NaN	0	0	0	0	0	0	0	0	0	NaN	0	94.24	-62.3	0	-44.97	0
ccsbBroad304_01361	OE	RAB27A	RAB, member RAS oncogene, RAB27A, member RAS oncogene family			0.00, 0.00	1.78, 0.49	0	0	85.05	NaN	0	0	0	0	0	0	54.8	33.78	-72.02	NaN	0	0	74.8	0	30.34	14.27
ccsbBroad304_06836	OE	RAD23B	RAD23 homolog B (S. cerevisiae)			0.00, 0.00	1.00, 0.19	0	0	0	NaN	0	0	0	0	-57.25	0	0	0	0	NaN	0	0	0	0	69.49	0
ccsbBroad304_06435	OE	RBPJ	recombination signal binding protein for immunoglobulin kappa J region			0.00, 0.00	0.78, 0.22	0	0	-76.06	NaN	0	0	0	-77.68	-62.16	-5.78	-79.72	0	-89.13	NaN	0	0	0	-74.52	73.93	-12.57
ccsbBroad304_06855	OE	RDX	radixin			0.00, 0.00	0.85, 0.25	0	0	0	NaN	0	59.48	-31.42	0	0	0	35.91	57.35	-49.52	NaN	71.69	0	-42.9	0	0	2.08
ccsbBroad304_01452	OE	RPS13	S ribosomal proteins, ribosomal protein S13			16.67, 11.11	1.26, 0.34	99.77	0	33.53	NaN	69.21	0	0	53.4	0	27.15	97.62	-78.44	23.51	NaN	-78.45	0	0	97.3	0	2.45
ccsbBroad304_00067	OE	SLC25A4	Mitochondrial nucleotide transporter subfamily, solute carrier family 25 (mitochondrial carrier; adenine nucleotide translocator), member 4			5.56, 5.56	1.27, 0.40	0	0	0	NaN	-97.57	0	0	89.23	0	0	34.52	0	-72.15	NaN	0	93.56	34.11	52.32	99.8	33.44
ccsbBroad304_00504	OE	SLC29A1	SLC29 family, solute carrier family 29 (nucleoside transporters), member 1			5.56, 5.56	0.97, 0.39	0	0	0	NaN	0	0	0	0	-78.9	0	-54.82	72.75	0	NaN	99.65	0	-53.24	0	0	0
ccsbBroad304_02469	OE	SLC35A1	SLC35 family of nucleotide sugar transporters, solute carrier family 35 (CMP-sialic acid transporter), member A1			5.56, 0.00	0.68, 0.15	0	0	0	NaN	96.95	0	0	0	0	0	-72.1	49.63	-86.01	NaN	0	51.82	0	46.29	0	5.67
ccsbBroad304_00960	OE	SMAD1	SMADs, SMAD family member 1			0.00, 0.00	1.16, 0.35	77.47	41.81	0	NaN	0	0	0	81.32	-84.96	12.82	0	0	66.48	NaN	0	0	0	68.81	0	0
ccsbBroad304_00962	OE	SMAD4	SMADs, SMAD family member 4			5.56, 5.56	0.83, 0.30	0	-52.74	0	NaN	65.54	99.87	0	0	0	0	-56.47	-65.31	0	NaN	94.91	64.78	0	59.34	93.71	49.55
ccsbBroad304_06976	OE	SMARCE1	SWI/SNF related, matrix associated, actin dependent regulator of chromatin, subfamily e, member 1			0.00, 0.00	1.98, 0.60	-74.36	0	0	NaN	0	0	0	0	0	0	0	55.14	-87.31	NaN	46.46	38.65	40.14	0	0	20.37
ccsbBroad304_01577	OE	SOD1	superoxide dismutase 1, soluble			0.00, 0.00	1.40, 0.25	0	0	0	NaN	0	0	0	0	0	0	0	56.69	-82.51	NaN	0	62.53	54.89	-62.52	0	10.07
ccsbBroad304_01608	OE	STAT2	SH2 domain containing, signal transducer and activator of transcription 2, 113kDa			0.00, 0.00	1.19, 0.50	0	70.03	0	NaN	0	0	-23.77	0	0	0	0	0	-92.24	NaN	0	0	-41.92	69.64	0	0
ccsbBroad304_01611	OE	STAT6	SH2 domain containing, signal transducer and activator of transcription 6, interleukin-4 induced			0.00, 0.00	0.80, 0.13	0	0	93.06	NaN	0	0	0	-68.4	0	0	0	0	0	NaN	0	0	0	0	0	0
ccsbBroad304_01617	OE	STX4	syntaxin 4			0.00, 0.00	1.01, 0.18	0	0	0	NaN	0	0	0	0	0	0	0	0	24.01	NaN	0	0	0	0	-67.55	0
ccsbBroad304_07018	OE	SUPT5H	suppressor of Ty 5 homolog (S. cerevisiae)			0.00, 0.00	1.09, 0.40	0	0	0	NaN	0	0	93.5	0	0	0	0	65.49	0	NaN	0	0	0	0	0	0
ccsbBroad304_01640	OE	TAF12	TAF12 RNA polymerase II, TATA box binding protein (TBP)-associated factor, 20kDa			0.00, 0.00	1.02, 0.18	0	0	41.27	NaN	0	0	0	0	0	0	0	54.81	0	NaN	73.62	91.54	0	0	0	14.06
ccsbBroad304_01654	OE	TCTA	T-cell leukemia translocation altered gene			0.00, 0.00	1.36, 0.36	0	0	-47.56	NaN	0	0	-43.66	0	0	0	35.08	0	0	NaN	0	0	0	0	-57.35	0
ccsbBroad304_02922	OE	TES	testis derived transcript (3 LIM domains)			0.00, 0.00	0.68, 0.18	0	45.68	-25.14	NaN	91.68	0	0	0	-63.18	0	0	0	0	NaN	83.94	0	0	84.01	0	0
ccsbBroad304_09284	OE	UBE3B	ubiquitin protein ligase E3B			0.00, 0.00	1.65, 0.41	0	0	0	NaN	-56.84	0	0	0	0	0	83.52	37.9	-60.26	NaN	-81.63	0	0	0	0	0
ccsbBroad304_01822	OE	ZNF227	Zinc fingers, C2H2-type, zinc finger protein 227			0.00, 0.00	1.31, 0.35	0	0	0	NaN	43.05	0	59.19	0	0	0	0	0	-73.33	NaN	0	-75.89	25.64	0	0	0
ccsbBroad304_08978	OE	ZNF672	Zinc fingers, C2H2-type, zinc finger protein 672			0.00, 0.00	1.16, 0.27	0	0	0	NaN	0	0	0	0	0	0	-88.75	0	0	NaN	0	36.9	0	0	0	0
ccsbBroad304_11714	OE	ATMIN	Zinc fingers, C2H2-type, ATM interactor			0.00, 0.00	0.90, 0.31	0	0	68.85	NaN	0	0	0	0	0	0	0	83.65	58.47	NaN	0	0	0	0	0	0
ccsbBroad304_03404	OE	POLE3	DNA polymerases, polymerase (DNA directed), epsilon 3 (p17 subunit)			5.56, 5.56	0.98, 0.30	0	48.28	41.16	NaN	0	0	0	-94.15	0	0	0	37.85	-78.5	NaN	0	0	98.99	-69.15	0	0
ccsbBroad304_01237	OE	POLR2C	RNA polymerase subunits, polymerase (RNA) II (DNA directed) polypeptide C, 33kDa			0.00, 0.00	0.92, 0.20	0	0	0	NaN	0	0	0	0	-90.44	0	0	0	39.83	NaN	0	-18.49	0	0	0	0
ccsbBroad304_05758	OE	ACADSB	acyl-CoA dehydrogenase, short/branched chain			0.00, 0.00	1.22, 0.26	0	0	0	0	0	0	0	0	0	0	-82.31	0	0	0	69.58	52.87	0	58.65	44.15	9.1
ccsbBroad304_08888	OE	ACD	adrenocortical dysplasia homolog (mouse)			0.00, 0.00	1.20, 0.35	0	0	0	0	-27.1	0	0	0	0	0	37.89	0	0	64.56	0	0	0	0	0	0
ccsbBroad304_08681	OE	ADCK3	ABC1-B subfamily, aarF domain containing kinase 3			0.00, 0.00	1.98, 0.45	0	0	0	0	0	0	0	0	0	0	0	74.71	0	72.37	78.43	0	0	0	0	2.31
ccsbBroad304_05787	OE	ADRBK1	BARK/GRK2 subfamily, adrenergic, beta, receptor kinase 1			0.00, 0.00	1.16, 0.30	0	0	0	-98.31	0	85.8	0	0	0	0	0	56.61	0	-94.78	-89.23	84.06	0	0	0	0
ccsbBroad304_02401	OE	AKR1A1	Aldo-keto reductases, aldo-keto reductase family 1, member A1 (aldehyde reductase)			5.00, 0.00	1.48, 0.49	-68.86	93.88	0	0	-32.85	0	0	80.81	0	0	-97.17	96.48	0	0	-45.85	52.41	0	0	-63.12	-1.59
ccsbBroad304_06088	OE	AKR1C1	Aldo-keto reductases, aldo-keto reductase family 1, member C1 (dihydrodiol dehydrogenase 1; 20-alpha (3-alpha)-hydroxysteroid dehydrogenase)			5.00, 0.00	0.97, 0.27	0	0	0	0	0	96.59	-73.12	0	0	0	0	0	-95.28	-64.3	0	92.19	-68.88	0	0	-2.64
ccsbBroad304_01979	OE	AKR1C3	Prostaglandin synthases, aldo-keto reductase family 1, member C3 (3-alpha hydroxysteroid dehydrogenase, type II)			5.00, 0.00	1.06, 0.41	0	0	0	0	95.77	-92.74	81.88	0	0	0	-43.61	0	0	-69.76	0	0	0	0	-39.2	-0.42
ccsbBroad304_00047	OE	AKT2	Akt (Protein kinase B), v-akt murine thymoma viral oncogene homolog 2		Akt Signaling GOF	5.00, 5.00	1.70, 0.52	0	0	0	0	99.73	0	0	0	0	0	-51.9	-43.5	-68.5	-65.15	0	0	0	0	0	-22.78
ccsbBroad304_00053	OE	ALDOA	aldolase A, fructose-bisphosphate			5.00, 0.00	1.26, 0.30	0	0	0	0	0	0	0	-35.01	0	0	46.46	73.86	0	37.89	41.5	71.5	96.88	0	0	47.74
ccsbBroad304_04478	OE	ALG2	Glycosyltransferase group 1 domain containing, asparagine-linked glycosylation 2, alpha-1,3-mannosyltransferase homolog (S. cerevisiae)			5.00, 5.00	1.10, 0.26	0	0	67.5	0	0	0	0	0	0	0	0	0	99.46	0	-74.6	0	0	-73.48	0	0
ccsbBroad304_05821	OE	ANXA1	Annexins, annexin A1			0.00, 0.00	1.08, 0.25	0	0	0	50.29	65.74	0	0	0	0	0	0	0	0	0	66.58	0	0	0	77.51	0
ccsbBroad304_05823	OE	ANXA2	Annexins, annexin A2			0.00, 0.00	1.41, 0.42	0	0	0	0	75.68	-53.06	0	0	0	0	21.53	0	0	59.84	0	0	0	0	-64.07	0
ccsbBroad304_02581	OE	ASCC3	activating signal cointegrator 1 complex subunit 3			0.00, 0.00	1.30, 0.51	0	76.23	0	0	0	0	88.76	0	0	0	37.39	85.73	0	0	-58.47	0	0	55.25	74.1	23.26
ccsbBroad304_07288	OE	B4GALT4	Beta 4-glycosyltransferases, UDP-Gal:betaGlcNAc beta 1,4- galactosyltransferase, polypeptide 4			0.00, 0.00	0.98, 0.20	0	60.63	0	0	0	0	27.5	0	0	0	0	0	0	-47.49	0	0	0	0	0	0
ccsbBroad304_00145	OE	BACH1	BTB/POZ domain containing, BTB and CNC homology 1, basic leucine zipper transcription factor 1			0.00, 0.00	1.20, 0.47	0	0	0	0	0	0	0	82.28	0	0	18.47	42.86	0	0	0	55.11	0	0	0	0.92
ccsbBroad304_09225	OE	BUD13	BUD13 homolog (S. cerevisiae)			0.00, 0.00	1.05, 0.32	0	0	0	0	72.95	0	0	0	0	0	-57.45	0	46.54	0	0	0	0	84.11	0	0
ccsbBroad304_00225	OE	CAT	catalase			5.00, 5.00	1.27, 0.34	32.35	0	0	0	0	0	0	41.33	0	0	0	-51.01	-80.95	0	-44.88	0	0	0	97.86	-1.57
ccsbBroad304_00155	OE	CCND1	cyclin D1			0.00, 0.00	1.36, 0.34	0	0	0	0	0	0	0	-74.46	0	0	0	0	0	0	66.22	0	-55.12	-66.86	0	0
ccsbBroad304_05948	OE	CCND2	cyclin D2			0.00, 0.00	0.86, 0.19	0	-53.31	0	0	0	0	0	69.21	0	0	0	59.58	0	-37.47	73.7	0	0	48.37	0	1.7
ccsbBroad304_00239	OE	CCNG1	cyclin G1			10.00, 5.00	0.94, 0.30	0	0	0	0	0	41.42	0	0	0	0	0	0	-56.72	0	98.67	0	97.38	0	0	0
ccsbBroad304_05745	OE	CD24	CD molecules, CD24 molecule			0.00, 0.00	1.26, 0.44	11.31	0	0	0	0	40.76	0	0	0	0	-17.61	0	0	0	0	0	0	0	-82.87	0
ccsbBroad304_02423	OE	CD2BP2	Serine/threonine phosphatases / Protein phosphatase 1, regulatory subunits, CD2 (cytoplasmic tail) binding protein 2			5.00, 0.00	0.91, 0.27	37.28	0	0	0	0	0	96.27	0	0	0	0	0	0	0	0	0	40.41	0	0	0
ccsbBroad304_07220	OE	CDC45	cell division cycle 45 homolog (S. cerevisiae)			0.00, 0.00	1.00, 0.40	0	0	0	0	-72.23	0	0	0	0	0	-20.4	69.73	0	0	70.59	40.84	-65.04	47.54	0	14.57
ccsbBroad304_07219	OE	CDC7	CDC7 family, cell division cycle 7 homolog (S. cerevisiae)			0.00, 0.00	1.35, 0.32	0	0	0	0	0	82.14	-40.51	0	0	0	0	0	-63.78	0	0	0	0	0	0	0
ccsbBroad304_01155	OE	CDK16	Cyclin-dependent kinases, TAIRE subfamily, cyclin-dependent kinase 16			5.00, 0.00	1.28, 0.32	0	95.33	0	35.4	78.59	84.39	0	0	0	20.87	19.33	0	80.11	73.02	0	0	0	66.42	-78.13	42.68
ccsbBroad304_00280	OE	CDK7	Cyclin-dependent kinases, CDK7 subfamily, cyclin-dependent kinase 7			5.00, 0.00	0.76, 0.30	0	-92.2	0	35.53	71	0	0	0	0	0	-11.65	-99.17	0	0	96.12	0	0	0	-53.77	-0.14
ccsbBroad304_05981	OE	CDO1	cysteine dioxygenase, type I			0.00, 0.00	1.13, 0.36	0	0	0	0	0	0	-74.17	0	0	0	0	0	0	54.41	0	58.09	0	0	-51.66	0
ccsbBroad304_00305	OE	CHRM3	Cholinergic receptors, cholinergic receptor, muscarinic 3			0.00, 0.00	1.23, 0.43	-27.99	0	0	0	0	72.14	0	0	0	0	-72.32	0	0	0	0	83.05	0	0	0	0
ccsbBroad304_09471	OE	CSNK1A1L	Casein kinase 1 (CK1) family, casein kinase 1, alpha 1-like			0.00, 0.00	1.13, 0.35	0	0	0	0	0	0	0	0	0	0	0	33.34	0	0	0	-70.32	0	0	-40.01	0
ccsbBroad304_06070	OE	CYC1	Mitochondrial respiratory chain complex / Complex III, cytochrome c-1			0.00, 0.00	1.93, 0.55	0	0	70.18	0	0	0	0	0	91.08	0	0	74.65	84.82	0	0	42.67	0	92.57	0	56.14
ccsbBroad304_03658	OE	DCP1A	DCP1 decapping enzyme homolog A (S. cerevisiae)			10.00, 0.00	1.27, 0.35	0	0	0	0	0	97.24	0	-62.12	0	0	-22.28	81.57	0	0	0	97.1	0	-52.85	0	0
ccsbBroad304_06089	OE	DDIT3	DNA-damage-inducible transcript 3			0.00, 0.00	0.95, 0.31	0	78.64	0	0	0	0	0	0	0	0	39.11	80	0	0	0	0	0	0	0	0
ccsbBroad304_05054	OE	DTX3L	RING-type (C3HC4) zinc fingers, deltex 3-like (Drosophila)			0.00, 0.00	1.30, 0.35	-27.05	0	0	0	0	0	0	0	0	0	0	-81.51	-82.79	-72.36	81.78	0	-61.87	81.48	59.47	-72.35
ccsbBroad304_01981	OE	DYNLL1	Cytoplasmic dyneins, dynein, light chain, LC8-type 1			0.00, 0.00	1.19, 0.26	-58.78	0	0	0	0	71.87	0	0	0	0	-51.64	71.68	0	-78.61	0	72.16	0	0	80.72	2.73
ccsbBroad304_02506	OE	EBP	emopamil binding protein (sterol isomerase)			0.00, 0.00	1.36, 0.41	0	0	0	-66.77	-97.58	0	58.04	0	0	0	0	-67.97	0	-56.01	-99.65	0	0	0	0	-1.11
ccsbBroad304_00501	OE	EMD	emerin			0.00, 0.00	1.34, 0.45	0	0	0	-37.45	0	0	59.79	0	0	0	0	0	0	0	0	0	-45.02	-90.45	-47.82	-1.97
ccsbBroad304_00518	OE	ETFA	electron-transfer-flavoprotein, alpha polypeptide			0.00, 0.00	1.83, 0.56	0	0	0	0	0	0	0	0	0	0	0	0	60.43	0	0	0	89.38	0	-37.31	0
ccsbBroad304_03591	OE	ETNK1	ethanolamine kinase 1			0.00, 0.00	1.31, 0.38	0	0	0	0	-83.67	0	0	0	0	0	0	0	-74.26	41.33	-90.59	0	-43.35	25.49	0	-2.18
ccsbBroad304_06185	OE	EYA1	Protein tyrosine phosphatases / Asp-based PTPs, eyes absent homolog 1 (Drosophila)			0.00, 0.00	1.00, 0.34	0	0	0	0	0	0	0	0	0	0	0	0	0	0	-52.21	0	0	0	0	0
ccsbBroad304_00542	OE	FBP1	fructose-1,6-bisphosphatase 1			5.00, 0.00	1.06, 0.26	0	0	0	-44.48	0	96.27	0	40.9	0	0	0	68.68	0	0	0	0	0	0	0	0
ccsbBroad304_04189	OE	FBXO11	Protein arginine N-methyltransferases, F-box protein 11			0.00, 0.00	1.58, 0.41	0	0	0	0	0	0	-75.07	0	0	0	0	-48.03	0	0	0	0	-80.38	0	0	0
ccsbBroad304_06209	OE	FGF9	Endogenous ligands, fibroblast growth factor 9 (glia-activating factor)			0.00, 0.00	1.03, 0.26	-95.27	0	0	0	65.64	0	0	0	0	0	-95.73	0	0	0	-33.61	0	0	0	0	0
ccsbBroad304_06264	OE	GBP2	guanylate binding protein 2, interferon-inducible			0.00, 0.00	1.42, 0.48	0	0	-49.53	0	0	0	0	0	0	0	35.67	39.39	-89.58	0	0	0	61.49	0	75.58	20.02
ccsbBroad304_02029	OE	GGH	Gamma-glutamyl hydrolase, gamma-glutamyl hydrolase (conjugase, folylpolygammaglutamyl hydrolase)			0.00, 0.00	1.17, 0.26	0	0	0	45.27	0	0	0	0	0	0	0	0	0	0	41.43	-32.49	-67.6	44.23	34.61	0.88
ccsbBroad304_05049	OE	GPBAR1	Bile acid receptor, G protein-coupled bile acid receptor 1		GPCR Subset GOF	0.00, 0.00	1.36, 0.36	0	0	0	0	0	0	-32.37	0	0	0	-15.91	-61.52	0	0	0	0	0	0	-95.63	-0.46
ccsbBroad304_00677	OE	GPR34	GPCR / Class A : Orphans, G protein-coupled receptor 34			0.00, 0.00	1.40, 0.40	0	0	-94.31	0	-89.45	0	0	0	0	0	0	0	-60.91	0	0	78.25	0	0	58.64	0
ccsbBroad304_00679	OE	GPR39	GPCR / Class A : Orphans, G protein-coupled receptor 39			0.00, 0.00	0.85, 0.31	0	53.25	0	0	0	-71.24	0	0	0	0	-97.4	-90.37	-74.98	-56.45	-78.77	-94.27	0	0	77.43	-89.48
ccsbBroad304_03394	OE	GPR84	GPCR / Class A : Fatty acid receptors, G protein-coupled receptor 84			0.00, 0.00	0.91, 0.28	50.93	0	0	0	0	-61.28	0	0	0	0	0	0	0	0	0	-77	0	0	37.48	0
ccsbBroad304_00702	OE	GSTM1	Glutathione S-transferases / Soluble, glutathione S-transferase mu 1			0.00, 0.00	1.40, 0.30	0	86.8	0	0	0	0	0	0	0	0	0	80.02	0	0	0	0	0	0	31.99	0
ccsbBroad304_06350	OE	HAL	histidine ammonia-lyase			0.00, 0.00	1.16, 0.25	14.26	0	17.32	0	0	0	0	0	0	0	0	-54	-40.65	-89.79	0	0	0	33.87	0	-0.51
ccsbBroad304_02408	OE	HMG20B	High mobility group / Non-canonical, high mobility group 20B			0.00, 0.00	1.39, 0.40	-19.33	0	0	0	0	0	0	0	0	0	0	0	0	0	0	0	0	0	0	0
ccsbBroad304_06382	OE	HMGCL	3-hydroxymethyl-3-methylglutaryl-CoA lyase			0.00, 0.00	1.17, 0.26	0	0	47.31	0	0	0	0	-60.29	0	0	0	0	0	0	-50.42	-95.44	-83.13	0	-56.01	-17.64
ccsbBroad304_06383	OE	HMMR	CD molecules, hyaluronan-mediated motility receptor (RHAMM)			0.00, 0.00	1.32, 0.47	0	0	0	0	0	78.54	40.86	45.11	0	2.5	-88.07	75.61	0	0	0	93.54	0	0	59.93	4.54
ccsbBroad304_06393	OE	HOXC4	Homeoboxes / ANTP class : HOXL subclass, homeobox C4		Homeobox Gene GOF	5.00, 0.00	1.23, 0.44	54.64	0	63.49	0	0	0	0	0	0	0	95.42	74.37	0	0	55.26	0	0	59.88	0	65.69
ccsbBroad304_03314	OE	HSD17B7	Short chain dehydrogenase/reductase superfamily / Classical SDR fold cluster 2, hydroxysteroid (17-beta) dehydrogenase 7			5.00, 5.00	1.13, 0.40	0	0	0	0	0	0	0	0	0	0	33.6	0	0	99.05	0	0	0	-66.21	0	0
ccsbBroad304_00795	OE	HSF2	heat shock transcription factor 2			0.00, 0.00	1.17, 0.26	0	0	0	0	-59.27	0	-96.28	0	0	0	0	0	-54.01	0	0	0	-47.63	0	0	0
ccsbBroad304_03240	OE	HSPA14	Heat shock proteins / HSP70, heat shock 70kDa protein 14			0.00, 0.00	1.31, 0.35	-96.47	0	0	0	0	0	0	0	0	0	-86.19	0	-98.95	0	-53.75	0	0	0	49.76	-1.94
ccsbBroad304_02958	OE	HSPB8	Heat shock proteins / HSPB, heat shock 22kDa protein 8			0.00, 0.00	1.23, 0.36	0	0	0	0	0	0	71.54	0	71.08	0	22.22	61.03	56.91	26.79	0	-27.14	0	0	-74.54	9.96
ccsbBroad304_00810	OE	HYAL1	hyaluronoglucosaminidase 1			0.00, 0.00	1.85, 0.44	0	80.62	0	0	50.48	-75.77	0	0	0	0	0	0	-76.82	0	-99.23	0	57.44	0	-68.3	-5.14
ccsbBroad304_08292	OE	IP6K2	inositol hexakisphosphate kinase 2			0.00, 0.00	2.13, 0.55	0	0	0	0	0	0	69.98	0	59.57	0	49	-98.45	0	0	26.88	89.42	0	0	0	2.31
ccsbBroad304_00882	OE	IRS1	Pleckstrin homology (PH) domain containing, insulin receptor substrate 1			0.00, 0.00	1.30, 0.28	39.08	-81.94	0	0	0	0	0	0	0	0	0	58.93	0	-64.53	49.66	0	-32.95	0	0	0
ccsbBroad304_07876	OE	LARS2	Aminoacyl tRNA synthetases / Class I, leucyl-tRNA synthetase 2, mitochondrial			0.00, 0.00	1.05, 0.33	0	0	0	0	-63.73	0	0	0	74.06	0	0	0	0	71.26	0	0	0	0	-45.5	0
ccsbBroad304_03923	OE	LRRC4	Immunoglobulin superfamily / I-set domain containing, leucine rich repeat containing 4			0.00, 0.00	1.28, 0.31	0	-64.55	0	0	0	0	0	65.12	0	0	0	-75.04	0	0	0	-94.87	0	34.52	0	0
ccsbBroad304_01288	OE	MAPK9	MAPK:JNK subfamily, mitogen-activated protein kinase 9			0.00, 0.00	0.66, 0.15	0	0	-84.62	0	0	-54.89	39.4	0	0	0	0	-38.21	0	50.76	-69.58	-75.29	0	0	-49.55	-13.04
ccsbBroad304_14242	OE	MCCC2	methylcrotonoyl-CoA carboxylase 2 (beta)			0.00, 0.00	0.88, 0.27	-82.89	0	-97.78	0	0	0	0	56.47	66.48	0	0	0	-67.29	-69.52	0	0	0	0	70.73	0
ccsbBroad304_03951	OE	NARFL	nuclear prelamin A recognition factor-like			0.00, 0.00	0.82, 0.19	0	0	0	0	0	0	0	0	0	0	0	0	0	0	0	0	0	67.12	0	0
ccsbBroad304_03554	OE	NAT10	N-acetyltransferase 10 (GCN5-related)			0.00, 0.00	1.32, 0.36	0	0	0	-67.82	0	0	0	0	0	0	0	0	0	0	0	0	0	0	-54.44	0
ccsbBroad304_01103	OE	NONO	RNA binding motif (RRM) containing, non-POU domain containing, octamer-binding			0.00, 0.00	1.34, 0.36	0	64.84	0	0	60.9	0	0	0	0	0	0	0	64.34	0	0	0	0	0	-75.61	0
ccsbBroad304_03618	OE	OSGEP	O-sialoglycoprotein endopeptidase			0.00, 0.00	0.89, 0.16	0	0	-62.58	-32.59	0	83.66	-43.5	0	0	-1.9	-71.28	54.3	-80.72	46.38	0	-32.95	0	-41.48	-26.75	-12.59
ccsbBroad304_02086	OE	PDLIM1	PDZ and LIM domain 1			0.00, 0.00	0.91, 0.25	0	0	0	-59.57	0	58.76	33.19	0	0	0	0	46.8	-37.96	0	0	89.77	30.97	0	0	0.23
ccsbBroad304_07267	OE	PDLIM4	PDZ and LIM domain 4			0.00, 0.00	2.22, 0.53	0	0	0	0	0	0	0	0	0	0	0	-78.96	0	0	0	0	-40.77	48.05	29.46	0
ccsbBroad304_01265	OE	PPP2R4	Serine/threonine phosphatases / Protein phosphatase 2, regulatory subunits, protein phosphatase 2A activator, regulatory subunit 4			5.00, 0.00	1.03, 0.25	-34.64	0	95.09	0	0	0	0	-86.66	0	0	-50.61	0	57.63	0	0	0	-78.25	0	48.72	0
ccsbBroad304_06785	OE	PRSS2	Serine peptidases, protease, serine, 2 (trypsin 2)			0.00, 0.00	2.19, 0.58	0	0	0	0	0	0	0	0	0	0	0	-78.48	-87.79	0	0	0	0	0	38.04	0
ccsbBroad304_01342	OE	PTPN6	Protein tyrosine phosphatases, protein tyrosine phosphatase, non-receptor type 6			0.00, 0.00	1.06, 0.43	0	0	0	0	0	0	81.44	0	0	0	72.31	0	0	-78.53	0	0	60.7	53.07	77.36	18.81
ccsbBroad304_09095	OE	PUS7L	pseudouridylate synthase 7 homolog (S. cerevisiae)-like			0.00, 0.00	1.28, 0.32	0	0	0	0	0	0	0	0	0	0	0	91.84	0	0	42.42	0	0	-17.31	0	0
ccsbBroad304_02565	OE	RALBP1	ralA binding protein 1			5.00, 5.00	1.73, 0.43	68.91	0	0	0	0	98.28	54.33	0	0	4.4	0	72.41	54.02	-83.21	74.7	92.07	0	33.74	0	41.39
ccsbBroad304_06840	OE	RAP1GDS1	Armadillo repeat containing, RAP1, GTP-GDP dissociation stimulator 1			0.00, 0.00	0.93, 0.20	0	0	71.24	0	78.63	0	0	0	-77.86	0	0	0	0	0	93.82	-79.57	0	0	93.46	0
ccsbBroad304_01391	OE	RFC5	ATPases / AAA-type, replication factor C (activator 1) 5, 36.5kDa			5.00, 0.00	0.98, 0.32	0	0	0	52.86	0	0	0	0	0	0	0	0	0	0	95.21	0	0	0	0	0
ccsbBroad304_01394	OE	RFX4	regulatory factor X, 4 (influences HLA class II expression)			0.00, 0.00	1.51, 0.42	0	0	78.73	0	0	0	0	0	0	0	0	0	0	0	0	-55.78	0	-35.4	-50	-2.08
ccsbBroad304_01447	OE	RPS6KA3	RSK subfamily, ribosomal protein S6 kinase, 90kDa, polypeptide 3			0.00, 0.00	1.23, 0.36	-23.22	0	39.52	0	0	0	0	0	0	0	37.26	27.59	0	-16.26	60.28	0	0	-80.82	0	1.48
ccsbBroad304_02500	OE	RRAGA	Ras-related GTP binding A			0.00, 0.00	1.09, 0.34	0	0	0	-36.04	40.42	0	0	0	0	0	0	-39.83	0	0	0	-80.37	-99.28	-21.66	-78.6	-18.2
ccsbBroad304_00478	OE	S1PR3	GPCR / Class A : Lysophospholipid receptors : Sphingosine 1-phosphate, sphingosine-1-phosphate receptor 3			0.00, 0.00	2.77, 0.88	0	38.13	0	0	0	0	0	0	0	0	0	0	-26.98	0	0	0	-77.23	0	85.34	0
ccsbBroad304_07814	OE	SACM1L	SAC1 suppressor of actin mutations 1-like (yeast)			0.00, 0.00	1.41, 0.36	0	0	0	0	0	54.93	0	0	0	0	0	62.13	92.53	0	0	0	0	29.48	0	2.13
ccsbBroad304_01825	OE	SLC30A2	SLC30 zinc transporter family, solute carrier family 30 (zinc transporter), member 2			5.00, 0.00	1.18, 0.27	0	0	-89.92	0	0	0	0	0	0	0	70.03	0	-97.67	0	0	-85.62	95.63	0	0	0
ccsbBroad304_10507	OE	SNX7	Sorting nexins, sorting nexin 7			0.00, 0.00	0.82, 0.19	0	0	0	0	-41.5	57.72	0	0	73.79	0	-29.51	0	0	-87.07	0	0	0	0	-31.51	-0.46
ccsbBroad304_07238	OE	STK24	YSK subfamily, serine/threonine kinase 24			0.00, 0.00	1.36, 0.31	74.36	0	0	0	0	0	0	0	-50.72	0	90.22	0	-83.25	0	-63.39	0	-72.47	-91.94	61.93	-75.71
ccsbBroad304_02458	OE	STK25	YSK subfamily, serine/threonine kinase 25			0.00, 0.00	0.92, 0.27	73.35	0	66.64	85.21	0	0	0	0	0	1.62	0	0	0	68.46	0	0	0	0	0	0
ccsbBroad304_01632	OE	SYPL1	synaptophysin-like 1			0.00, 0.00	1.75, 0.49	0	0	0	0	0	52.64	0	0	0	0	89.17	89.62	90.45	0	-55.61	0	72.04	-74.44	0	72.01
ccsbBroad304_01685	OE	TNFAIP1	BTB/POZ domain containing, tumor necrosis factor, alpha-induced protein 1 (endothelial)			0.00, 0.00	0.90, 0.28	33.98	0	0	0	0	0	0	44.11	-47.55	0	24.78	0	-13.72	0	-50.93	0	0	0	0	0
ccsbBroad304_01686	OE	TNFAIP3	OTU domain containing, tumor necrosis factor, alpha-induced protein 3			0.00, 0.00	1.45, 0.28	86.9	0	0	0	0	-39.43	0	0	-46.54	0	34.79	0	-31.81	0	0	0	0	0	-35.47	0
ccsbBroad304_04655	OE	TRIM9	tripartite motif containing 9			0.00, 0.00	1.13, 0.36	0	0	0	0	0	0	68.6	0	0	0	0	30.54	48.85	0	87	-44.61	0	38.52	0	6.07
ccsbBroad304_01774	OE	WARS	Aminoacyl tRNA synthetases / Class I, tryptophanyl-tRNA synthetase			0.00, 0.00	0.72, 0.16	-24.21	0	0	0	0	0	0	0	0	0	0	0	-75.1	0	0	0	24.85	0	0	0
ccsbBroad304_01779	OE	WNT5A	Endogenous ligands, wingless-type MMTV integration site family, member 5A		Wnt family GOF	0.00, 0.00	1.35, 0.52	42.1	81.27	-70.64	32.87	0	0	-51.94	0	0	1.44	0	-62.46	0	0	0	0	54.33	-89.36	0	0
ccsbBroad304_07832	OE	XPO7	Exportins, exportin 7			0.00, 0.00	1.09, 0.20	0	0	0	0	0	0	0	-45.8	0	0	-85.53	50.33	0	0	-57.99	90.41	0	-80.11	0	-5
ccsbBroad304_02109	OE	XPR1	xenotropic and polytropic retrovirus receptor 1			0.00, 0.00	1.08, 0.32	0	0	0	0	0	0	0	0	0	0	0	-98.81	0	0	48.01	-49.41	0	0	0	0
ccsbBroad304_05213	OE	ZNF449	Zinc fingers, C2H2-type, zinc finger protein 449			5.00, 0.00	0.60, 0.19	0	0	72.83	0	0	58.95	0	0	0	0	0	0	96.08	0	0	0	0	0	0	0
ccsbBroad304_02879	OE	ZNF473	Zinc fingers, C2H2-type, zinc finger protein 473			0.00, 0.00	1.58, 0.48	90.61	0	-54.43	0	0	0	0	0	49.57	0	76.39	51.92	0	40.3	0	0	0	51.47	0	12.02
ccsbBroad304_09676	OE	ZSWIM2	Zinc fingers, SWIM-type, zinc finger, SWIM-type containing 2			0.00, 0.00	0.94, 0.32	0	-63.19	0	0	0	0	0	0	0	0	-85.14	-97.37	0	91.28	0	0	0	0	0	0
ccsbBroad304_00055	OE	AKR1B1	Aldo-keto reductases, aldo-keto reductase family 1, member B1 (aldose reductase)			5.00, 5.00	1.03, 0.28	0	0	0	98.1	0	0	0	0	78.09	0	0	0	-89.62	91.26	0	0	-64.98	0	-63.23	-0.65
ccsbBroad304_07529	OE	AKT3	Akt (Protein kinase B), v-akt murine thymoma viral oncogene homolog 3 (protein kinase B, gamma)		Akt Signaling GOF	0.00, 0.00	0.98, 0.19	0	80.95	0	0	0	-99.56	0	-37.84	0	0	0	93.22	-97.77	48.5	0	-49.43	0	49.81	0	2.87
ccsbBroad304_03945	OE	AKTIP	Ubiquitin-conjugating enzymes E2, AKT interacting protein			0.00, 0.00	1.01, 0.30	62.9	-78.89	0	0	0	0	0	0	0	0	0	-76.41	-80.01	91.22	0	44.3	66.72	0	0	2.31
ccsbBroad304_00070	OE	ANXA5	Annexins, annexin A5			0.00, 0.00	1.27, 0.33	89.74	0	0	86.91	0	0	0	0	44.74	1.9	0	-38.99	64.07	-85.1	0	35.15	63.76	0	38.51	11.56
ccsbBroad304_13813	OE	ARAF	RAF family, v-raf murine sarcoma 3611 viral oncogene homolog			0.00, 0.00	1.09, 0.26	0	0	-70.48	-61.92	0	0	47.45	-76.74	0	-2.03	-67.05	0	-75.31	44.69	-83.36	0	63.16	53.83	-80.64	-53.01
ccsbBroad304_00112	OE	ASNA1	arsA arsenite transporter, ATP-binding, homolog 1 (bacterial)			0.00, 0.00	1.33, 0.44	0	0	73.26	0	0	0	78.29	0	0	0	0	59.69	52.03	0	-96.34	0	73.21	0	-57.45	3.4
ccsbBroad304_00078	OE	BIRC2	Inhibitors of apoptosis (IAP) protein family, baculoviral IAP repeat containing 2			0.00, 0.00	1.24, 0.35	0	0	0	0	0	0	0	-49.51	0	0	0	0	0	53.71	0	0	-53.06	0	65.68	0
ccsbBroad304_10423	OE	BMPR1A	Type I receptor serine/threonine kinases, bone morphogenetic protein receptor, type IA			0.00, 0.00	1.40, 0.36	33.65	0	0	0	0	0	0	0	0	0	-45.27	54.45	0	62.02	0	69.83	64.06	0	62.4	27.63
ccsbBroad304_00173	OE	BRCA1	Fanconi anemia, complementation groups, breast cancer 1, early onset			0.00, 0.00	0.93, 0.20	0	0	0	0	0	0	-74.27	0	0	0	0	0	0	58.66	0	-52.81	0	0	0	0
ccsbBroad304_00211	OE	CALU	EF-hand domain containing, calumenin			0.00, 0.00	0.78, 0.36	0	-94.94	0	0	0	-89.79	0	0	0	0	0	-84.98	-66.52	0	-47.32	-77.56	0	0	79	-33.37
ccsbBroad304_01960	OE	CASK	CASK family, calcium/calmodulin-dependent serine protein kinase (MAGUK family)			0.00, 0.00	1.60, 0.47	0	0	0	0	0	0	0	0	0	0	-90.37	0	0	0	-46.08	0	0	0	0	0
ccsbBroad304_05972	OE	CDC25C	Serine/threonine phosphatases / Protein phosphatase 1, regulatory subunits, cell division cycle 25 homolog C (S. pombe)			0.00, 0.00	0.91, 0.13	0	0	54.49	0	0	0	75.98	0	0	0	22.72	69.46	32.62	0	33.81	0	0	-84.06	0	1.41
ccsbBroad304_00326	OE	CLK1	CDC-like kinases, CDC-like kinase 1			0.00, 0.00	1.10, 0.34	-48.52	0	0	0	0	0	0	65.31	0	0	-87.83	0	0	0	0	0	0	0	71.32	0
ccsbBroad304_02686	OE	COPZ1	coatomer protein complex, subunit zeta 1			0.00, 0.00	1.23, 0.27	0	0	0	0	0	0	-60.31	0	0	0	41.42	35.99	0	0	0	0	-84.79	0	-30.48	0
ccsbBroad304_06028	OE	CPE	Carboxypeptidase A, carboxypeptidase E			0.00, 0.00	0.94, 0.23	15.42	0	0	0	0	0	-82.12	0	0	0	22.92	-69.89	0	0	0	0	-84.27	0	0	0
ccsbBroad304_02501	OE	DCTN6	dynactin 6			0.00, 0.00	0.86, 0.26	0	-55.57	0	0	0	-94.32	-96.42	0	0	-1.9	-64.62	-54.89	0	87.92	0	-75.35	-73.15	-60.61	0	-26.71
ccsbBroad304_02298	OE	DNM1L	dynamin 1-like			0.00, 0.00	1.66, 0.49	0	0	0	0	0	0	0	0	0	0	0	-57.59	0	0	0	0	0	0	0	0
ccsbBroad304_00472	OE	EBF1	early B-cell factor 1			0.00, 0.00	2.63, 0.56	0	0	0	0	0	0	-91.75	0	0	0	0	67.01	52.35	0	0	0	0	0	35.73	1.76
ccsbBroad304_01984	OE	EIF3G	RNA binding motif (RRM) containing, eukaryotic translation initiation factor 3, subunit G			0.00, 0.00	1.31, 0.25	94.68	0	0	0	0	0	0	0	0	0	0	0	47	0	0	-75.03	0	0	0	0
ccsbBroad304_00517	OE	ESR1	Estrogen receptors, estrogen receptor 1			0.00, 0.00	1.17, 0.30	0	0	0	-34.04	0	0	0	0	0	0	0	0	-43.06	0	62.7	0	0	92.62	0	0
ccsbBroad304_06229	OE	FUS	RNA binding motif (RRM) containing, fused in sarcoma			0.00, 0.00	0.85, 0.28	71.46	0	0	0	0	56.46	0	0	0	0	0	0	0	-80.01	0	90.11	0	26.92	-83.32	0
ccsbBroad304_00600	OE	FYN	Src family, FYN oncogene related to SRC, FGR, YES			5.00, 0.00	1.40, 0.36	37.48	0	0	0	0	0	0	0	-91.75	0	0	96.79	0	-71.02	-71.14	0	0	0	0	0
ccsbBroad304_01890	OE	FZD7	GPCR / Class F : Frizzled receptors, frizzled family receptor 7			0.00, 0.00	1.35, 0.35	-76.2	0	-41.32	0	0	0	0	-90.16	0	-3.34	0	0	-40.83	0	0	-96.6	0	-70.86	-57.31	-25.99
ccsbBroad304_07945	OE	GCA	EF-hand domain containing, grancalcin, EF-hand calcium binding protein			0.00, 0.00	1.15, 0.34	-33.05	0	0	0	0	0	0	0	0	0	-80.92	88.45	0	0	0	40.05	0	-78.04	0	0
ccsbBroad304_03415	OE	GFOD1	glucose-fructose oxidoreductase domain containing 1			0.00, 0.00	1.38, 0.42	0	0	-71.2	0	0	0	0	66.99	0	0	0	0	-37.68	0	0	0	0	0	0	0
ccsbBroad304_00654	OE	GNB1	WD repeat domain containing, guanine nucleotide binding protein (G protein), beta polypeptide 1			0.00, 0.00	1.25, 0.36	0	41.74	0	0	0	0	0	0	-80.2	0	89.24	0	0	0	0	-69.28	0	0	0	0
ccsbBroad304_06411	OE	HSPA9	Heat shock proteins / HSP70, heat shock 70kDa protein 9 (mortalin)			0.00, 0.00	0.89, 0.25	76.66	0	0	-84.54	0	0	0	0	-80.02	0	0	0	-36.62	0	0	-82.55	-99.48	0	-96.12	-55.67
ccsbBroad304_06431	OE	IFNAR2	Interferon receptor family, interferon (alpha, beta and omega) receptor 2			0.00, 0.00	1.18, 0.38	0	76.39	0	53.34	0	0	0	0	0	0	-57	0	0	0	0	0	0	0	0	0
ccsbBroad304_00857	OE	IL10	Interleukins and interleukin receptors, interleukin 10			0.00, 0.00	1.20, 0.39	0	-82.59	0	0	0	0	0	0	0	0	0	-70.01	0	0	51.47	-50.03	0	0	0	0
ccsbBroad304_06448	OE	IL18	Interleukins and interleukin receptors, interleukin 18 (interferon-gamma-inducing factor)		Interleukins GOF	0.00, 0.00	1.18, 0.35	0	0	0	0	-97.08	0	0	0	0	0	47.16	77.38	0	0	-55.55	60.2	0	0	85.71	53.02
ccsbBroad304_00879	OE	IRAK2	Interleukin-1 receptor-associated kinase (IRAK) family, interleukin-1 receptor-associated kinase 2			5.00, 0.00	1.31, 0.38	0	0	95.38	0	0	0	0	0	0	0	0	71.84	0	0	-98.76	0	0	0	38.17	0
ccsbBroad304_00883	OE	ISG20	interferon stimulated exonuclease gene 20kDa			0.00, 0.00	1.28, 0.25	0	0	0	0	0	0	0	0	0	0	-66.46	0	0	-48.89	-88.47	0	0	0	0	-1.85
ccsbBroad304_00933	OE	LDHB	lactate dehydrogenase B			0.00, 0.00	1.52, 0.30	0	0	0	0	0	0	-57.16	0	0	0	-49.99	-92.91	89.2	0	77.68	0	-90.38	0	40.76	-0.77
ccsbBroad304_08825	OE	LHPP	phospholysine phosphohistidine inorganic pyrophosphate phosphatase			5.00, 0.00	0.74, 0.32	0	61.21	93.9	65.56	0	0	0	0	0	1.57	87.91	95.28	0	0	0	0	0	0	80.76	2.64
ccsbBroad304_00944	OE	LIMK2	LIMK subfamily, LIM domain kinase 2			5.00, 5.00	1.05, 0.35	0	0	0	-67.67	-81.3	0	99.02	0	0	0	52.46	0	-63.15	0	-92.23	80.81	85.05	0	0	4.4
ccsbBroad304_00945	OE	LMNA	Intermediate filaments type V, lamins, lamin A/C			0.00, 0.00	1.60, 0.39	0	0	0	0	0	0	29.26	0	67.24	0	64.3	-47.61	0	0	35.81	0	-70.43	0	0	0
ccsbBroad304_04715	OE	MRGPRF	GPCR / Class A : Orphans, MAS-related GPR, member F			0.00, 0.00	1.67, 0.34	0	78.29	0	0	0	0	0	-86.76	0	0	55.01	0	0	0	0	0	0	0	-95.95	0
ccsbBroad304_06642	OE	NIT1	nitrilase 1			5.00, 0.00	0.95, 0.25	0	0	0	95.29	0	0	0	0	0	0	-75.61	-87.09	-48.54	0	0	0	0	0	47.6	-3.19
ccsbBroad304_03040	OE	NKIRAS2	NFKB inhibitor interacting Ras-like 2			5.00, 5.00	1.73, 0.47	0	0	0	0	0	0	0	0	0	0	98.02	71.48	0	0	0	66.31	-50.27	0	0	0.46
ccsbBroad304_05313	OE	NUDT14	Nudix motif containing, nudix (nucleoside diphosphate linked moiety X)-type motif 14			0.00, 0.00	1.33, 0.38	0	0	-71.66	0	79.94	0	0	0	68.1	0	60.28	0	-51.57	0	0	0	-36.56	0	-45.71	-2.69
ccsbBroad304_08605	OE	PBK	TOPK family, PDZ binding kinase			0.00, 0.00	1.35, 0.40	0	-78.16	-80.38	-79.13	0	51.55	0	0	0	-2.45	0	-93.23	-87.64	-96.32	0	0	0	0	0	-3.47
ccsbBroad304_01953	OE	PIAS1	Zinc fingers, MIZ-type, protein inhibitor of activated STAT, 1			0.00, 0.00	1.00, 0.25	0	0	0	0	0	0	0	0	0	0	0	0	-81.26	-54.61	0	0	0	-41.09	85.07	-5.34
ccsbBroad304_02295	OE	PIGK	Phosphatidylinositol glycan anchor biosynthesis, phosphatidylinositol glycan anchor biosynthesis, class K			10.00, 5.00	0.92, 0.26	0	0	0	0	96.44	0	0	0	-69.94	0	-47.51	0	-50.35	-48.14	98.47	62.45	0	-81.96	0	-18.14
ccsbBroad304_01249	OE	PPARG	Peroxisome proliferator-activated receptors, peroxisome proliferator-activated receptor gamma			0.00, 0.00	0.93, 0.23	0	52.84	0	0	0	0	43	0	0	0	0	0	0	0	43.22	50.85	0	0	0	0
ccsbBroad304_01258	OE	PPP1CA	Serine/threonine phosphatases / Protein phosphatase, catalytic subunits, protein phosphatase 1, catalytic subunit, alpha isozyme			0.00, 0.00	1.02, 0.22	0	0	0	0	55.69	0	0	59.02	0	0	0	-59.76	0	0	93.98	0	0	61.19	69.2	0.23
ccsbBroad304_06797	OE	PSMA5	Proteasome subunits, proteasome (prosome, macropain) subunit, alpha type, 5			0.00, 0.00	0.82, 0.15	0	0	0	0	0	0	0	-91.47	0	0	0	0	77.9	0	38.86	0	-91.12	-47.68	-90.99	-2.55
ccsbBroad304_06837	OE	RAF1	RAF family, v-raf-1 murine leukemia viral oncogene homolog 1			0.00, 0.00	1.97, 0.50	-18.73	0	0	0	0	0	0	0	89.4	0	-31	-38.89	0	0	0	0	-75.9	60.24	75.27	-0.56
ccsbBroad304_01372	OE	RALB	v-ral simian leukemia viral oncogene homolog B (ras related; GTP binding protein)			0.00, 0.00	0.86, 0.20	0	0	94.43	0	59.95	0	0	0	0	0	0	-67.29	80.96	0	0	0	0	-33.38	-60.99	-0.65
ccsbBroad304_01376	OE	RARB	Retinoic acid receptors, retinoic acid receptor, beta			0.00, 0.00	1.13, 0.23	0	-94.48	0	0	0	65.26	0	0	0	0	0	53.61	0	0	65.29	81.71	27.78	0	0	7.59
ccsbBroad304_06856	OE	RET	Type XIV RTKs: RET, ret proto-oncogene			0.00, 0.00	1.19, 0.41	0	0	0	92.61	0	0	0	0	0	0	0	0	-97.94	79.06	0	0	0	47.6	-81.43	0
ccsbBroad304_08715	OE	SALL4	Zinc fingers, C2H2-type, sal-like 4 (Drosophila)			0.00, 0.00	1.88, 0.38	0	0	0	0	0	0	0	0	0	0	-86.14	67.74	0	0	0	69.07	0	0	0	0
ccsbBroad304_00961	OE	SMAD2	SMADs, SMAD family member 2			5.00, 5.00	1.08, 0.36	0	0	0	-91.11	0	0	0	0	0	0	0	0	87.13	-53.96	0	99.72	0	0	0	0
ccsbBroad304_08694	OE	TBX20	T-boxes, T-box 20			5.00, 5.00	1.13, 0.43	0	0	62.01	0	0	0	0	0	0	0	97.78	62.58	94.91	0	0	0	0	55.82	0	46.03
ccsbBroad304_01660	OE	TFAP4	Basic helix-loop-helix proteins, transcription factor AP-4 (activating enhancer binding protein 4)			0.00, 0.00	1.57, 0.36	0	0	0	0	0	0	0	-54.45	0	0	0	59.43	0	-84.43	0	0	0	73.8	33.81	1.57
ccsbBroad304_07061	OE	TGM2	Transglutaminases, transglutaminase 2 (C polypeptide, protein-glutamine-gamma-glutamyltransferase)			5.00, 0.00	0.99, 0.31	-70.29	0	0	0	0	0	0	81.15	0	0	0	-39.66	0	0	97.19	57.72	0	69.77	0	1.52
ccsbBroad304_02708	OE	TRIM32	tripartite motif containing 32			0.00, 0.00	1.16, 0.36	60.21	0	0	0	-54.38	0	0	0	0	0	0	-37.84	-34.9	0	0	0	0	60.76	0	0
ccsbBroad304_01720	OE	TSTA3	Short chain dehydrogenase/reductase superfamily / Extended SDR fold, tissue specific transplantation antigen P35B			0.00, 0.00	0.99, 0.31	45.17	0	0	0	-72.66	71.59	39.42	0	0	0.74	0	54.72	-74.1	0	0	0	0	47.28	-70.89	0
ccsbBroad304_08296	OE	UBE2J1	Ubiquitin-conjugating enzymes E2, ubiquitin-conjugating enzyme E2, J1, U			0.00, 0.00	0.80, 0.17	0	0	0	0	0	0	0	0	-92.6	0	-99.87	0	-61.61	-56.33	0	0	0	0	0	-1.39
ccsbBroad304_02582	OE	UQCR11	Mitochondrial respiratory chain complex / Complex III, ubiquinol-cytochrome c reductase, complex III subunit XI			0.00, 0.00	1.31, 0.35	0	0	-75.42	0	0	60.92	0	0	0	0	12.32	59.62	0	0	0	0	0	0	54.34	1.21
ccsbBroad304_02197	OE	VPS26A	vacuolar protein sorting 26 homolog A (S. pombe)			0.00, 0.00	1.11, 0.27	0	0	0	-43.31	0	0	0	0	0	0	0	-28.63	0	0	-53.27	0	0	28.43	0	0
ccsbBroad304_02421	OE	WFDC2	WAP four-disulfide core domain containing, WAP four-disulfide core domain 2			5.00, 5.00	1.44, 0.59	0	0	0	0	0	0	0	0	0	0	0	98.07	0	0	0	63.74	0	0	0	0
ccsbBroad304_02497	OE	YKT6	YKT6 v-SNARE homolog (S. cerevisiae)			0.00, 0.00	1.08, 0.30	0	0	0	72.6	39.4	0	0	0	0	0	62.57	-40.63	0	0	0	-24.11	0	-42.45	92.5	-0.09
ccsbBroad304_07993	OE	ZBTB20	BTB/POZ domain containing, zinc finger and BTB domain containing 20			10.00, 10.00	0.76, 0.19	93.37	0	0	0	97.68	-68.57	-76.55	0	0	0	94.58	-78.91	31.82	0	99.98	86.06	43.57	-37.85	66.52	79.06
ccsbBroad304_01803	OE	ZBTB25	BTB/POZ domain containing, zinc finger and BTB domain containing 25			0.00, 0.00	0.91, 0.30	0	0	0	0	0	0	0	0	-54.49	0	0	65.88	0	0	-69.96	-31.99	0	-60.15	0	-0.93
ccsbBroad304_00175	OE	ZFP36L1	RING-type (C3HC4) zinc fingers, zinc finger protein 36, C3H type-like 1			0.00, 0.00	2.30, 0.52	0	0	0	0	0	0	0	0	0	0	-60.63	40.2	-27.51	0	-63.03	91.75	0	0	67.52	1.99
ccsbBroad304_05124	OE	ZNF114	Zinc fingers, C2H2-type, zinc finger protein 114			0.00, 0.00	0.95, 0.30	0	0	0	75.63	0	0	0	0	0	0	0	47.49	0	0	-44.67	0	0	0	0	0
ccsbBroad304_07172	OE	ZNF195	Zinc fingers, C2H2-type, zinc finger protein 195			0.00, 0.00	1.63, 0.40	0	0	0	0	0	0	-84.77	0	0	0	-33.07	67.67	0	-51.03	0	0	-76.52	44.11	-40.74	-5.76
ccsbBroad304_05121	OE	ZNF296	Zinc fingers, C2H2-type, zinc finger protein 296			0.00, 0.00	2.40, 0.64	0	0	0	0	0	0	0	0	68.24	0	91.78	0	0	55.72	0	0	39.43	63.86	64.17	45.44
ccsbBroad304_04046	OE	ZNF426	Zinc fingers, C2H2-type, zinc finger protein 426			0.00, 0.00	1.08, 0.40	0	0	0	0	0	0	0	0	0	0	0	-73.52	-62.96	-68.67	0	0	0	0	71.59	-3.57
ccsbBroad304_05002	OE	ZNF563	Zinc fingers, C2H2-type, zinc finger protein 563			0.00, 0.00	1.52, 0.45	0	0	0	0	0	0	83.94	0	0	0	93.04	62.42	-46.83	46.35	0	0	0	44.86	0	55.93
ccsbBroad304_13811	OE	ALDH3B1	Aldehyde dehydrogenases, aldehyde dehydrogenase 3 family, member B1			0.00, 0.00	1.06, 0.32	0	56.31	79.49	79.88	0	0	0	-67.36	0	1.53	-29.26	0	0	0	0	0	0	0	0	0
ccsbBroad304_01841	OE	BAG6	BCL2-associated athanogene 6			0.00, 0.00	1.58, 0.49	0	75.82	0	0	0	0	0	82.58	0	0	0	-92.6	34.59	60.74	0	0	0	0	0	0
ccsbBroad304_02837	OE	BHMT2	betaine--homocysteine S-methyltransferase 2			0.00, 0.00	0.78, 0.20	0	0	0	0	0	0	0	0	87.16	0	0	0	80.98	0	0	0	0	-78.41	79.87	0
ccsbBroad304_08993	OE	DHDDS	dehydrodolichyl diphosphate synthase			0.00, 0.00	1.27, 0.42	0	0	0	0	0	0	-98.85	0	0	0	-82.71	0	-94.76	0	0	-56.95	0	0	0	-2.18
ccsbBroad304_03637	OE	DOK4	Pleckstrin homology (PH) domain containing, docking protein 4			0.00, 0.00	0.61, 0.16	0	-80.88	0	0	0	0	0	0	0	0	32.55	-81.83	0	-29.09	0	0	0	43.76	0	0
ccsbBroad304_10806	OE	ERBB3	Type I RTKs: ErbB (epidermal growth factor) receptor family, v-erb-b2 erythroblastic leukemia viral oncogene homolog 3 (avian)			0.00, 0.00	1.13, 0.32	17.67	0	0	0	-82.3	0	0	0	0	0	0	0	0	46.31	-88.28	0	38.44	64.66	0	1.06
ccsbBroad304_10207	OE	ERLIN1	ER lipid raft associated 1			0.00, 0.00	1.08, 0.24	0	0	72.49	0	0	61.31	0	0	0	0	0	53.17	0	0	0	0	0	0	0	0
ccsbBroad304_06535	OE	LPL	lipoprotein lipase			0.00, 0.00	1.51, 0.55	0	0	0	0	0	0	0	0	0	0	-57.02	78.75	48.34	0	0	0	0	0	0	0
ccsbBroad304_00001	OE	NAT1	N-acetyltransferase 1 (arylamine N-acetyltransferase)			0.00, 0.00	1.64, 0.42	0	0	0	83.77	0	0	0	0	0	0	31.57	0	0	70.55	-93.95	0	0	0	-60.23	0
ccsbBroad304_02452	OE	NXF1	nuclear RNA export factor 1			0.00, 0.00	1.20, 0.39	0	0	84.27	0	0	0	43.41	0	0	0	0	58.06	71.67	0	-40.25	-46.66	0	0	0	0
ccsbBroad304_14044	OE	PCGF3	Polycomb group ring fingers, polycomb group ring finger 3			0.00, 0.00	1.11, 0.26	0	-44.23	0	69.24	0	0	-68.82	-59.34	0	-0.88	0	0	57.9	47.08	-47.65	-80.76	-78.46	60.12	-85.94	-26.13
ccsbBroad304_06974	OE	SLC22A5	Organic zwitterions/cation transporters (OCTN), solute carrier family 22 (organic cation/carnitine transporter), member 5			0.00, 0.00	1.03, 0.34	0	0	0	0	0	0	0	-90.14	0	0	-91.1	0	-96	0	0	0	-66.98	0	0	-5.51
ccsbBroad304_08862	OE	SMYD3	Chromatin-modifying enzymes / K-methyltransferases, SET and MYND domain containing 3			0.00, 0.00	0.86, 0.22	0	0	0	0	0	0	0	0	0	0	0	0	0	-40	0	-49.44	-80.2	0	0	-2.3
ccsbBroad304_04235	OE	TDRD3	Tudor domain containing, tudor domain containing 3			0.00, 0.00	1.47, 0.44	0	0	0	0	0	0	0	0	0	0	0	-85.08	-46.69	0	0	-37.2	-29.42	37.97	-68.21	-8.38
ccsbBroad304_02554	OE	TRAFD1	TRAF-type zinc finger domain containing 1			0.00, 0.00	0.92, 0.27	0	0	0	0	0	-50.48	0	-49.47	0	0	0	0	0	81.94	0	0	-80.69	65.18	0	0
ccsbBroad304_09765	OE	ZBTB49	BTB/POZ domain containing, zinc finger and BTB domain containing 49			0.00, 0.00	1.08, 0.39	0	48.9	-47.49	0	0	0	0	0	0	0	69.03	73.98	0	0	-77.25	89.45	0	0	0	2.78
ccsbBroad304_07178	OE	ZFP112	zinc finger protein 112 homolog (mouse)			0.00, 0.00	1.26, 0.45	0	0	0	0	0	0	0	0	0	0	0	74.94	32.68	0	0	65.04	45.63	-62.15	0	12.63
ccsbBroad304_01819	OE	ZNF213	Zinc fingers, C2H2-type, zinc finger protein 213			10.00, 10.00	0.78, 0.30	0	0	0	39.53	0	0	40.75	0	0	0	0	0	0	98.38	0	0	61.68	99.28	0	1.3
ccsbBroad304_05865	OE	ATP1A3	ATPases / P-type, ATPase, Na+/K+ transporting, alpha 3 polypeptide			0.00, 0.00	1.59, 0.40	-73.45	0	33.59	-75.58	0	0	0	0	65.85	0	-71.5	0	0	-93.12	0	0	62.8	0	-92.72	-1.34
ccsbBroad304_02934	OE	B3GAT3	Beta-1,3-glucuronyltransferases, beta-1,3-glucuronyltransferase 3 (glucuronosyltransferase I)			0.00, 0.00	1.11, 0.31	0	0	45.94	0	0	0	-47.59	0	0	0	0	0	44.9	0	-47.07	0	0	0	0	0
ccsbBroad304_02553	OE	BLCAP	bladder cancer associated protein			0.00, 0.00	0.86, 0.28	-52.13	-90.07	0	59.51	0	0	33.7	-85.94	0	-0.56	0	-89.07	0	78.69	60.15	-61	0	-71.29	0	-0.78
ccsbBroad304_03080	OE	C16ORF80	chromosome 16 open reading frame 80			0.00, 0.00	0.99, 0.31	0	0	0	0	0	-79.13	0	58.75	0	0	0	28.53	0	0	-47.75	0	0	0	0	0
ccsbBroad304_07641	OE	CCT7	Heat Shock Proteins / Chaperonins, chaperonin containing TCP1, subunit 7 (eta)			0.00, 0.00	1.45, 0.41	0	0	0	0	0	0	-63.08	0	0	0	0	79.26	0	0	0	-75.24	0	0	0	0
ccsbBroad304_06022	OE	COX7B	Mitochondrial respiratory chain complex, cytochrome c oxidase subunit VIIb			5.00, 5.00	1.27, 0.39	92.18	0	47.51	0	0	0	0	0	0	0	0	97.65	0	0	-62.77	0	0	0	82.47	0
ccsbBroad304_02243	OE	DLGAP5	discs, large (Drosophila) homolog-associated protein 5			0.00, 0.00	1.58, 0.40	0	0	0	0	0	57.62	0	0	0	0	0	0	0	-64.07	0	0	0	0	-87.48	0
ccsbBroad304_04454	OE	FBXL20	F-boxes / Leucine-rich repeats, F-box and leucine-rich repeat protein 20			0.00, 0.00	1.80, 0.49	0	-59.53	0	0	0	0	0	0	0	0	-72.34	-59.56	0	-64.02	0	0	-35.1	-30.63	0	-32.54
ccsbBroad304_01889	OE	FZD4	GPCR / Class F : Frizzled receptors, frizzled family receptor 4			0.00, 0.00	0.99, 0.23	0	60.72	71.36	0	59.48	0	0	0	0	1.3	0	70.79	74.79	0	0	-74.52	0	0	-79.76	0
ccsbBroad304_00839	OE	IGFBP6	insulin-like growth factor (IGF) binding proteins, insulin-like growth factor binding protein 6			0.00, 0.00	0.93, 0.24	0	0	0	93.78	0	0	0	0	0	0	0	68.55	-80.6	-61.57	59.27	0	0	0	0	0
ccsbBroad304_06255	OE	LRRC32	leucine rich repeat containing 32			0.00, 0.00	1.24, 0.34	0	0	-88.09	0	0	0	0	0	0	0	0	74.3	56.38	0	0	0	51.16	42.12	41.56	36.58
ccsbBroad304_03732	OE	NPDC1	neural proliferation, differentiation and control, 1			0.00, 0.00	1.45, 0.36	0	0	0	0	0	33.73	-83.44	0	0	0	0	0	0	0	0	0	0	-87.54	46.02	0
ccsbBroad304_09368	OE	OPN4	GPCR / Class A : Opsin receptors, opsin 4			0.00, 0.00	0.97, 0.40	0	-40.97	0	0	0	0	58.41	0	0	0	-38.97	-74.56	-59.19	-97.84	0	0	-35.58	0	58.66	-9.54
ccsbBroad304_14011	OE	PAPSS1	3'-phosphoadenosine 5'-phosphosulfate synthase 1			0.00, 0.00	0.98, 0.23	0	0	0	0	0	0	0	30.48	0	0	-53.67	87.59	60.77	0	28.69	0	0	0	0	2.87
ccsbBroad304_04383	OE	PCGF5	Polycomb group ring fingers, polycomb group ring finger 5			5.00, 0.00	1.10, 0.35	0	0	0	0	-31.51	0	0	0	0	0	0	79.63	0	0	-57.07	95.32	55.74	0	50.11	10.19
ccsbBroad304_06727	OE	PIK3CG	Phosphatidylinositol kinases, phosphoinositide-3-kinase, catalytic, gamma polypeptide			0.00, 0.00	1.27, 0.35	0	0	0	0	0	0	0	63.18	0	0	0	-47.98	-81.21	0	0	-70	0	31.97	0	-1.81
ccsbBroad304_06750	OE	POLR2H	RNA polymerase subunits, polymerase (RNA) II (DNA directed) polypeptide H			5.00, 0.00	1.02, 0.33	0	0	95.27	0	-88.08	0	62.92	65.75	0	2.04	0	69.48	57.4	-82.66	82.03	0	88.51	0	51.55	63.61
ccsbBroad304_06765	OE	PRCC	papillary renal cell carcinoma (translocation-associated)			0.00, 0.00	1.31, 0.42	0	0	-28.82	0	0	0	-77.94	0	0	0	-67.62	70.02	-55.3	0	58.02	0	0	-46.6	57.87	-1.3
ccsbBroad304_01323	OE	PSMD9	Proteasome (prosome, macropain) subunits, proteasome (prosome, macropain) 26S subunit, non-ATPase, 9			0.00, 0.00	0.75, 0.16	0	0	0	0	0	0	0	0	0	0	0	-81.18	36.74	46.42	0	0	0	0	0	0
ccsbBroad304_13934	OE	PTK2	Serine/threonine phosphatases / Protein phosphatase 1, regulatory subunits, PTK2 protein tyrosine kinase 2			0.00, 0.00	1.36, 0.42	0	0	92.91	24.22	0	0	0	0	0	0	-89.82	-56.87	35.99	55.94	0	-65.4	0	0	38.07	-2.13
ccsbBroad304_01974	OE	RNASET2	ribonuclease T2			0.00, 0.00	1.02, 0.34	0	0	0	77.02	0	0	0	0	0	0	0	0	-48.9	0	0	-41.92	0	0	0	0
ccsbBroad304_07291	OE	RNGTT	Protein tyrosine phosphatases / Class I Cys-based PTPs : Atypical dual specificity phosphatases, RNA guanylyltransferase and 5'-phosphatase			0.00, 0.00	0.88, 0.34	78.18	0	0	0	0	0	0	0	0	0	0	0	0	0	0	-60.28	0	0	48.41	0
ccsbBroad304_02041	OE	SLC5A6	Sodium iodide symporter, sodium-dependent multivitamin transporter and sodium-coupled monocarboxylate transporters, solute carrier family 5 (sodium-dependent vitamin transporter), member 6			0.00, 0.00	1.18, 0.39	-74.47	0	0	48.52	0	-65.4	0	0	0	0	-68.99	0	-60.01	0	81.35	-77.26	0	67.43	0	-2.45
ccsbBroad304_02625	OE	SLC7A9	SLC7 family, solute carrier family 7 (glycoprotein-associated amino acid transporter light chain, bo,+ system), member 9			0.00, 0.00	1.75, 0.56	0	0	0	0	0	0	0	-57.07	0	0	0	57.38	0	0	0	0	0	-88.84	-67.51	0
ccsbBroad304_02571	OE	TOMM34	Tetratricopeptide (TTC) repeat domain containing, translocase of outer mitochondrial membrane 34			0.00, 0.00	1.82, 0.42	0	0	0	0	0	0	0	0	0	0	0	0	0	0	0	0	0	56.71	0	0
ccsbBroad304_02715	OE	WDTC1	DDB1 and CUL4 associated factors, WD and tetratricopeptide repeats 1			10.00, 5.00	0.82, 0.25	0	0	0	0	94.65	40.29	-94.57	-63.03	0	0	0	0	-82.36	-37.43	96.99	0	0	0	97.66	0
ccsbBroad304_11549	OE	ZNF273	Zinc fingers, C2H2-type, zinc finger protein 273			0.00, 0.00	1.00, 0.27	-35.16	0	0	0	49.53	-45.7	0	0	0	0	-20.64	59.03	0	0	74.23	0	0	83.51	0	1.16
ccsbBroad304_09768	OE	ZNF366	Zinc fingers, C2H2-type, zinc finger protein 366			0.00, 0.00	0.99, 0.23	0	0	0	0	0	0	0	0	0	0	-59.2	57.94	68.13	-50.11	0	49.85	0	0	-44.53	-1.3
ccsbBroad304_09983	OE	ZNF454	Zinc fingers, C2H2-type, zinc finger protein 454			5.00, 0.00	0.88, 0.23	0	0	0	0	50.96	0	0	0	0	0	-59.18	77.43	0	-58.85	96.59	0	65.82	-93.38	0	1.39
ccsbBroad304_09745	OE	ZNF519	Zinc fingers, C2H2-type, zinc finger protein 519			0.00, 0.00	1.15, 0.35	69.67	0	0	0	0	0	0	0	0	0	56.85	56.32	0	0	37.31	90.26	51.2	0	0	30.45
ccsbBroad304_07738	OE	ABHD2	Abhydrolase domain containing, abhydrolase domain containing 2			0.00, 0.00	0.91, 0.26	-75.5	0	0	0	0	0	-94.34	0	94.08	0	-77.34	0	-66.59	0	0	-51.64	-81.33	43.68	0	-38.52
ccsbBroad304_13830	OE	FOXN3	Forkhead boxes, forkhead box N3			0.00, 0.00	1.27, 0.31	0	0	0	0	72.6	0	0	0	91.59	0	0	-41.23	0	0	-61.7	0	0	-60.89	0	-6.62
ccsbBroad304_07314	OE	ASAP2	Ankyrin repeat domain containing, ArfGAP with SH3 domain, ankyrin repeat and PH domain 2			0.00, 0.00	0.97, 0.24	-21.33	0	0	50.06	0	0	0	0	0	0	-32.79	68.89	73.35	58.9	0	0	0	47.42	45.47	26.98
ccsbBroad304_00361	OE	ATF2	basic leucine zipper proteins, activating transcription factor 2			5.00, 5.00	0.97, 0.24	0	0	0	0	68.17	31.74	0	0	0	0	-51.87	0	0	-23.25	97.71	0	-36.98	0	0	-0.23
ccsbBroad304_05907	OE	BUB1B	Bub family, budding uninhibited by benzimidazoles 1 homolog beta (yeast)			0.00, 0.00	1.06, 0.19	0	0	0	0	0	89.32	-53.76	0	0	0	0	0	0	0	0	38.98	0	-54.06	-92.23	0
ccsbBroad304_00360	OE	CREB1	basic leucine zipper proteins, cAMP responsive element binding protein 1			0.00, 0.00	0.82, 0.18	0	0	0	0	0	0	-80.79	56.8	0	0	-31.77	0	0	0	0	83.5	-73.85	-65.57	0	-1.99
ccsbBroad304_07358	OE	DNAJA3	Heat shock proteins / DNAJ (HSP40), DnaJ (Hsp40) homolog, subfamily A, member 3			0.00, 0.00	2.01, 0.64	70.89	67.76	0	58.33	0	0	0	0	0	3.01	49.78	0	58.42	78.81	0	-85.19	-81.05	51.36	0	38.63
ccsbBroad304_00462	OE	DR1	down-regulator of transcription 1, TBP-binding (negative cofactor 2)			0.00, 0.00	0.84, 0.22	0	0	0	35.25	0	0	-41.85	0	0	0	0	0	0	0	0	63.13	-26.11	0	61.03	0
ccsbBroad304_10212	OE	GRHL3	grainyhead-like 3 (Drosophila)			0.00, 0.00	0.90, 0.31	0	63.43	0	0	0	0	73.84	-97.53	0	0	0	0	76.12	49.99	0	-49.32	-57.57	-81.89	64.57	2.96
ccsbBroad304_00778	OE	HOXC10	Homeoboxes / ANTP class : HOXL subclass, homeobox C10		Homeobox Gene GOF	0.00, 0.00	1.20, 0.34	0	0	0	0	0	0	-99.14	73.34	0	0	0	54.95	-82.15	0	0	-56.92	-94.04	72.46	46.02	1.3
ccsbBroad304_02019	OE	IL18RAP	CD molecules, interleukin 18 receptor accessory protein			0.00, 0.00	0.93, 0.30	-57.2	0	0	0	69.99	0	0	0	0	0	0	0	0	-41.73	60.12	0	0	0	31.36	0
ccsbBroad304_03310	OE	LCMT1	leucine carboxyl methyltransferase 1			0.00, 0.00	1.14, 0.24	36.45	0	0	0	0	0	87.9	0	0	0	76.02	36.82	71.63	0	34.81	0	0	-91.08	0	19.59
ccsbBroad304_00954	OE	LYN	Src family, v-yes-1 Yamaguchi sarcoma viral related oncogene homolog			0.00, 0.00	2.61, 0.74	0	0	0	0	-45.03	-95.42	-98.05	0	0	-1.81	24.51	-85.66	-24.71	0	-91.8	-99.72	-99.75	0	-84.26	-96.44
ccsbBroad304_02276	OE	MVP	major vault protein			0.00, 0.00	0.67, 0.10	0	0	0	0	0	0	0	0	0	0	0	0	0	0	0	40.83	0	0	0	0
ccsbBroad304_01165	OE	PDK1	pyruvate dehydrogenase kinase, isozyme 1			5.00, 0.00	1.38, 0.39	38.73	0	0	-69.98	0	-68.95	0	0	0	0	95.7	0	-69.39	63.49	0	-39.19	0	0	0	0
ccsbBroad304_01218	OE	PLK1	Polo-like kinase (PLK) family, polo-like kinase 1			0.00, 0.00	1.27, 0.33	0	0	17.22	0	0	0	0	0	0	0	19.16	72.75	0	0	0	0	0	56.41	32.76	7.07
ccsbBroad304_02884	OE	POT1	protection of telomeres 1 homolog (S. pombe)			0.00, 0.00	0.89, 0.28	0	0	0	0	0	0	0	0	0	0	0	38.94	0	0	49.71	-69.52	0	0	0	0
ccsbBroad304_01450	OE	RPS10	S ribosomal proteins, ribosomal protein S10			0.00, 0.00	0.93, 0.28	0	0	0	0	0	0	0	0	50.04	0	0	0	0	0	-52.18	0	0	0	29.55	0
ccsbBroad304_01659	OE	TERF1	telomeric repeat binding factor (NIMA-interacting) 1			0.00, 0.00	1.55, 0.33	0	0	79.2	0	0	0	0	0	0	0	36.03	0	70.9	0	75.05	-74.74	82.11	28.23	58.06	30.69
ccsbBroad304_07683	OE	ZNF268	Zinc fingers, C2H2-type, zinc finger protein 268			0.00, 0.00	1.20, 0.36	-59.33	0	0	0	0	0	0	0	0	0	0	0	36.71	0	-73.01	0	0	-62.18	0	0
ccsbBroad304_09910	OE	BCL6B	BTB/POZ domain containing, B-cell CLL/lymphoma 6, member B			0.00, 0.00	1.02, 0.25	0	0	0	0	0	0	0	0	0	0	62.89	0	0	0	35	0	0	0	0	0
ccsbBroad304_00471	OE	E2F6	E2F transcription factor 6			0.00, 0.00	1.26, 0.31	0	0	0	0	-56.61	0	0	0	0	0	0	93.57	-49.11	0	39.04	-93.01	-60.89	0	0	-0.79
ccsbBroad304_05612	OE	GPR152	GPCR / Class A : Orphans, G protein-coupled receptor 152			0.00, 0.00	1.24, 0.31	55.45	0	0	0	0	0	-99.09	0	-31.39	0	0	0	-97.06	0	0	0	-97.72	0	0	0
ccsbBroad304_10431	OE	HADHB	hydroxyacyl-CoA dehydrogenase/3-ketoacyl-CoA thiolase/enoyl-CoA hydratase (trifunctional protein), beta subunit			5.00, 0.00	1.30, 0.31	-70.61	0	0	0	0	0	0	96.49	0	0	-98.31	-69.24	0	-50.56	56.16	-95.57	-78.14	0	0	-70.27
ccsbBroad304_00863	OE	IL15	Interleukins and interleukin receptors, interleukin 15		Interleukins GOF	0.00, 0.00	0.91, 0.27	0	0	0	-98.19	-97.16	-80.97	0	0	0	-3.8	0	0	-52.29	0	55.29	58.15	0	0	-71.11	0
ccsbBroad304_00929	OE	LBR	Tudor domain containing, lamin B receptor			0.00, 0.00	1.41, 0.39	0	73.34	0	63.05	0	0	0	38.02	0	1.76	0	36.57	-40.04	40.39	-85.59	0	0	0	0	0
ccsbBroad304_06542	OE	LTBR	Tumor necrosis factor receptor superfamily, lymphotoxin beta receptor (TNFR superfamily, member 3)		NFKB Activation GOF	0.00, 0.00	5.06, 1.33	0	0	0	0	0	0	0	0	0	0	0	90.88	0	0	0	0	28.9	0	0	0
ccsbBroad304_07275	OE	PSMG1	proteasome (prosome, macropain) assembly chaperone 1			0.00, 0.00	1.35, 0.41	0	-71.91	0	0	0	0	0	0	0	0	16.34	-83.71	-88.44	0	0	-80.29	0	-55.04	0	-45.81
ccsbBroad304_02838	OE	SDF2L1	stromal cell-derived factor 2-like 1			0.00, 0.00	1.34, 0.43	0	0	-83.19	0	0	44.72	0	0	-88.79	0	57.55	90.91	-81.53	-51.12	-46.17	-63.66	0	91.18	0	-38.5
ccsbBroad304_01648	OE	SERPINA7	Serine (or cysteine) peptidase inhibitors, serpin peptidase inhibitor, clade A (alpha-1 antiproteinase, antitrypsin), member 7			0.00, 0.00	1.36, 0.38	0	0	0	0	0	0	-89.06	0	0	0	0	0	0	0	0	0	0	24.32	45.17	0
ccsbBroad304_00094	OE	ARF1	ADP-ribosylation factors, ADP-ribosylation factor 1			10.00, 5.00	0.80, 0.17	54.81	0	0	0	98.99	0	93.85	0	0	1.62	0	0	-97.11	67.51	96.31	0	0	0	0	0
ccsbBroad304_02822	OE	ARFIP2	ADP-ribosylation factor interacting protein 2			0.00, 0.00	0.86, 0.22	63.76	0	0	0	67.01	67.53	86.3	57.02	0	45.32	0	48.01	0	-72.85	0	0	76.83	-71.17	78.92	1.9
ccsbBroad304_03119	OE	C16ORF5	chromosome 16 open reading frame 5			0.00, 0.00	0.78, 0.26	0	0	0	0	-49.26	0	0	66.63	0	0	0	0	0	0	0	-59.6	0	0	34.13	0
ccsbBroad304_04471	OE	C5ORF62	chromosome 5 open reading frame 62			0.00, 0.00	0.94, 0.35	0	0	0	0	0	0	0	0	0	0	-55.07	50.97	0	0	0	0	-65.38	0	54.86	0
ccsbBroad304_05930	OE	CAMK2D	CAMK2 family, calcium/calmodulin-dependent protein kinase II delta			0.00, 0.00	1.36, 0.41	0	0	0	-63.1	76.84	0	0	0	0	0	0	34.02	35.93	-66.94	48.3	0	0	21.23	46.6	1.79
ccsbBroad304_06159	OE	CTTN	cortactin			0.00, 0.00	0.88, 0.28	0	51.7	0	0	0	0	0	-76.54	0	0	-56.18	66.41	92.5	0	0	0	48.83	-64.21	0	2.18
ccsbBroad304_02012	OE	FADD	Fas (TNFRSF6)-associated via death domain		NFKB Activation GOF	0.00, 0.00	4.21, 1.23	0	0	0	0	NaN	0	0	80.48	NaN	0	72.13	0	0	52.29	NaN	0	0	0	NaN	1.62
ccsbBroad304_02217	OE	FEZ1	fasciculation and elongation protein zeta 1 (zygin I)			5.00, 0.00	0.99, 0.33	0	0	0	0	95.21	-44.78	0	0	39.8	0	-93.01	73.89	0	-67.68	62.32	-54.64	0	0	0	-1.77
ccsbBroad304_06206	OE	FGA	Endogenous ligands, fibrinogen alpha chain			0.00, 0.00	0.93, 0.31	0	0	0	0	0	49.7	-90.64	0	0	0	-59.6	0	0	47.26	0	41.94	-94.95	0	0	0
ccsbBroad304_06483	OE	KCNK1	Two-P potassium channels, potassium channel, subfamily K, member 1			0.00, 0.00	1.77, 0.44	0	0	0	0	64.88	0	0	0	0	0	0	0	0	0	0	0	0	-52.79	0	0
ccsbBroad304_09615	OE	LACC1	laccase (multicopper oxidoreductase) domain containing 1			0.00, 0.00	1.01, 0.38	0	-86.37	-81.52	0	0	0	62.37	0	-45.13	-2.27	0	0	0	0	42.25	-48.61	25.45	0	0	0
ccsbBroad304_01291	OE	MAP2K6	MAPKK:STE7 family, mitogen-activated protein kinase kinase 6			0.00, 0.00	4.98, 1.41	0	0	0	0	0	0	-66.99	0	0	0	0	75.02	0	0	0	-95.66	-75.2	0	-58.89	-2.92
ccsbBroad304_02566	OE	MORF4L1	mortality factor 4 like 1			0.00, 0.00	1.32, 0.49	0	0	0	0	0	-55.31	0	0	77.43	0	-96.47	-84.96	-99.89	0	0	-99.01	0	0	0	-96.66
ccsbBroad304_07557	OE	NAMPT	nicotinamide phosphoribosyltransferase			0.00, 0.00	0.77, 0.24	0	0	0	64.62	0	-62.67	0	56.95	0	0	-32.29	0	0	0	0	-71.97	0	0	79.61	0
ccsbBroad304_01811	OE	PCGF2	Polycomb group ring fingers, polycomb group ring finger 2			0.00, 0.00	1.02, 0.41	0	0	0	0	77.58	0	0	0	0	0	0	0	0	0	84.7	62.6	0	64.7	92.52	60.65
ccsbBroad304_08594	OE	PECR	Short chain dehydrogenase/reductase superfamily / Classical SDR fold cluster 1, peroxisomal trans-2-enoyl-CoA reductase			0.00, 0.00	1.33, 0.38	0	0	0	0	0	0	0	0	0	0	0	0	0	0	0	0	0	-18.22	0	0
ccsbBroad304_06728	OE	PIK3R1	Phosphatidylinositol kinases, phosphoinositide-3-kinase, regulatory subunit 1 (alpha)			0.00, 0.00	2.38, 0.64	0	0	0	0	0	0	0	0	0	0	0	0	-72.31	0	0	56.23	0	0	-49.46	0
ccsbBroad304_01239	OE	POLR2E	RNA polymerase subunits, polymerase (RNA) II (DNA directed) polypeptide E, 25kDa			10.00, 5.00	1.20, 0.39	0	-76.31	0	0	-72.4	98.61	0	0	0	0	0	42.8	0	0	0	95	0	18.78	-44.36	0.46
ccsbBroad304_01269	OE	PPP3R2	EF-hand domain containing, protein phosphatase 3, regulatory subunit B, beta			10.00, 5.00	1.19, 0.32	0	0	76.61	0	0	48.47	0	0	0	0	91.9	0	97.91	47.18	0	96.39	0	71.45	0	73.99
ccsbBroad304_01341	OE	PTPN4	Protein tyrosine phosphatases, protein tyrosine phosphatase, non-receptor type 4 (megakaryocyte)			0.00, 0.00	1.70, 0.55	85.55	-55.05	0	0	0	0	55.03	0	0	0	0	83.97	57.19	0	0	0	0	0	34.88	1.53
ccsbBroad304_01448	OE	RPS7	S ribosomal proteins, ribosomal protein S7			0.00, 0.00	0.82, 0.22	0	0	0	0	0	0	0	0	0	0	0	0	33.07	0	0	0	0	-42.91	-63.52	0
ccsbBroad304_02572	OE	SERINC3	serine incorporator 3			5.00, 5.00	1.28, 0.38	-95.07	0	-90.55	0	0	0	0	0	0	0	-97.66	0	-95.37	99.44	57.68	0	0	37.04	46.89	27.42
ccsbBroad304_01546	OE	SLC7A1	SLC7 family, solute carrier family 7 (cationic amino acid transporter, y+ system), member 1			0.00, 0.00	0.89, 0.28	0	0	0	0	0	0	0	0	0	0	-26.41	0	0	0	0	-76.59	0	-65.33	-66.27	-19.7
ccsbBroad304_02786	OE	ZNF281	Zinc fingers, C2H2-type, zinc finger protein 281			0.00, 0.00	1.68, 0.36	0	0	0	0	0	-79	48.94	0	0	0	0	0	0	0	0	-76.04	47.67	57.77	-70.29	0
ccsbBroad304_09656	OE	ZNF555	Zinc fingers, C2H2-type, zinc finger protein 555			5.00, 5.00	1.14, 0.32	0	0	0	0	98.97	0	0	-88.22	0	0	44.85	39.95	0	0	0	0	0	0	0	0
ccsbBroad304_00085	OE	APRT	adenine phosphoribosyltransferase			5.00, 5.00	1.40, 0.50	0	0	0	0	-72.54	0	86.05	0	0	0	36.84	99.54	62.71	0	0	0	0	0	0	4.35
ccsbBroad304_02036	OE	ARHGEF7	Rho guanine nucleotide exchange factors, Rho guanine nucleotide exchange factor (GEF) 7			0.00, 0.00	0.70, 0.17	0	0	0	0	0	0	0	-76.44	0	0	-59.48	-87.06	0	61.15	0	0	87.6	61.95	94.9	62.3
ccsbBroad304_00233	OE	CBR1	Prostaglandin synthases, carbonyl reductase 1			0.00, 0.00	2.23, 0.68	0	0	33.25	0	0	0	0	0	-22.17	0	0	0	0	0	-53.83	0	0	0	-69.25	0
ccsbBroad304_00281	OE	CDK8	Cyclin-dependent kinases, CDK8 subfamily, cyclin-dependent kinase 8			0.00, 0.00	1.84, 0.59	0	0	0	0	0	0	0	0	0	0	68.62	0	-62.23	0	0	-48.03	0	0	0	0
ccsbBroad304_00283	OE	CDKN2C	Ankyrin repeat domain containing, cyclin-dependent kinase inhibitor 2C (p18, inhibits CDK4)		Cell Cycle Inhibition GOF	5.00, 0.00	4.81, 1.57	0	0	0	0	0	0	96.47	0	0	0	0	82.82	0	0	-80.07	0	92.39	54.76	56.24	63.73
ccsbBroad304_01872	OE	DGCR14	DiGeorge syndrome critical region gene 14			0.00, 0.00	1.11, 0.25	0	0	0	0	0	0	0	0	0	0	0	-74.54	0	0	41.28	0	56.06	-41.98	-25.62	-0.65
ccsbBroad304_07240	OE	DYRK3	Dyrk2 subfamily, dual-specificity tyrosine-(Y)-phosphorylation regulated kinase 3			5.00, 0.00	1.38, 0.44	0	0	0	-65.4	0	0	0	0	0	0	91.97	46.91	95.59	-86.94	-85.42	0	0	-64.9	81.73	64.93
ccsbBroad304_00658	OE	GNG5	guanine nucleotide binding protein (G protein), gamma 5			0.00, 0.00	1.10, 0.30	0	0	0	0	91.41	0	0	0	0	0	-81.4	0	0	0	0	0	0	0	0	0
ccsbBroad304_04309	OE	HDAC10	Histone deacetylases, histone deacetylase 10			0.00, 0.00	1.13, 0.28	65.44	0	0	67.15	0	64.65	0	0	0	3.1	0	-80.73	0	0	-71.6	0	0	0	71.41	0
ccsbBroad304_06574	OE	MDH2	malate dehydrogenase 2, NAD (mitochondrial)			5.00, 0.00	1.03, 0.24	0	0	0	0	0	0	0	0	-97.06	0	0	0	0	0	0	-44.37	0	95.41	-91.78	0
ccsbBroad304_01198	OE	PIGA	Glycosyltransferase group 1 domain containing, phosphatidylinositol glycan anchor biosynthesis, class A			0.00, 0.00	0.76, 0.17	0	0	0	80.53	0	0	0	-58.33	0	0	0	0	0	71.16	0	0	82.69	0	44.67	1.44
ccsbBroad304_01380	OE	RBBP7	WD repeat domain containing, retinoblastoma binding protein 7			0.00, 0.00	1.14, 0.24	0	0	0	-86.58	0	0	0	0	0	0	0	0	0	-46.11	0	0	0	0	-66.14	0
ccsbBroad304_07436	OE	SPTLC2	Serine palmitoyltransferase, serine palmitoyltransferase, long chain base subunit 2			0.00, 0.00	1.03, 0.28	-61	0	0	0	0	0	0	0	0	0	-53.89	0	0	0	0	46.07	-63.7	0	0	0
ccsbBroad304_01613	OE	STK11	LKB subfamily, serine/threonine kinase 11			0.00, 0.00	0.90, 0.14	0	0	0	0	0	55.63	0	0	0	0	-74.59	44.63	0	67.88	0	0	0	0	79.11	1.71
ccsbBroad304_02345	OE	TXNDC9	thioredoxin domain containing 9			0.00, 0.00	1.67, 0.56	0	78.66	60.83	71.52	42.6	0	-61.15	0	0	33.8	0	0	-44.01	85.67	-47.59	0	39.11	0	-56.34	-1.94
ccsbBroad304_11405	OE	UBE3C	ubiquitin protein ligase E3C			0.00, 0.00	1.03, 0.22	0	0	0	0	0	0	0	0	0	0	0	0	0	0	0	0	0	0	28.77	0
ccsbBroad304_03441	OE	UGT1A9	UDP glucuronosyltransferases, UDP glucuronosyltransferase 1 family, polypeptide A9			0.00, 0.00	1.34, 0.43	0	0	61.06	0	0	0	0	0	0	0	89.45	0	77.72	0	-72.36	0	46.98	0	-43.88	3.47
ccsbBroad304_07123	OE	UQCRFS1	Mitochondrial respiratory chain complex / Complex III, ubiquinol-cytochrome c reductase, Rieske iron-sulfur polypeptide 1			0.00, 0.00	1.11, 0.27	-84.93	0	0	0	0	41.91	56.31	0	0	0	-69.48	27.28	0	0	44.71	-24.1	0	-78.2	0	-2.27
ccsbBroad304_03842	OE	ZNF317	Zinc fingers, C2H2-type, zinc finger protein 317			0.00, 0.00	1.38, 0.41	0	0	24.77	0	0	0	0	33.09	0	0	-89.88	0	0	0	-60.4	0	-70.46	-38.22	-66.89	-43.64
ccsbBroad304_04909	OE	ZNF572	Zinc fingers, C2H2-type, zinc finger protein 572			5.00, 0.00	1.35, 0.35	0	0	0	0	0	66.6	0	0	56.8	0	-61.53	0	-74.4	-66.89	0	95.52	0	0	0	-2.22
ccsbBroad304_00049	OE	ALDH2	Aldehyde dehydrogenases, aldehyde dehydrogenase 2 family (mitochondrial)			0.00, 0.00	1.14, 0.39	0	NaN	-95.21	0	0	0	0	0	0	0	92.29	NaN	-96.53	0	0	0	0	69.56	0	0
ccsbBroad304_04128	OE	ALG9	Dolichyl D-mannosyl phosphate dependent mannosyltransferases, asparagine-linked glycosylation 9, alpha-1,2-mannosyltransferase homolog (S. cerevisiae)			0.00, 0.00	1.00, 0.42	0	NaN	0	0	0	0	0	0	-90.43	0	0	NaN	-93.24	0	0	0	0	60.64	0	0
ccsbBroad304_00063	OE	AMPD2	adenosine monophosphate deaminase 2			0.00, 0.00	0.65, 0.11	-84.9	NaN	0	33.81	0	0	-77.62	0	0	0	-59.71	NaN	0	0	29.11	72.41	-97	77.14	-75.73	4.07
ccsbBroad304_01977	OE	AOC3	Oxidoreductases, amine oxidase, copper containing 3 (vascular adhesion protein 1)			0.00, 0.00	1.13, 0.28	0	NaN	0	-54.08	44.31	0	0	0	59.64	0	0	NaN	0	39.13	0	-50.64	0	0	47.43	0
ccsbBroad304_02047	OE	AP1S2	adaptor-related protein complex 1, sigma 2 subunit			0.00, 0.00	0.90, 0.24	0	NaN	0	0	0	70.94	0	0	0	0	0	NaN	0	0	0	0	-68.16	0	0	0
ccsbBroad304_08282	OE	ATP6V1D	ATPases / V-type, ATPase, H+ transporting, lysosomal 34kDa, V1 subunit D			0.00, 0.00	1.18, 0.40	0	NaN	0	0	-61.5	0	0	85.62	0	0	0	NaN	-88.22	0	0	0	-90.83	0	0	0
ccsbBroad304_02857	OE	BAMBI	BMP and activin membrane-bound inhibitor homolog (Xenopus laevis)			0.00, 0.00	1.63, 0.40	0	NaN	0	0	0	0	68.06	-81.93	0	0	0	NaN	0	79.19	0	-68.32	69.21	-97.8	0	0
ccsbBroad304_02053	OE	BTRC	F-boxes / WD-40 domains, beta-transducin repeat containing			0.00, 0.00	1.11, 0.23	0	NaN	0	38.05	0	0	0	0	0	0	0	NaN	0	0	79.12	0	0	0	0	0
ccsbBroad304_05927	OE	CALM1	EF-hand domain containing, calmodulin 1 (phosphorylase kinase, delta)			5.56, 5.56	1.03, 0.30	0	NaN	0	0	0	85.26	0	-66.27	0	0	0	NaN	0	0	42.4	99.97	0	-94.18	0	0
ccsbBroad304_00219	OE	CARS	Aminoacyl tRNA synthetases / Class I, cysteinyl-tRNA synthetase			0.00, 0.00	1.33, 0.31	0	NaN	0	0	0	0	-31.6	0	0	0	0	NaN	0	0	0	-58.87	82.32	0	0	0
ccsbBroad304_08935	OE	CERS4	Homeoboxes / CERS class, ceramide synthase 4			0.00, 0.00	1.19, 0.31	0	NaN	0	0	0	0	0	0	0	0	0	NaN	-60.77	0	0	0	0	-65.99	0	0
ccsbBroad304_00327	OE	CLK2	CDC-like kinases, CDC-like kinase 2			0.00, 0.00	0.95, 0.28	0	NaN	0	0	0	0	37.45	0	0	0	43.65	NaN	90.07	0	0	0	0	0	-30.79	0
ccsbBroad304_02510	OE	CNPY3	Trinucleotide (CAG) repeat containing, canopy 3 homolog (zebrafish)			0.00, 0.00	1.34, 0.32	37.78	NaN	0	71.13	0	0	0	0	74.82	3.19	0	NaN	0	0	0	-33.47	0	0	-88.37	0
ccsbBroad304_02683	OE	COG2	Components of oligomeric golgi complex, component of oligomeric golgi complex 2			11.11, 5.56	1.52, 0.39	80.09	NaN	51.97	0	0	0	64.21	0	17.22	15.52	84.32	NaN	94.23	98.71	-50.45	0	96.01	0	-27.83	92.59
ccsbBroad304_06040	OE	CRY1	cryptochrome 1 (photolyase-like)			0.00, 0.00	1.38, 0.39	61.7	NaN	0	0	0	-42.52	0	0	0	0	79.1	NaN	0	0	-43.17	-62.41	0	0	0	0
ccsbBroad304_01930	OE	CUL2	cullin 2			0.00, 0.00	0.97, 0.27	0	NaN	46.31	0	51.24	0	0	-91.44	0	0	0	NaN	-68.82	0	0	55.19	0	0	51.57	0
ccsbBroad304_00401	OE	CYB5A	Cytochrome b genes, cytochrome b5 type A (microsomal)			0.00, 0.00	1.22, 0.36	-87.86	NaN	0	0	0	0	0	0	0	0	-89.1	NaN	0	-58.18	0	0	27.66	0	38.03	0
ccsbBroad304_04154	OE	DENND2D	DENN/MADD domain containing, DENN/MADD domain containing 2D			0.00, 0.00	0.80, 0.18	0	NaN	0	0	0	0	0	0	0	0	-23.2	NaN	91.92	73.96	-85.32	0	20.11	-49.6	0	4.02
ccsbBroad304_03728	OE	DIABLO	diablo, IAP-binding mitochondrial protein			0.00, 0.00	1.53, 0.51	0	NaN	0	0	-51.63	0	0	0	0	0	75.22	NaN	74.96	0	46.42	0	49.89	0	0	15.4
ccsbBroad304_02297	OE	DNAJB6	Heat shock proteins / DNAJ (HSP40), DnaJ (Hsp40) homolog, subfamily B, member 6			0.00, 0.00	1.57, 0.43	0	NaN	63.56	0	0	0	0	0	0	0	-66.68	NaN	58.43	0	91.8	-46.6	-66.71	0	-83.25	-47.15
ccsbBroad304_06150	OE	EIF4E	Translation Initiation Factor 4E, eukaryotic translation initiation factor 4E			0.00, 0.00	1.08, 0.38	0	NaN	76.6	0	0	0	0	0	0	0	0	NaN	56.14	0	0	-57.12	0	-93.16	29.63	0
ccsbBroad304_06180	OE	ESD	esterase D			0.00, 0.00	1.02, 0.31	0	NaN	69.8	0	0	-92.58	0	77.07	0	0	85.94	NaN	0	0	0	0	0	90.03	0	0
ccsbBroad304_08392	OE	EXOC6	exocyst complex component 6			0.00, 0.00	1.24, 0.32	-76.58	NaN	0	0	0	0	0	0	0	0	0	NaN	0	0	0	0	0	-64.9	-86.13	0
ccsbBroad304_03428	OE	EXOSC4	exosome component 4			5.56, 5.56	0.90, 0.28	0	NaN	0	0	55.76	48.32	76	0	0	2.25	79.03	NaN	86.96	33.06	82.11	94.86	0	71.65	98.3	87.22
ccsbBroad304_00523	OE	EXT1	Exostosin glycosyltransferase family, exostosin 1			0.00, 0.00	1.32, 0.39	0	NaN	77.83	84.07	0	0	0	-75.68	0	0	49.96	NaN	-72.76	-32.44	-74.52	0	0	-67.77	0	-30.28
ccsbBroad304_07688	OE	FAM114A2	family with sequence similarity 114, member A2			0.00, 0.00	1.56, 0.35	0	NaN	43.17	0	0	0	0	0	0	0	0	NaN	0	0	0	0	0	43.1	0	0
ccsbBroad304_08797	OE	FASTKD5	FAST kinase domains 5			5.56, 0.00	1.08, 0.27	0	NaN	0	0	0	0	0	54.49	96.37	0	0	NaN	34.13	0	-99.59	0	0	-86.99	69.77	0
ccsbBroad304_02746	OE	FBXW11	F-boxes / WD-40 domains, F-box and WD repeat domain containing 11			0.00, 0.00	1.26, 0.33	0	NaN	-60.17	0	0	0	0	0	0	0	0	NaN	-77.64	66.39	0	-86.07	20.49	0	0	0
ccsbBroad304_07754	OE	FGFR1OP	FGFR1 oncogene partner			5.56, 5.56	1.06, 0.36	75.56	NaN	0	0	87.91	62.89	0	79.61	0	66.66	0	NaN	-91.22	0	0	0	0	98.22	-62.6	0
ccsbBroad304_06225	OE	FTH1	ferritin, heavy polypeptide 1			0.00, 0.00	1.47, 0.44	0	NaN	-57.54	0	0	0	88.61	0	0	0	0	NaN	0	58.64	-77.82	67.62	0	0	0	0
ccsbBroad304_02505	OE	GNB5	WD repeat domain containing, guanine nucleotide binding protein (G protein), beta 5			0.00, 0.00	0.99, 0.32	0	NaN	0	0	0	0	0	0	0	0	-75.58	NaN	0	0	-84.17	-22.28	0	-44.35	0	-8.42
ccsbBroad304_00690	OE	GRN	granulin			0.00, 0.00	1.41, 0.36	0	NaN	0	0	0	32.29	0	0	73.49	0	0	NaN	0	0	0	31.97	73	0	0	0
ccsbBroad304_02771	OE	HEY1	Basic helix-loop-helix proteins, hairy/enhancer-of-split related with YRPW motif 1			0.00, 0.00	1.59, 0.50	0	NaN	0	0	-87.85	0	0	0	0	0	38.79	NaN	0	0	-71.28	59	0	61.08	41.24	10.24
ccsbBroad304_03625	OE	HIF1AN	hypoxia inducible factor 1, alpha subunit inhibitor			0.00, 0.00	1.09, 0.35	0	NaN	0	56.51	0	0	0	0	0	0	-46.6	NaN	0	0	-61.5	41.94	9.09	0	55.95	4.17
ccsbBroad304_06370	OE	HLA-DMB	Immunoglobulin superfamily / C1-set domain containing, major histocompatibility complex, class II, DM beta			0.00, 0.00	1.16, 0.31	0	NaN	0	0	-72.25	0	0	-25.85	0	0	0	NaN	0	0	0	-80.63	0	-77.5	0	0
ccsbBroad304_06372	OE	HLA-DPB1	Immunoglobulin superfamily / C1-set domain containing, major histocompatibility complex, class II, DP beta 1			0.00, 0.00	0.92, 0.17	0	NaN	0	0	0	0	0	0	0	0	0	NaN	53.62	-54.99	25.61	0	0	0	0	0
ccsbBroad304_00794	OE	HSF1	heat shock transcription factor 1			0.00, 0.00	1.58, 0.51	0	NaN	0	0	0	0	0	0	0	0	0	NaN	0	0	0	0	51.55	91.42	0	0
ccsbBroad304_00809	OE	HUS1	HUS1 checkpoint homolog (S. pombe)			0.00, 0.00	1.05, 0.31	-59.82	NaN	0	0	0	0	0	0	0	0	0	NaN	0	0	0	0	0	0	46.39	0
ccsbBroad304_00815	OE	ID2	Basic helix-loop-helix proteins, inhibitor of DNA binding 2, dominant negative helix-loop-helix protein			0.00, 0.00	1.13, 0.35	0	NaN	79.6	0	0	0	0	-91.06	0	0	0	NaN	0	0	0	52.86	0	0	0	0
ccsbBroad304_13880	OE	IDH3G	isocitrate dehydrogenase 3 (NAD+) gamma			0.00, 0.00	1.00, 0.28	0	NaN	0	0	69.74	0	28.57	0	0	0	-98.52	NaN	0	35.26	59.93	-54.46	71.39	0	0	2.69
ccsbBroad304_06424	OE	IFI16	interferon, gamma-inducible protein 16			0.00, 0.00	1.17, 0.36	0	NaN	0	0	0	0	0	0	0	0	-65.02	NaN	0	0	73.5	0	-45.02	-43.73	87.34	-4.91
ccsbBroad304_06464	OE	ITGB2	Integrins, integrin, beta 2 (complement component 3 receptor 3 and 4 subunit)			0.00, 0.00	1.49, 0.48	0	NaN	0	0	0	0	0	0	0	0	0	NaN	75.28	-48.47	-37.35	65.06	0	0	0	0
ccsbBroad304_02919	OE	KIAA1279	KIAA1279			0.00, 0.00	1.16, 0.34	0	NaN	0	93.89	0	0	0	64.89	0	0	0	NaN	0	0	0	0	0	83.77	-57.03	0
ccsbBroad304_06021	OE	KLF6	Kruppel-like transcription factors, Kruppel-like factor 6			0.00, 0.00	3.55, 1.36	35.11	NaN	0	0	0	0	0	0	0	0	47.99	NaN	33.94	0	0	0	0	0	48.58	3.51
ccsbBroad304_03237	OE	LEF1	lymphoid enhancer-binding factor 1			0.00, 0.00	1.17, 0.31	0	NaN	0	0	-74.93	37.86	0	0	0	0	0	NaN	0	0	0	0	0	0	70.71	0
ccsbBroad304_02097	OE	LPAR2	GPCR / Class A : Lysophospholipid receptors : Lysophosphatidic acid, lysophosphatidic acid receptor 2			0.00, 0.00	1.57, 0.43	0	NaN	0	0	0	0	0	0	0	0	82.23	NaN	-37.73	0	0	0	0	0	0	0
ccsbBroad304_09303	OE	LRSAM1	Sterile alpha motif (SAM) domain containing, leucine rich repeat and sterile alpha motif containing 1			0.00, 0.00	1.20, 0.40	0	NaN	67.32	0	-77.45	0	0	0	0	0	-92.44	NaN	0	0	-81.62	0	65.38	-86.99	-30.13	-56.54
ccsbBroad304_00371	OE	MAPK14	MAPK:p38 subfamily, mitogen-activated protein kinase 14			0.00, 0.00	1.45, 0.34	0	NaN	36.79	0	0	0	0	0	0	0	0	NaN	0	71.65	0	0	0	0	-63.12	0
ccsbBroad304_08662	OE	MCCC1	methylcrotonoyl-CoA carboxylase 1 (alpha)			0.00, 0.00	1.39, 0.40	0	NaN	73.19	0	0	0	0	0	-52.07	0	0	NaN	93.3	-49.77	0	-59.17	0	-93.78	0	-11.39
ccsbBroad304_00987	OE	MCM3	minichromosome maintenance complex component 3			0.00, 0.00	1.23, 0.20	0	NaN	0	72.66	0	0	92.34	0	0	0	0	NaN	-44.97	0	0	91.59	0	0	-36.98	0
ccsbBroad304_06569	OE	MCM5	minichromosome maintenance complex component 5			0.00, 0.00	1.11, 0.24	0	NaN	0	0	0	0	0	0	0	0	-95.71	NaN	0	0	57.34	0	-33.01	0	0	0
ccsbBroad304_02157	OE	MED21	mediator complex subunit 21			0.00, 0.00	1.01, 0.24	0	NaN	0	0	27.57	48.23	-88.36	-26.32	0	0	0	NaN	37.53	55.1	-82.58	0	-99.64	0	-77.64	-23.75
ccsbBroad304_06575	OE	MEF2A	Myocyte enhancer factors, myocyte enhancer factor 2A			0.00, 0.00	0.77, 0.24	0	NaN	0	0	-37.31	0	0	0	0	0	0	NaN	-87.4	0	0	-90.67	0	0	0	0
ccsbBroad304_01013	OE	MIF	macrophage migration inhibitory factor (glycosylation-inhibiting factor)			0.00, 0.00	1.69, 0.61	0	NaN	-77.63	0	0	0	0	0	48.81	0	0	NaN	0	-59.71	-62.46	-73.59	0	44.16	69.23	-12.1
ccsbBroad304_06583	OE	MITF	Basic helix-loop-helix proteins, microphthalmia-associated transcription factor			0.00, 0.00	1.13, 0.27	-61.72	NaN	67.67	0	0	0	0	0	0	0	0	NaN	55.39	68.22	0	0	21.82	0	0	2.18
ccsbBroad304_04387	OE	MKI67IP	MKI67 (FHA domain) interacting nucleolar phosphoprotein			0.00, 0.00	1.41, 0.31	0	NaN	0	0	0	0	0	0	0	0	0	NaN	0	0	-48.33	0	0	79.39	35.43	0
ccsbBroad304_01019	OE	MLH1	mutL homolog 1, colon cancer, nonpolyposis type 2 (E. coli)			0.00, 0.00	1.57, 0.50	0	NaN	0	0	-84.59	-44.05	0	0	0	0	-61.21	NaN	0	0	-84.28	-83.56	0	-67.14	0	-54.08
ccsbBroad304_08102	OE	MRPL18	Mitochondrial ribosomal proteins / large subunits, mitochondrial ribosomal protein L18			0.00, 0.00	1.22, 0.26	0	NaN	0	0	0	0	58.97	0	0	0	-99.04	NaN	0	0	0	0	0	63.89	64.88	0
ccsbBroad304_01073	OE	NDUFB8	Mitochondrial respiratory chain complex / Complex I, NADH dehydrogenase (ubiquinone) 1 beta subcomplex, 8, 19kDa			0.00, 0.00	1.34, 0.36	0	NaN	0	0	0	0	0	70.6	0	0	70.27	NaN	-58.98	0	0	92.33	0	41.17	64.43	32.05
ccsbBroad304_06654	OE	NPM1	nucleophosmin (nucleolar phosphoprotein B23, numatrin)			0.00, 0.00	1.23, 0.36	40.8	NaN	64.6	0	0	0	0	0	0	0	45.56	NaN	67.98	0	53.03	0	0	60.54	0	24.47
ccsbBroad304_05417	OE	P2RY8	GPCR / Class A : Purinergic receptors, P2Y, purinergic receptor P2Y, G-protein coupled, 8		Purinergic receptors P2Y GOF	0.00, 0.00	1.01, 0.17	0	NaN	0	0	0	-57.17	0	0	0	0	0	NaN	-30.03	-75.86	-94.49	64.58	0	0	-32.72	-3.24
ccsbBroad304_09254	OE	PAQR8	progestin and adipoQ receptor family member VIII			0.00, 0.00	1.63, 0.53	0	NaN	0	0	-88.98	0	0	0	-80.2	0	0	NaN	0	0	-65.12	0	0	68.79	-80.65	0
ccsbBroad304_03812	OE	PBXIP1	pre-B-cell leukemia homeobox interacting protein 1			0.00, 0.00	1.06, 0.31	0	NaN	0	0	54.2	-52.61	0	0	0	0	0	NaN	47.77	0	68.92	0	-71.08	-86.03	-25.72	-4.27
ccsbBroad304_01150	OE	PCCB	Carboxylases, propionyl CoA carboxylase, beta polypeptide			0.00, 0.00	1.11, 0.24	0	NaN	0	0	0	0	0	0	0	0	-31.07	NaN	0	0	0	-64.6	0	0	0	0
ccsbBroad304_01163	OE	PDHA1	pyruvate dehydrogenase (lipoamide) alpha 1			0.00, 0.00	1.07, 0.32	0	NaN	-62.35	0	0	0	0	0	0	0	-90.31	NaN	0	0	50.31	0	0	-48.7	0	0
ccsbBroad304_01189	OE	PHF1	Zinc fingers, PHD-type, PHD finger protein 1			0.00, 0.00	0.95, 0.25	0	NaN	0	0	-98.69	0	0	0	0	0	0	NaN	35.9	71.35	-74.81	43.04	-73.32	74.73	0	14.81
ccsbBroad304_06734	OE	PLAT	Chymotrypsin, plasminogen activator, tissue			5.56, 5.56	1.38, 0.27	85.56	NaN	0	0	47.15	0	0	0	0	0	98.75	NaN	22.94	0	34.25	50.57	86.37	89.07	55	74.45
ccsbBroad304_08340	OE	POLR3K	RNA polymerase subunits, polymerase (RNA) III (DNA directed) polypeptide K, 12.3 kDa			0.00, 0.00	1.15, 0.30	0	NaN	0	0	0	0	0	0	0	0	0	NaN	0	0	0	0	59.65	-87	0	0
ccsbBroad304_01271	OE	PPT1	palmitoyl-protein thioesterase 1			0.00, 0.00	1.58, 0.32	0	NaN	0	0	0	0	0	0	0	0	-72.29	NaN	-72.87	0	0	0	-74.13	0	-49.05	-53.6
ccsbBroad304_02622	OE	PRDM4	Zinc fingers, C2H2-type, PR domain containing 4			0.00, 0.00	1.02, 0.35	0	NaN	30.4	0	0	0	0	0	0	0	-93.03	NaN	38.84	0	0	62.48	44.86	0	0	9.07
ccsbBroad304_14389	OE	PSMA8	Proteasome (prosome, macropain) subunits, proteasome (prosome, macropain) subunit, alpha type, 8			0.00, 0.00	1.02, 0.36	0	NaN	0	0	0	0	0	0	69.91	0	0	NaN	0	0	0	62.74	0	0	0	0
ccsbBroad304_06801	OE	PSMB10	Proteasome (prosome, macropain) subunits, proteasome (prosome, macropain) subunit, beta type, 10			0.00, 0.00	1.13, 0.26	0	NaN	0	0	0	37.2	0	0	-52.3	0	0	NaN	0	0	0	48.17	42.7	0	0	0
ccsbBroad304_01337	OE	PTHLH	Endogenous ligands, parathyroid hormone-like hormone			0.00, 0.00	1.32, 0.24	-52.47	NaN	0	0	0	0	0	0	0	0	-90.45	NaN	0	0	0	0	-63.63	0	0	0
ccsbBroad304_03371	OE	RAB23	RAB, member RAS oncogene, RAB23, member RAS oncogene family			0.00, 0.00	1.09, 0.28	0	NaN	0	75.53	0	33.4	-67.57	-50.83	0	0	0	NaN	0	0	0	-33.85	60.11	-61.49	-95.07	-2.13
ccsbBroad304_01845	OE	RDBP	RD RNA binding protein			0.00, 0.00	1.22, 0.31	0	NaN	0	66.08	0	0	0	0	0	0	0	NaN	0	92.79	50.19	59.47	53	-46.83	0	47
ccsbBroad304_01395	OE	RFX5	regulatory factor X, 5 (influences HLA class II expression)			0.00, 0.00	0.93, 0.25	-66.61	NaN	0	47.32	0	0	39.37	0	0	0	-63.05	NaN	0	23.69	79.03	-63.33	0	0	0	0
ccsbBroad304_02010	OE	RIPK2	Receptor interacting protein kinase (RIPK) family, receptor-interacting serine-threonine kinase 2			0.00, 0.00	1.92, 0.52	0	NaN	0	-88.1	0	0	0	0	-39.86	0	0	NaN	0	-84.53	-89.09	0	0	83.53	62.28	0
ccsbBroad304_00102	OE	RND3	Rho family GTPase 3			0.00, 0.00	1.34, 0.27	0	NaN	0	0	0	0	30.13	0	0	0	0	NaN	0	0	0	0	53.54	0	-81.88	0
ccsbBroad304_01413	OE	RPA2	replication protein A2, 32kDa			0.00, 0.00	2.17, 0.65	0	NaN	-64.49	0	0	0	0	0	0	0	0	NaN	80.38	60.8	0	0	0	69.72	0	24.62
ccsbBroad304_06894	OE	RPS6	S ribosomal proteins, ribosomal protein S6			0.00, 0.00	1.57, 0.43	0	NaN	-60.11	39.11	0	0	0	0	32.32	0	-40.72	NaN	-54.96	0	-78.33	-51.7	0	52.05	0	-22.67
ccsbBroad304_04288	OE	RPS6KL1	RSKL family, ribosomal protein S6 kinase-like 1			0.00, 0.00	1.11, 0.40	0	NaN	0	0	-86.83	0	0	-46.38	0	0	0	NaN	-48.46	0	0	0	0	0	0	0
ccsbBroad304_06902	OE	RRM1	Ribonucleoside-diphosphate reductases, ribonucleotide reductase M1			0.00, 0.00	1.42, 0.44	0	NaN	0	0	0	-87.72	0	0	0	0	-49.88	NaN	41.08	-93.61	0	-68.01	0	0	0	-5.46
ccsbBroad304_01485	OE	SC5DL	sterol-C5-desaturase (ERG3 delta-5-desaturase homolog, S. cerevisiae)-like			0.00, 0.00	0.98, 0.34	0	NaN	60.54	0	0	0	0	0	0	0	-42.27	NaN	0	0	0	0	50.47	0	0	0
ccsbBroad304_06916	OE	SCP2	sterol carrier protein 2			0.00, 0.00	1.01, 0.28	0	NaN	0	0	53.42	0	69.73	0	0	0	0	NaN	0	0	76.83	0	54.96	0	0	0
ccsbBroad304_09833	OE	SENP5	SUMO1/sentrin specific peptidase 5			0.00, 0.00	1.45, 0.38	0	NaN	-73.4	0	0	38.76	0	0	0	0	0	NaN	-70.57	0	-76.51	54.27	0	39.35	0	0
ccsbBroad304_10231	OE	SETDB1	Histone methyltransferases (HMTs), SET domain, bifurcated 1			0.00, 0.00	1.43, 0.33	0	NaN	0	0	-79.13	0	0	0	0	0	78.37	NaN	0	0	-97.09	-96.38	0	0	0	0
ccsbBroad304_02831	OE	SGK3	SGK family, serum/glucocorticoid regulated kinase family, member 3			0.00, 0.00	0.85, 0.18	68.68	NaN	0	0	0	0	0	0	0	0	-52.12	NaN	0	-95.9	-48.88	-98.65	0	0	-73.44	-55.92
ccsbBroad304_13952	OE	SHMT2	serine hydroxymethyltransferase 2 (mitochondrial)			0.00, 0.00	2.07, 0.60	0	NaN	0	0	0	0	0	0	0	0	0	NaN	-80.3	-65.97	0	0	-75.85	-46.08	-68.34	-59.55
ccsbBroad304_06954	OE	SLC1A1	Glutamate transporter subfamily, solute carrier family 1 (neuronal/epithelial high affinity glutamate transporter, system Xag), member 1			5.56, 5.56	1.24, 0.24	0	NaN	0	0	98.89	-71.54	0	0	0	0	0	NaN	0	-60.38	92.77	0	-42.58	0	50.3	0
ccsbBroad304_02337	OE	SLC25A13	Mitochondrial amino acid transporter subfamily, solute carrier family 25, member 13 (citrin)			0.00, 0.00	1.47, 0.28	0	NaN	0	0	66.76	76.17	0	0	-77.23	0	74.46	NaN	-23.64	0	0	0	0	0	-39.16	0
ccsbBroad304_08660	OE	SMARCAD1	SWI/SNF-related, matrix-associated actin-dependent regulator of chromatin, subfamily a, containing DEAD/H box 1			0.00, 0.00	0.78, 0.16	0	NaN	45.52	0	-65.88	0	0	0	0	0	0	NaN	0	91.81	0	0	-79.79	74.02	38.75	1.51
ccsbBroad304_06996	OE	SRM	spermidine synthase			0.00, 0.00	1.24, 0.34	0	NaN	0	0	0	0	0	0	0	0	0	NaN	35.18	0	51.24	0	0	39.37	0	3.93
ccsbBroad304_06998	OE	SRPK1	SRPK family, SRSF protein kinase 1			5.56, 0.00	1.67, 0.45	97.32	NaN	0	0	0	0	0	0	0	0	69.36	NaN	0	0	-40.58	-59.64	0	50.78	0	0
ccsbBroad304_01605	OE	SSX2	synovial sarcoma, X breakpoint 2			0.00, 0.00	0.99, 0.25	-44.72	NaN	0	0	0	0	-76.79	0	0	0	0	NaN	73.68	68.29	0	0	-88.31	52.95	0	10.88
ccsbBroad304_07012	OE	STK3	MST subfamily, serine/threonine kinase 3			0.00, 0.00	1.01, 0.28	-95.14	NaN	0	0	0	52.07	0	0	77.05	0	-87.29	NaN	-73.89	0	0	-41.49	0	0	55.7	-5.56
ccsbBroad304_07045	OE	TEAD4	TEA domain family member 4			0.00, 0.00	1.23, 0.27	0	NaN	0	0	0	0	75.61	65.4	0	0	60.07	NaN	70.97	0	0	0	-59.97	0	-60.41	0
ccsbBroad304_02778	OE	TGDS	Short chain dehydrogenase/reductase superfamily / Extended SDR fold, TDP-glucose 4,6-dehydratase			0.00, 0.00	0.86, 0.22	49.09	NaN	0	0	83.07	67.27	0	0	0	12.14	0	NaN	0	0	94.94	83.51	0	0	-32.95	0
ccsbBroad304_02368	OE	TIMM17B	translocase of inner mitochondrial membrane 17 homolog B (yeast)			0.00, 0.00	1.47, 0.44	0	NaN	0	0	0	0	38.26	0	-96.46	0	0	NaN	0	0	0	-76.62	-38.03	0	-63.78	-9.81
ccsbBroad304_09396	OE	TIRAP	toll-interleukin 1 receptor (TIR) domain containing adaptor protein			0.00, 0.00	5.51, 1.74	0	NaN	0	0	0	0	-35.53	32.87	0	0	0	NaN	0	-91.09	0	0	-73.23	0	0	0
ccsbBroad304_05547	OE	TMEM110	transmembrane protein 110			0.00, 0.00	2.73, 0.94	0	NaN	0	0	0	0	0	0	0	0	0	NaN	-64.02	0	-55.9	0	-53.16	0	0	-12.61
ccsbBroad304_07292	OE	TNFSF13	CD molecules, tumor necrosis factor (ligand) superfamily, member 13			0.00, 0.00	1.74, 0.39	0	NaN	0	0	0	-91.29	-81.68	-62.22	0	-13.19	-77.54	NaN	0	0	55.17	-58.31	0	0	-82.02	-23.82
ccsbBroad304_06133	OE	TOR1A	torsin family 1, member A (torsin A)			0.00, 0.00	1.33, 0.40	0	NaN	-87.43	0	0	0	0	0	0	0	0	NaN	-98.96	0	0	0	0	-57.4	0	0
ccsbBroad304_08898	OE	TRAK2	trafficking protein, kinesin binding 2			0.00, 0.00	1.15, 0.27	0	NaN	0	89.73	0	0	0	57	0	0	0	NaN	0	80.81	-48.03	0	0	90.53	0	0
ccsbBroad304_13975	OE	TYRO3	Type XI RTKs: TAM (TYRO3-, AXL- and MER-TK) receptor family, TYRO3 protein tyrosine kinase			0.00, 0.00	0.89, 0.23	0	NaN	0	0	0	0	0	0	0	0	91.05	NaN	0	-77.51	0	-47.27	0	63.28	0	0
ccsbBroad304_01744	OE	UCHL1	Ubiquitin C-terminal hydrolase, ubiquitin carboxyl-terminal esterase L1 (ubiquitin thiolesterase)			0.00, 0.00	1.17, 0.31	0	NaN	0	0	0	89.36	-74.51	0	-46.25	0	0	NaN	-50.69	0	0	0	-78.65	0	-59.32	-6.29
ccsbBroad304_07137	OE	WT1	Zinc fingers, C2H2-type, Wilms tumor 1			5.56, 0.00	1.35, 0.41	85.25	NaN	0	0	0	94.31	0	0	0	0	0	NaN	95.48	-97.13	-77.65	94.1	22.73	0	0	31.1
ccsbBroad304_07372	OE	ZBED1	Pseudoautosomal regions / PAR1, zinc finger, BED-type containing 1			5.56, 5.56	1.33, 0.44	0	NaN	36.79	0	0	0	0	0	0	0	65.6	NaN	0	0	0	98.93	0	0	0	0
ccsbBroad304_00739	OE	ZBTB48	BTB/POZ domain containing, zinc finger and BTB domain containing 48			0.00, 0.00	1.27, 0.31	67.04	NaN	0	0	0	0	0	0	0	0	80.44	NaN	-41.24	-67.39	-64.27	0	0	0	73.21	-7.36
ccsbBroad304_07173	OE	ZNF202	Zinc fingers, C2H2-type, zinc finger protein 202			0.00, 0.00	1.40, 0.38	-79.2	NaN	0	0	0	45.39	0	40.11	0	0	0	NaN	-62.53	0	45.03	0	-85.69	48.15	-82.23	-15.25
ccsbBroad304_02322	OE	ZNF263	Zinc fingers, C2H2-type, zinc finger protein 263			0.00, 0.00	0.95, 0.34	0	NaN	0	0	0	0	0	0	0	0	-93.82	NaN	0	-47.54	-92.04	0	0	-53.91	0	-32.27
ccsbBroad304_04396	OE	ZNF559	Zinc fingers, C2H2-type, zinc finger protein 559			0.00, 0.00	1.10, 0.38	61.31	NaN	0	0	0	30.79	0	0	0	0	0	NaN	-92.1	27.37	0	0	0	0	37.35	0
ccsbBroad304_04683	OE	ZNF689	Zinc fingers, C2H2-type, zinc finger protein 689			0.00, 0.00	1.97, 0.64	0	NaN	68.63	0	-80.68	61.72	59.84	0	0	11.76	0	NaN	78.73	0	0	0	90.98	0	73.26	32.2
ccsbBroad304_09774	OE	ZNF92	Zinc fingers, C2H2-type, zinc finger protein 92			0.00, 0.00	1.42, 0.36	0	NaN	0	0	0	-45.75	0	0	0	0	0	NaN	0	0	-80.13	0	0	0	0	0
ccsbBroad304_05763	OE	ACTB	actin, beta			5.56, 0.00	0.89, 0.30	0	NaN	-64.82	0	0	44.34	0	0	0	0	-85.8	NaN	-57.84	0	0	96.52	0	0	-72.77	-5.93
ccsbBroad304_05791	OE	AGT	Endogenous ligands, angiotensinogen (serpin peptidase inhibitor, clade A, member 8)			0.00, 0.00	1.52, 0.43	0	NaN	0	0	0	0	0	0	0	0	0	NaN	0	0	61.51	0	0	0	0	0
ccsbBroad304_01025	OE	ALDH6A1	Aldehyde dehydrogenases, aldehyde dehydrogenase 6 family, member A1			0.00, 0.00	1.13, 0.27	0	NaN	0	0	65.66	39.76	18.05	0	-85.36	2.78	0	NaN	58.2	0	89.98	89.58	25.52	-45.83	-86.42	42.26
ccsbBroad304_03305	OE	ANAPC5	Anaphase promoting complex subunits, anaphase promoting complex subunit 5			0.00, 0.00	1.05, 0.39	0	NaN	0	0	0	0	0	0	0	0	0	NaN	0	-65.76	-84.13	0	0	87.76	45.76	0
ccsbBroad304_05833	OE	APEH	Prolyl oligopeptidase, N-acylaminoacyl-peptide hydrolase			0.00, 0.00	1.52, 0.49	-63.61	NaN	0	0	0	0	0	0	84.78	0	0	NaN	-93.12	0	0	0	0	69.23	-31.42	0
ccsbBroad304_00097	OE	ARF6	ADP-ribosylation factors, ADP-ribosylation factor 6			5.56, 0.00	1.17, 0.35	48.33	NaN	95.52	0	0	0	0	0	0	0	81.62	NaN	81.54	0	0	79.53	0	0	69.48	66.87
ccsbBroad304_02460	OE	ATG7	Ubiquitin-like modifier activating enzymes, ATG7 autophagy related 7 homolog (S. cerevisiae)			0.00, 0.00	1.15, 0.28	0	NaN	0	0	0	0	-83.21	0	0	0	44.92	NaN	0	0	0	0	-55.05	67.85	0	0
ccsbBroad304_05890	OE	BHMT	betaine--homocysteine S-methyltransferase			0.00, 0.00	2.15, 0.67	0	NaN	0	0	0	0	0	0	0	0	0	NaN	33.04	0	0	46.24	0	37.63	0	8.05
ccsbBroad304_05894	OE	BLVRA	biliverdin reductase A			0.00, 0.00	1.27, 0.33	0	NaN	0	0	0	0	0	0	-91.49	0	0	NaN	28.59	0	-69.73	34.32	0	0	0	0
ccsbBroad304_02100	OE	BUB3	WD repeat domain containing, budding uninhibited by benzimidazoles 3 homolog (yeast)			0.00, 0.00	1.49, 0.35	0	NaN	0	0	0	0	0	0	42.65	0	0	NaN	0	88.72	45.83	0	0	0	0	0
ccsbBroad304_00276	OE	CDK2	Cyclin-dependent kinases, CDK1 subfamily, cyclin-dependent kinase 2			0.00, 0.00	0.77, 0.27	0	NaN	56.41	0	0	0	0	0	94.57	0	0	NaN	0	0	0	-60	0	-76.2	0	0
ccsbBroad304_05887	OE	CFB	Complement system, complement factor B			0.00, 0.00	1.31, 0.38	77.41	NaN	0	0	0	0	0	0	0	0	0	NaN	38.07	0	63.39	-38	16.49	0	0	3.1
ccsbBroad304_03647	OE	CNDP2	Carnosine dipeptidase, CNDP dipeptidase 2 (metallopeptidase M20 family)			0.00, 0.00	0.97, 0.31	0	NaN	22.25	0	-64.82	0	-72.21	0	0	0	0	NaN	17.8	0	0	0	0	0	-68.51	0
ccsbBroad304_06648	OE	CNOT3	CCR4-NOT transcription complex, subunit 3			5.56, 5.56	1.33, 0.27	0	NaN	0	-37.78	0	0	0	0	0	0	0	NaN	-92.71	0	98.57	0	0	0	67.74	0
ccsbBroad304_06018	OE	COMT	Catecholamine turnover, catechol-O-methyltransferase			0.00, 0.00	1.20, 0.32	0	NaN	0	0	0	0	0	0	-75.23	0	0	NaN	0	0	0	48.42	-60.92	0	-84.26	0
ccsbBroad304_02551	OE	CPSF4	cleavage and polyadenylation specific factor 4, 30kDa			0.00, 0.00	1.63, 0.39	0	NaN	39.14	79.01	-80.42	0	0	-86.49	0	0	0	NaN	0	0	-43.87	0	39.06	-87.14	-76.96	-4.66
ccsbBroad304_00856	OE	CXCR2	Chemokine receptors, chemokine (C-X-C motif) receptor 2			0.00, 0.00	1.18, 0.33	0	NaN	0	0	0	0	0	0	36.46	0	0	NaN	0	0	0	0	-83.4	0	51.33	0
ccsbBroad304_00424	OE	DBI	diazepam binding inhibitor (GABA receptor modulator, acyl-CoA binding protein)			0.00, 0.00	1.60, 0.43	33.37	NaN	0	0	0	0	0	0	0	0	0	NaN	0	0	0	0	0	-82.17	0	0
ccsbBroad304_07906	OE	DDAH2	Dimethylarginine dimethylaminohydrolases, dimethylarginine dimethylaminohydrolase 2			0.00, 0.00	1.07, 0.23	0	NaN	0	0	0	0	0	0	76.15	0	0	NaN	0	-56.27	0	0	0	57.82	74.28	0
ccsbBroad304_13850	OE	EIF4A2	DEAD-boxes, eukaryotic translation initiation factor 4A2			0.00, 0.00	1.38, 0.33	0	NaN	0	0	0	0	0	0	0	0	0	NaN	0	0	62.73	0	-21.7	0	0	0
ccsbBroad304_00499	OE	ELK3	ETS Transcription Factors, ELK3, ETS-domain protein (SRF accessory protein 2)			0.00, 0.00	2.35, 0.60	0	NaN	0	0	0	0	0	0	92.34	0	0	NaN	0	90.78	41.15	0	0	0	0	0
ccsbBroad304_00524	OE	EXT2	Exostosin glycosyltransferase family, exostosin 2			0.00, 0.00	1.25, 0.38	0	NaN	0	0	0	0	81.79	0	0	0	0	NaN	0	0	94.31	0	0	39.55	89.41	11.94
ccsbBroad304_00533	OE	FABP4	Fatty acid binding protein family, fatty acid binding protein 4, adipocyte			0.00, 0.00	1.16, 0.32	0	NaN	0	0	0	0	0	0	0	0	78.61	NaN	0	0	0	0	23.84	0	0	0
ccsbBroad304_00606	OE	GABPB1	Ankyrin repeat domain containing, GA binding protein transcription factor, beta subunit 1			0.00, 0.00	1.18, 0.22	0	NaN	0	67.07	68.24	36.32	0	0	0	9.15	0	NaN	65.13	74.18	0	31.81	0	60.62	48.39	40.14
ccsbBroad304_08602	OE	HDAC8	Histone deacetylases, histone deacetylase 8			0.00, 0.00	1.45, 0.36	0	NaN	0	0	0	0	0	0	40.77	0	0	NaN	61.94	0	-67.56	0	0	0	-55.75	0
ccsbBroad304_06365	OE	HIF1A	Basic helix-loop-helix proteins, hypoxia inducible factor 1, alpha subunit (basic helix-loop-helix transcription factor)			0.00, 0.00	1.00, 0.35	0	NaN	0	0	50.74	0	0	0	0	0	0	NaN	0	0	-66.96	59.4	0	-88.62	0	0
ccsbBroad304_00746	OE	HLA-DRB5	Immunoglobulin superfamily / C1-set domain containing, major histocompatibility complex, class II, DR beta 5			0.00, 0.00	1.44, 0.34	0	NaN	0	0	0	0	0	0	0	0	0	NaN	-59.68	0	0	0	0	0	-57.5	0
ccsbBroad304_04072	OE	HMGN5	High-mobility group / Canonical, high mobility group nucleosome binding domain 5			0.00, 0.00	2.18, 0.56	0	NaN	0	0	0	0	93.35	-46.44	0	0	0	NaN	0	0	0	-48.3	0	0	31.66	0
ccsbBroad304_00799	OE	HSP90AB1	Heat shock proteins / HSPC, heat shock protein 90kDa alpha (cytosolic), class B member 1			0.00, 0.00	1.78, 0.53	0	NaN	0	0	0	24.62	0	0	0	0	0	NaN	0	0	-82.69	-70.18	0	0	0	0
ccsbBroad304_00837	OE	IGFBP4	insulin-like growth factor (IGF) binding proteins, insulin-like growth factor binding protein 4			0.00, 0.00	1.80, 0.39	0	NaN	0	0	0	0	0	0	0	0	0	NaN	66.64	0	0	0	0	65.31	68.37	17.35
ccsbBroad304_03148	OE	IL21R	IL-2 receptor family, interleukin 21 receptor			0.00, 0.00	1.26, 0.35	0	NaN	54.55	0	0	0	0	0	0	0	0	NaN	-65.47	80.99	0	-77.34	-57.36	32.46	64.61	-19.36
ccsbBroad304_00865	OE	ILF2	interleukin enhancer binding factor 2, 45kDa			0.00, 0.00	1.20, 0.31	0	NaN	0	0	0	0	0	0	42.48	0	0	NaN	-62.26	0	61.04	85.76	0	0	55.78	5.19
ccsbBroad304_00866	OE	IMPA1	Inositol monophosphatase, inositol(myo)-1(or 4)-monophosphatase 1			0.00, 0.00	0.97, 0.38	0	NaN	0	0	0	0	0	-47.13	0	0	0	NaN	0	46.75	86.38	68.85	38.05	-55.1	61.04	39.84
ccsbBroad304_00876	OE	INSIG1	insulin induced gene 1			0.00, 0.00	1.05, 0.27	-54.05	NaN	0	76.68	0	0	0	0	0	0	-53.73	NaN	26.94	92.86	0	-46.9	20.82	0	-32.62	-1.39
ccsbBroad304_00881	OE	IRF5	interferon regulatory factor 5			0.00, 0.00	1.45, 0.32	49.1	NaN	0	0	0	0	0	58.28	0	0	78.99	NaN	0	0	-58.98	0	87.81	72.17	88.51	74.48
ccsbBroad304_13891	OE	LCK	Src family, lymphocyte-specific protein tyrosine kinase			0.00, 0.00	1.17, 0.26	0	NaN	0	75.25	-85.7	0	0	0	0	0	0	NaN	-62.24	-56.35	0	0	0	0	-55.46	-7.3
ccsbBroad304_00969	OE	MAGEA10	melanoma antigen family A, 10			0.00, 0.00	1.60, 0.40	0	NaN	0	0	0	0	0	0	0	0	0	NaN	-17.9	0	-91.44	0	0	-63.63	-54.22	-17.41
ccsbBroad304_00980	OE	MBNL1	Zinc fingers, CCCH-type domain containing, muscleblind-like (Drosophila)			0.00, 0.00	1.89, 0.51	0	NaN	0	0	0	0	0	0	0	0	-95.39	NaN	58.97	0	0	0	0	0	-87.3	0
ccsbBroad304_01035	OE	MSH5	mutS homolog 5 (E. coli)			5.56, 5.56	0.94, 0.36	0	NaN	-68.78	-98.05	0	76.83	0	0	0	0	55.54	NaN	0	0	0	99.84	-17.98	-65.54	0	0
ccsbBroad304_01074	OE	NDUFS3	Mitochondrial respiratory chain complex / Complex I, NADH dehydrogenase (ubiquinone) Fe-S protein 3, 30kDa (NADH-coenzyme Q reductase)		NADH ubiquinone oxidoreductase core subunits GOF	0.00, 0.00	1.13, 0.34	0	NaN	0	0	0	0	0	-93.79	0	0	0	NaN	58.45	87.27	51.08	0	0	-93.23	0	11.62
ccsbBroad304_02716	OE	NMNAT2	nicotinamide nucleotide adenylyltransferase 2			0.00, 0.00	1.17, 0.38	0	NaN	24.98	0	0	0	44.22	0	0	0	77.35	NaN	71.88	0	-50.82	-41.03	21.86	0	-17.77	-2.59
ccsbBroad304_03739	OE	NRIP3	nuclear receptor interacting protein 3			0.00, 0.00	1.43, 0.33	0	NaN	0	0	0	0	-65.75	0	0	0	0	NaN	0	-75.48	-43.69	0	-57.76	0	0	-8.39
ccsbBroad304_04788	OE	OVCA2	ovarian tumor suppressor candidate 2			0.00, 0.00	1.38, 0.41	0	NaN	0	0	0	0	0	0	0	0	0	NaN	0	0	-68.11	-66.71	0	0	55.81	0
ccsbBroad304_06680	OE	P2RX4	Ligand-gated ion channels / Purinergic receptors, ionotropic, purinergic receptor P2X, ligand-gated ion channel, 4			0.00, 0.00	1.98, 0.40	78.56	NaN	0	0	0	0	0	0	0	0	0	NaN	-66.49	0	0	0	0	0	0	0
ccsbBroad304_01152	OE	PCNA	proliferating cell nuclear antigen			0.00, 0.00	0.99, 0.27	0	NaN	0	0	0	0	0	0	0	0	-47.81	NaN	0	0	-57.69	81.9	0	-65.97	0	-6.85
ccsbBroad304_01263	OE	PPP2R1A	Serine/threonine phosphatases / Protein phosphatase 2, regulatory subunits, protein phosphatase 2, regulatory subunit A, alpha			0.00, 0.00	1.40, 0.41	0	NaN	0	0	0	0	0	72.95	0	0	0	NaN	-44.35	0	0	0	-39.54	72.08	0	0
ccsbBroad304_01280	OE	PRKAR1A	Protein kinase A, protein kinase, cAMP-dependent, regulatory, type I, alpha (tissue specific extinguisher 1)			0.00, 0.00	1.35, 0.27	0	NaN	0	0	0	0	0	0	0	0	0	NaN	70.58	0	0	-85.87	0	-32.56	0	0
ccsbBroad304_09020	OE	RUFY1	Zinc fingers, FYVE domain containing, RUN and FYVE domain containing 1			0.00, 0.00	1.17, 0.25	-81.52	NaN	0	0	0	0	0	0	0	0	-89.41	NaN	0	0	-84.05	0	80.5	0	0	0
ccsbBroad304_06549	OE	SMAD3	SMADs, SMAD family member 3			5.56, 5.56	1.67, 0.47	0	NaN	0	-96.04	0	0	0	0	0	0	84.12	NaN	98.63	0	-90.15	0	0	83.24	-78.74	70.23
ccsbBroad304_03103	OE	SNX11	Sorting nexins, sorting nexin 11			0.00, 0.00	1.36, 0.38	0	NaN	0	0	0	-66.58	0	0	0	0	0	NaN	66.98	0	0	-65.77	0	0	0	0
ccsbBroad304_02357	OE	SSX3	synovial sarcoma, X breakpoint 3			0.00, 0.00	1.25, 0.41	0	NaN	0	0	0	76.15	0	0	0	0	0	NaN	-82.95	0	-81.17	0	0	-56.16	-53.86	-19.16
ccsbBroad304_07008	OE	STAT5A	SH2 domain containing, signal transducer and activator of transcription 5A			0.00, 0.00	0.99, 0.31	0	NaN	0	0	0	0	0	0	0	0	0	NaN	61.55	-71.17	0	0	0	0	0	0
ccsbBroad304_02378	OE	STUB1	Tetratricopeptide (TTC) repeat domain containing, STIP1 homology and U-box containing protein 1, E3 ubiquitin protein ligase			11.11, 11.11	0.92, 0.26	0	NaN	0	98.84	67.64	0	0	0	0	0	0	NaN	0	98.1	0	0	47.3	0	0	0
ccsbBroad304_07024	OE	SYK	Syk family, spleen tyrosine kinase			0.00, 0.00	1.43, 0.44	0	NaN	0	-42.52	0	0	0	0	0	0	0	NaN	0	-55.83	-64.12	-82.55	0	0	0	-19.6
ccsbBroad304_01641	OE	TAF13	TAF13 RNA polymerase II, TATA box binding protein (TBP)-associated factor, 18kDa			0.00, 0.00	0.76, 0.17	90.34	NaN	33.56	55.53	0	-95.93	-37.16	0	0	5.2	92.9	NaN	0	0	85.41	0	0	0	0	0
ccsbBroad304_01661	OE	TFCP2	transcription factor CP2			0.00, 0.00	1.35, 0.33	0	NaN	0	-93.6	-72.43	0	0	0	0	0	0	NaN	-58.85	-97.46	0	-69.06	-59.27	-38.22	0	-48.75
ccsbBroad304_02405	OE	TFG	TRK-fused gene			0.00, 0.00	1.14, 0.28	0	NaN	0	29.01	-37.5	0	0	0	0	0	0	NaN	-80.31	-74.31	-35.89	33.59	25.49	-36.67	0	-11.94
ccsbBroad304_02399	OE	TNIP1	TNFAIP3 interacting protein 1			0.00, 0.00	1.81, 0.42	83.47	NaN	0	40.44	-69.55	0	0	46.71	0	2.5	-62.73	NaN	0	0	0	-63.15	0	49.61	0	0
ccsbBroad304_03767	OE	TOMM22	translocase of outer mitochondrial membrane 22 homolog (yeast)			0.00, 0.00	0.83, 0.26	0	NaN	0	0	0	0	0	0	-84.04	0	0	NaN	51.66	83.49	0	34.27	0	0	0	2.5
ccsbBroad304_07094	OE	TPMT	thiopurine S-methyltransferase			0.00, 0.00	1.20, 0.28	0	NaN	0	0	0	0	93.73	0	0	0	80.07	NaN	0	0	0	-48.69	0	0	-77.51	0
ccsbBroad304_02229	OE	TRAM2	translocation associated membrane protein 2			0.00, 0.00	1.51, 0.44	-52.04	NaN	-82.6	-88.27	0	-75.04	0	0	0	-64.99	-93.6	NaN	-99.8	-88.76	-98.62	-77.78	0	0	0	-96.85
ccsbBroad304_01923	OE	UXT	ubiquitously-expressed transcript			5.56, 0.00	0.97, 0.33	85	NaN	77.46	-92.58	0	0	0	89.79	0	50.34	74.14	NaN	55.36	-87.44	-74.1	80.72	0	97.36	-84.76	62.37
ccsbBroad304_02110	OE	VAPB	VAMP (vesicle-associated membrane protein)-associated protein B and C			0.00, 0.00	1.18, 0.40	0	NaN	0	0	0	0	0	0	0	0	0	NaN	0	-74.87	-50.47	0	-54.13	73.16	0	-7.83
ccsbBroad304_01764	OE	VDAC1	Voltage-dependent anion channels, voltage-dependent anion channel 1			0.00, 0.00	2.49, 0.61	0	NaN	0	0	0	0	0	-39.78	44.41	0	0	NaN	0	68.97	35.98	0	0	0	0	0
ccsbBroad304_03232	OE	VPS28	vacuolar protein sorting 28 homolog (S. cerevisiae)			0.00, 0.00	3.31, 1.00	0	NaN	0	0	-55.35	0	0	0	0	0	-28.17	NaN	-98.4	40.32	-69.64	0	0	0	37.97	-3.1
ccsbBroad304_04541	OE	ZNF502	Zinc fingers, C2H2-type, zinc finger protein 502			0.00, 0.00	1.38, 0.38	0	NaN	0	0	0	44.14	0	0	0	0	0	NaN	0	-88.06	0	0	61.95	0	0	0
ccsbBroad304_08925	OE	ZNF576	Zinc fingers, C2H2-type, zinc finger protein 576			0.00, 0.00	1.39, 0.36	-80.87	NaN	0	0	0	91.49	0	0	0	0	0	NaN	63.02	0	0	77.8	0	-56.01	0	0
ccsbBroad304_10024	OE	ZNF680	Zinc fingers, C2H2-type, zinc finger protein 680			0.00, 0.00	0.99, 0.31	0	NaN	0	0	0	0	0	0	0	0	0	NaN	-42.21	0	-66.9	-68.97	-95.57	0	-86.27	-58.7
ccsbBroad304_02030	OE	CFLAR	Endogenous ligands, CASP8 and FADD-like apoptosis regulator			0.00, 0.00	1.23, 0.32	6.9	NaN	-76.96	0	0	0	0	0	-73.76	0	0	NaN	0	0	91.84	0	0	50.57	0	0
ccsbBroad304_04565	OE	COG7	Components of oligomeric golgi complex, component of oligomeric golgi complex 7			0.00, 0.00	0.98, 0.27	-86.16	NaN	0	72.2	0	0	0	0	-66.78	0	-51.41	NaN	-99.53	49.81	0	0	20.09	0	-37.84	-4.71
ccsbBroad304_06191	OE	FABP6	Fatty acid binding protein family, fatty acid binding protein 6, ileal			0.00, 0.00	1.39, 0.40	85.08	NaN	78	33.05	0	0	78.7	0	0	48.35	0	NaN	0	0	0	38.61	73.53	46.83	0	1.94
ccsbBroad304_01855	OE	NCOA4	nuclear receptor coactivator 4			0.00, 0.00	1.42, 0.49	0	NaN	0	0	86.35	0	51.18	0	0	0	72.35	NaN	-57.82	0	0	0	-51.16	0	-48.42	-11.27
ccsbBroad304_07780	OE	POLG2	DNA polymerases, polymerase (DNA directed), gamma 2, accessory subunit			0.00, 0.00	1.24, 0.39	0	NaN	0	0	0	48.26	-82.81	0	0	0	0	NaN	-45.44	0	0	0	0	0	0	0
ccsbBroad304_06754	OE	PPARD	Nuclear hormone receptors, peroxisome proliferator-activated receptor delta			0.00, 0.00	1.26, 0.40	0	NaN	-64.39	0	0	0	0	0	0	0	54.14	NaN	0	-67.19	54.24	0	0	0	0	0
ccsbBroad304_11910	OE	RBM15B	RNA binding motif (RRM) containing, RNA binding motif protein 15B			0.00, 0.00	0.99, 0.24	0	NaN	63.22	0	75.74	60.51	0	87.74	81.35	68.67	-90.41	NaN	45.41	0	75.13	51.43	0	0	70.62	27.39
ccsbBroad304_01421	OE	RPL11	L ribosomal proteins, ribosomal protein L11			0.00, 0.00	1.00, 0.28	0	NaN	0	0	0	0	80.28	0	0	0	0	NaN	0	0	-49.95	0	0	40.49	0	0
ccsbBroad304_03235	OE	TUBD1	Tubulins, tubulin, delta 1			5.56, 5.56	1.27, 0.27	0	NaN	0	0	0	0	0	0	0	0	54.38	NaN	0	0	0	0	53.31	-43.93	98.94	3.38
ccsbBroad304_07117	OE	UGCG	Glycosyltransferase family 2 domain containing, UDP-glucose ceramide glucosyltransferase			0.00, 0.00	6.62, 2.05	0	NaN	0	0	0	0	0	0	0	0	0	NaN	0	0	0	0	0	0	0	0
ccsbBroad304_02080	OE	USP14	Ubiquitin-specific peptidases, ubiquitin specific peptidase 14 (tRNA-guanine transglycosylase)			0.00, 0.00	1.02, 0.27	0	NaN	0	0	0	0	0	0	0	0	85.73	NaN	0	0	-39.38	55.49	36.26	0	0	6.91
ccsbBroad304_01768	OE	VEGFA	Cytokines and growth factors, vascular endothelial growth factor A			0.00, 0.00	1.38, 0.45	0	NaN	0	0	0	-55.61	0	0	0	0	0	NaN	-76.04	0	-65.19	0	0	0	0	0
ccsbBroad304_09689	OE	ZNF595	Zinc fingers, C2H2-type, zinc finger protein 595			0.00, 0.00	1.39, 0.34	0	NaN	0	0	0	0	36.35	41.57	0	0	0	NaN	-51.8	0	81.47	0	37.37	0	0	0
ccsbBroad304_03580	OE	ABCF3	ATP binding cassette transporters / subfamily F, ATP-binding cassette, sub-family F (GCN20), member 3			5.56, 5.56	1.65, 0.35	62.21	NaN	0	0	97.79	0	0	0	0	0	84.59	NaN	0	-54.56	92.56	0	0	-54.11	0	0
ccsbBroad304_05802	OE	ALDH1B1	Aldehyde dehydrogenases, aldehyde dehydrogenase 1 family, member B1			0.00, 0.00	0.95, 0.27	0	NaN	0	0	0	-56.69	0	0	92	0	0	NaN	46.25	0	42.34	76.33	0	0	0	9.65
ccsbBroad304_00162	OE	BIK	BCL2-interacting killer (apoptosis-inducing)			0.00, 0.00	1.38, 0.35	0	NaN	0	0	0	49.06	0	0	0	0	0	NaN	0	0	-54.8	0	0	0	0	0
ccsbBroad304_05963	OE	CD44	CD molecules, CD44 molecule (Indian blood group)			0.00, 0.00	1.11, 0.26	-60.95	NaN	0	0	0	0	0	0	0	0	0	NaN	0	0	0	0	17.32	0	0	0
ccsbBroad304_04240	OE	CLPB	Ankyrin repeat domain containing, ClpB caseinolytic peptidase B homolog (E. coli)			5.56, 5.56	1.32, 0.45	0	NaN	0	0	0	0	0	0	0	0	0	NaN	97.89	-68.34	60	0	0	53.46	0	13.79
ccsbBroad304_02499	OE	CTCF	Zinc fingers, C2H2-type, CCCTC-binding factor (zinc finger protein)			0.00, 0.00	1.03, 0.25	0	NaN	0	0	42.56	0	0	0	0	0	-79.55	NaN	81.46	0	-61.22	61.78	-35.79	63.55	0	-9.68
ccsbBroad304_06140	OE	EEF1D	eukaryotic translation elongation factor 1 delta (guanine nucleotide exchange protein)			0.00, 0.00	1.40, 0.30	0	NaN	0	0	40.9	0	25.73	0	0	0	0	NaN	77.85	-34.82	73.36	0	0	0	-46.69	0
ccsbBroad304_06172	OE	EPS8	epidermal growth factor receptor pathway substrate 8			0.00, 0.00	1.60, 0.53	0	NaN	59.74	0	0	0	0	0	0	0	-77.72	NaN	-58.61	0	0	-78.63	0	-38.66	83.64	-30.21
ccsbBroad304_00745	OE	HLA-DRB4	Immunoglobulin superfamily / C1-set domain containing, major histocompatibility complex, class II, DR beta 4			0.00, 0.00	1.27, 0.34	0	NaN	0	0	0	-93.51	-58.1	0	0	0	92.43	NaN	0	0	-78.07	54.67	-54.88	0	34.11	4.85
ccsbBroad304_00811	OE	ICAM1	CD molecules, intercellular adhesion molecule 1			0.00, 0.00	1.09, 0.31	-75.71	NaN	0	0	0	0	0	0	0	0	0	NaN	-81.38	-69.29	-73.44	0	0	0	0	-34.25
ccsbBroad304_13903	OE	MTAP	methylthioadenosine phosphorylase			0.00, 0.00	1.11, 0.34	0	NaN	0	0	0	0	-21.29	0	0	0	0	NaN	0	53.98	0	-71.86	-48.12	0	0	0
ccsbBroad304_01087	OE	NF2	A-kinase anchor proteins, neurofibromin 2 (merlin)			0.00, 0.00	0.93, 0.23	0	NaN	0	0	0	0	0	0	0	0	0	NaN	0	0	0	80.09	0	0	0	0
ccsbBroad304_01090	OE	NFE2L2	basic leucine zipper proteins, nuclear factor (erythroid-derived 2)-like 2			0.00, 0.00	2.05, 0.77	0	NaN	-96	0	0	0	0	0	0	0	0	NaN	-73.8	0	0	0	0	-62.99	-58.71	-14.28
ccsbBroad304_10491	OE	PFKL	phosphofructokinase, liver			0.00, 0.00	1.56, 0.50	0	NaN	0	-83.98	0	42.89	0	0	0	0	68.95	NaN	0	-98.52	57.01	0	0	-66.76	0	0
ccsbBroad304_01326	OE	PSME1	Proteasome (prosome, macropain) subunits, proteasome (prosome, macropain) activator subunit 1 (PA28 alpha)			0.00, 0.00	1.25, 0.28	-49.06	NaN	0	0	0	0	0	0	0	0	-81.27	NaN	-42.07	0	0	0	44.59	-34.16	0	-4.7
ccsbBroad304_02853	OE	QPCT	Aminopeptidase Y, glutaminyl-peptide cyclotransferase			0.00, 0.00	1.03, 0.27	-73.78	NaN	0	0	0	-58.37	0	0	0	0	71.76	NaN	0	-33.39	57.2	0	0	-55.99	-42.47	-4.57
ccsbBroad304_01408	OE	RNF5	RING-type (C3HC4) zinc fingers, ring finger protein 5			0.00, 0.00	1.20, 0.34	0	NaN	-61.79	-90.67	0	0	0	0	0	0	80.64	NaN	0	-82.79	-48.16	-97.09	-82.86	0	0	-61.41
ccsbBroad304_10116	OE	SHC4	SH2 domain containing, SHC (Src homology 2 domain containing) family, member 4			0.00, 0.00	1.10, 0.38	0	NaN	0	0	0	0	0	0	81.72	0	-42.11	NaN	0	0	-67.82	0	0	0	0	0
ccsbBroad304_01538	OE	SKP2	F-boxes / Leucine-rich repeats, S-phase kinase-associated protein 2 (p45)			0.00, 0.00	1.31, 0.26	-81.79	NaN	0	-78.57	0	-89.62	93.1	0	-85.72	-52.76	50.48	NaN	0	0	0	-69.19	65.86	0	0	0
ccsbBroad304_07564	OE	SLC25A15	Mitochondrial amino acid transporter subfamily, solute carrier family 25 (mitochondrial carrier; ornithine transporter) member 15			5.56, 0.00	1.00, 0.31	0	NaN	0	0	97.46	0	0	56.91	0	0	0	NaN	53.95	30.13	-49.53	0	0	0	0	0
ccsbBroad304_04726	OE	TAGAP	Rho GTPase activating proteins, T-cell activation RhoGTPase activating protein			0.00, 0.00	0.92, 0.27	0	NaN	0	0	60.18	0	-65.33	0	0	0	-73.35	NaN	71.8	0	65.04	74.7	33.15	0	-64.09	38.54
ccsbBroad304_01735	OE	UBE2D1	Ubiquitin-conjugating enzymes E2, ubiquitin-conjugating enzyme E2D 1			0.00, 0.00	0.85, 0.35	0	NaN	0	0	0	-67.36	0	0	0	0	54.03	NaN	-68.34	0	0	60.2	93.22	0	-93.26	10.85
ccsbBroad304_01812	OE	ZNF175	Zinc fingers, C2H2-type, zinc finger protein 175			0.00, 0.00	1.78, 0.39	0	NaN	0	-94.95	0	0	0	0	0	0	0	NaN	-38.39	-46.04	-81.26	-69.97	-25.79	0	0	-22.84
ccsbBroad304_00130	OE	ATP5F1	ATPases / F-type, ATP synthase, H+ transporting, mitochondrial Fo complex, subunit B1			5.56, 0.00	0.94, 0.30	95.46	NaN	91.79	0	0	0	0	0	0	0	72.08	NaN	-68.92	-96.26	0	-80.07	0	37.32	68.49	-10.88
ccsbBroad304_03179	OE	BOLA1	bolA homolog 1 (E. coli)			0.00, 0.00	1.17, 0.42	0	NaN	0	0	93.55	87.66	85.82	-75.73	0	44.82	0	NaN	-70.88	0	0	0	0	0	0	0
ccsbBroad304_14066	OE	CHEK2	CHK1 subfamily, CHK2 checkpoint homolog (S. pombe)			0.00, 0.00	1.14, 0.24	0	NaN	0	0	0	65.6	0	0	0	0	0	NaN	0	0	0	0	-56.96	-73.46	0	0
ccsbBroad304_01835	OE	CXCR4	Chemokine receptors, chemokine (C-X-C motif) receptor 4			0.00, 0.00	1.40, 0.34	0	NaN	0	0	0	0	0	-61.53	0	0	0	NaN	0	0	0	-75.6	-54.65	-68.3	-80.62	-34.21
ccsbBroad304_03239	OE	DCXR	Short chain dehydrogenase/reductase superfamily / Classical SDR fold cluster 1, dicarbonyl/L-xylulose reductase			0.00, 0.00	1.08, 0.40	0	NaN	-90.11	0	80.87	0	0	-67.41	-92.74	-16.34	0	NaN	-70.32	0	61.39	83.75	60.1	-85.47	-99.84	-11.13
ccsbBroad304_04053	OE	DERL1	Der1-like domain family, member 1			0.00, 0.00	1.43, 0.25	0	NaN	0	0	0	0	0	0	0	0	0	NaN	0	0	0	0	0	0	0	0
ccsbBroad304_01976	OE	EIF4EBP3	eukaryotic translation initiation factor 4E binding protein 3			0.00, 0.00	2.02, 0.43	-93.07	NaN	0	0	0	0	0	0	0	0	-66.32	NaN	0	0	54.91	79.3	0	93.55	31.01	51.2
ccsbBroad304_00525	OE	EZH1	Chromatin-modifying enzymes / K-methyltransferases, enhancer of zeste homolog 1 (Drosophila)			0.00, 0.00	1.49, 0.40	0	NaN	0	0	-21.48	0	-98.4	0	0	0	0	NaN	-46.51	0	0	0	-90.39	64.53	0	0
ccsbBroad304_00710	OE	GUSB	glucuronidase, beta			0.00, 0.00	1.14, 0.27	0	NaN	0	0	0	0	-62.63	0	0	0	0	NaN	0	0	-45.88	0	-99.84	-48.97	48.6	-6.18
ccsbBroad304_07651	OE	HEXIM1	hexamethylene bis-acetamide inducible 1			5.56, 0.00	1.58, 0.59	0	NaN	78.99	0	-93.26	0	0	0	0	0	0	NaN	91	0	92.82	0	96.43	75.11	0	93.28
ccsbBroad304_04534	OE	HN1L	hematological and neurological expressed 1-like			0.00, 0.00	1.34, 0.30	0	NaN	0	86.16	0	87.56	0	0	0	0	0	NaN	45.44	0	0	39.62	0	0	0	0
ccsbBroad304_02370	OE	HRSP12	heat-responsive protein 12			0.00, 0.00	3.48, 0.68	0	NaN	0	0	0	0	0	78.6	0	0	0	NaN	62.78	0	0	0	0	67.3	0	0
ccsbBroad304_02221	OE	HS2ST1	Sulfotransferases, membrane-bound, heparan sulfate 2-O-sulfotransferase 1			0.00, 0.00	1.05, 0.32	0	NaN	-74.54	0	-67.86	0	-43.85	41.37	0	-2.92	-61.46	NaN	0	72.01	-94.93	47.2	-64.55	60.91	0	-3.98
ccsbBroad304_03032	OE	HTATSF1	RNA binding motif (RRM) containing, HIV-1 Tat specific factor 1			0.00, 0.00	0.82, 0.19	-66.52	NaN	0	-84.65	0	0	0	0	0	0	-44.91	NaN	33.39	-78.93	0	0	-9.81	0	0	-1.16
ccsbBroad304_07760	OE	KAT7	Histone acetyltransferases (HATs), K(lysine) acetyltransferase 7			0.00, 0.00	1.19, 0.27	51.38	NaN	0	0	0	0	0	51.02	-67.27	0	0	NaN	0	0	0	0	-42.41	50.69	0	0
ccsbBroad304_02592	OE	KIF2C	Kinesins, kinesin family member 2C			0.00, 0.00	1.02, 0.36	0	NaN	0	-55.85	0	0	0	0	0	0	0	NaN	0	0	0	0	0	0	57.26	0
ccsbBroad304_06525	OE	LIPA	lipase A, lysosomal acid, cholesterol esterase			0.00, 0.00	1.34, 0.45	0	NaN	0	0	0	0	0	0	0	0	93.46	NaN	0	0	0	40.02	0	0	75.86	5.56
ccsbBroad304_04398	OE	MRPL43	Mitochondrial ribosomal proteins / large subunits, mitochondrial ribosomal protein L43			0.00, 0.00	0.94, 0.38	-71.3	NaN	-55.99	0	0	0	62.67	0	-68.12	-5.79	0	NaN	-64.35	-64.69	0	44.6	0	0	65.55	0
ccsbBroad304_03197	OE	NDUFA13	Mitochondrial respiratory chain complex / Complex I, NADH dehydrogenase (ubiquinone) 1 alpha subcomplex, 13			0.00, 0.00	3.25, 0.72	0	NaN	0	0	0	0	0	0	0	0	0	NaN	0	0	39.57	72.15	0	0	0	0
ccsbBroad304_01142	OE	PAFAH1B2	platelet-activating factor acetylhydrolase 1b, catalytic subunit 2 (30kDa)			0.00, 0.00	1.19, 0.39	0	NaN	0	0	0	0	70.67	0	0	0	0	NaN	0	-52.95	0	0	35.65	0	0	0
ccsbBroad304_11024	OE	PDGFRA	Type III RTKs: PDGFR, CSFR, Kit, FLT3 receptor family, platelet-derived growth factor receptor, alpha polypeptide			0.00, 0.00	0.98, 0.31	0	NaN	79.23	0	0	0	0	-67.45	-66.43	0	83.55	NaN	81.46	-34.23	0	71.5	-65.81	-63.45	-97.75	37.92
ccsbBroad304_10232	OE	PDIA5	Protein disulfide isomerases, protein disulfide isomerase family A, member 5			5.56, 0.00	1.34, 0.41	0	NaN	0	0	0	-63.98	30.79	0	0	0	0	NaN	96.64	0	0	93.27	-18.11	-36.4	-52.65	-4.49
ccsbBroad304_07598	OE	PEMT	phosphatidylethanolamine N-methyltransferase			0.00, 0.00	1.49, 0.39	0	NaN	0	0	0	0	0	0	0	0	0	NaN	0	-49.97	-74.33	0	0	-64.97	0	-15.18
ccsbBroad304_01351	OE	PEX19	peroxisomal biogenesis factor 19			0.00, 0.00	1.39, 0.35	0	NaN	0	0	0	0	14.27	-69.77	0	0	78.27	NaN	94.51	39.31	0	91.91	0	-95.57	0	48.62
ccsbBroad304_01211	OE	PKM2	pyruvate kinase, muscle			0.00, 0.00	1.32, 0.33	0	NaN	30	0	0	0	0	0	0	0	68.75	NaN	0	0	0	61.79	0	-51.73	0	0
ccsbBroad304_06755	OE	PPAT	Phosphoribosyl pyrophosphate amidotransferase, phosphoribosyl pyrophosphate amidotransferase			0.00, 0.00	1.42, 0.35	0	NaN	0	0	0	0	0	0	43.14	0	0	NaN	0	-78.2	52.87	-69.03	76.44	0	0	0
ccsbBroad304_02440	OE	PPIE	RNA binding motif (RRM) containing, peptidylprolyl isomerase E (cyclophilin E)			0.00, 0.00	2.07, 0.34	0	NaN	0	0	0	0	0	0	0	0	0	NaN	0	0	-79.43	0	-44.06	0	0	0
ccsbBroad304_01282	OE	PRKCB	Alpha subfamily, protein kinase C, beta			0.00, 0.00	1.22, 0.34	0	NaN	0	0	0	0	0	0	0	0	0	NaN	0	0	0	0	0	-57.43	0	0
ccsbBroad304_02087	OE	PRPF4	WD repeat domain containing, PRP4 pre-mRNA processing factor 4 homolog (yeast)			0.00, 0.00	1.24, 0.43	0	NaN	0	89.35	0	53.26	81.32	0	61.1	60.5	70.07	NaN	0	0	0	0	0	0	65.89	0
ccsbBroad304_13933	OE	PSME2	Proteasome (prosome, macropain) subunits, proteasome (prosome, macropain) activator subunit 2 (PA28 beta)			0.00, 0.00	0.70, 0.13	0	NaN	22.95	-53.03	0	0	0	0	0	0	-60.86	NaN	0	-60.35	79.64	0	0	0	-82.36	-5.84
ccsbBroad304_01333	OE	PTGFR	GPCR / Class A : Prostanoid receptors, prostaglandin F receptor (FP)			0.00, 0.00	1.57, 0.56	0	NaN	0	-31.66	0	0	55.02	0	0	0	0	NaN	0	0	0	0	0	49.36	0	0
ccsbBroad304_01360	OE	RAB4A	RAB, member RAS oncogene, RAB4A, member RAS oncogene family			0.00, 0.00	0.78, 0.26	0	NaN	0	0	-69.97	0	0	0	0	0	0	NaN	0	0	0	0	0	-86.84	-44.6	0
ccsbBroad304_03309	OE	RNF138	RING-type (C3HC4) zinc fingers, ring finger protein 138			0.00, 0.00	1.25, 0.40	0	NaN	0	0	0	0	0	0	0	0	-58.3	NaN	53.33	0	0	-97.67	-11.38	0	67.43	-3.24
ccsbBroad304_01445	OE	RPS3	S ribosomal proteins, ribosomal protein S3			0.00, 0.00	1.47, 0.47	0	NaN	84.63	0	0	0	0	78.06	0	0	0	NaN	51.8	0	-54.42	-51.8	0	0	0	0
ccsbBroad304_01469	OE	RSU1	Ras suppressor protein 1			0.00, 0.00	1.19, 0.27	0	NaN	0	0	0	0	0	-44.28	0	0	0	NaN	-68.48	0	61.63	0	-73.44	0	-58.41	-11.79
ccsbBroad304_00068	OE	SLC25A6	Mitochondrial nucleotide transporter subfamily, solute carrier family 25 (mitochondrial carrier; adenine nucleotide translocator), member 6			0.00, 0.00	1.19, 0.35	-57.51	NaN	0	-35.78	-87.93	0	0	0	0	-1.53	-64	NaN	-84.77	0	0	0	0	0	0	0
ccsbBroad304_01523	OE	SRSF4	RNA binding motif (RRM) containing, serine/arginine-rich splicing factor 4			0.00, 0.00	1.16, 0.43	-66.57	NaN	0	0	-52.93	0	0	0	0	0	-65.12	NaN	-81.57	-66.99	0	-87.16	0	0	0	-71.9
ccsbBroad304_01618	OE	STXBP1	syntaxin binding protein 1			0.00, 0.00	1.45, 0.53	0	NaN	0	0	0	0	0	0	0	0	0	NaN	-44.44	0	-59.16	0	0	0	-95.55	-10.15
ccsbBroad304_02396	OE	TCIRG1	ATPases / V-type, T-cell, immune regulator 1, ATPase, H+ transporting, lysosomal V0 subunit A3			0.00, 0.00	0.99, 0.38	0	NaN	-66.48	-88.24	0	0	0	-75.35	0	-8.98	51.89	NaN	0	0	0	81.52	-23.38	-99.73	58.55	4.21
ccsbBroad304_07050	OE	TFAP2A	transcription factor AP-2 alpha (activating enhancer binding protein 2 alpha)			0.00, 0.00	0.85, 0.26	0	NaN	12.66	0	0	0	0	0	71.32	0	27.8	NaN	0	0	0	0	0	0	-50.36	0
ccsbBroad304_01675	OE	TK1	thymidine kinase 1, soluble			0.00, 0.00	0.89, 0.25	0	NaN	0	0	78.82	0	0	0	0	0	-78.83	NaN	0	68	-73.16	0	-23.24	0	80.98	-4.49
ccsbBroad304_02138	OE	TRIP10	thyroid hormone receptor interactor 10			5.56, 0.00	1.65, 0.43	0	NaN	0	0	66.82	0	0	0	-54.7	0	94.69	NaN	47.45	0	0	0	-54.63	0	96.31	9.54
ccsbBroad304_07102	OE	TSG101	tumor susceptibility gene 101			0.00, 0.00	1.02, 0.26	0	NaN	0	0	75.07	0	0	0	0	0	0	NaN	15.28	0	0	0	0	-47.55	0	0
ccsbBroad304_07078	OE	TSPAN6	Tetraspanins, tetraspanin 6			0.00, 0.00	1.02, 0.28	0	NaN	0	0	0	0	0	0	0	0	0	NaN	0	0	0	-96.82	0	62.55	-50.34	0
ccsbBroad304_01724	OE	TTR	transthyretin			0.00, 0.00	0.95, 0.24	-93.75	NaN	0	0	0	0	0	0	0	0	0	NaN	0	75.49	40.39	52.73	-27.18	0	0	8.58
ccsbBroad304_07118	OE	UGDH	UDP-glucose 6-dehydrogenase			0.00, 0.00	1.36, 0.30	0	NaN	33.79	0	0	-45.17	0	0	0	0	0	NaN	21.96	0	0	-95.94	-89.93	0	0	0
ccsbBroad304_07119	OE	UGP2	UDP-glucose pyrophosphorylase 2			0.00, 0.00	1.26, 0.30	0	NaN	0	0	31.62	0	0	0	0	0	-80.6	NaN	-95.71	0	0	-39.22	0	0	-65.99	-29.91
ccsbBroad304_01852	OE	ZNF212	Zinc fingers, C2H2-type, zinc finger protein 212			0.00, 0.00	0.97, 0.35	78.41	NaN	0	0	0	0	0	0	0	0	69.22	NaN	0	0	0	0	0	-72.49	49.37	0
ccsbBroad304_04522	OE	ZNF625	Zinc fingers, C2H2-type, zinc finger protein 625			0.00, 0.00	1.27, 0.38	0	NaN	0	0	0	0	0	0	0	0	0	NaN	0	76.07	-53.33	-70.21	0	-39.28	0	-3.38
ccsbBroad304_07412	OE	ZRANB2	Zinc fingers, RAN-binding domain containing, zinc finger, RAN-binding domain containing 2			0.00, 0.00	1.55, 0.31	0	NaN	0	0	0	0	0	0	0	0	0	NaN	0	36.41	-94.79	0	0	31.53	0	0
ccsbBroad304_05899	OE	BMP4	Bone morphogenetic proteins, bone morphogenetic protein 4			0.00, 0.00	0.86, 0.23	0	NaN	0	-57.2	63.03	-78.72	0	0	64.25	0	12.93	NaN	0	0	0	0	0	0	0	0
ccsbBroad304_00278	OE	CDK5	Cyclin-dependent kinases, CDK5 subfamily, cyclin-dependent kinase 5			0.00, 0.00	1.44, 0.53	0	NaN	0	0	-57.87	0	0	0	0	0	0	NaN	0	0	-74.33	-66.8	0	-79.52	-84.87	-76.03
ccsbBroad304_00359	OE	CPT1A	carnitine palmitoyltransferase 1A (liver)			0.00, 0.00	1.32, 0.36	0	NaN	0	-58.54	0	0	0	-47.87	0	0	0	NaN	0	-86.44	-53.66	0	0	0	0	0
ccsbBroad304_00689	OE	GRB7	Pleckstrin homology (PH) domain containing, growth factor receptor-bound protein 7			5.56, 0.00	1.01, 0.23	0	NaN	80.17	96.38	0	0	0	0	0	0	0	NaN	0	70.95	0	-64.23	0	0	0	0
ccsbBroad304_06539	OE	LSS	Lanosterol biosynthesis pathway, lanosterol synthase (2,3-oxidosqualene-lanosterol cyclase)			0.00, 0.00	1.11, 0.39	0	NaN	-69.44	39.15	0	0	0	70.84	0	0	0	NaN	-85.13	0	29.68	44.22	0	44.52	0	2.18
ccsbBroad304_02220	OE	MTFR1	mitochondrial fission regulator 1			0.00, 0.00	1.58, 0.42	0	NaN	0	0	0	-39.61	0	0	0	0	0	NaN	0	0	-85.19	0	0	-55.62	0	0
ccsbBroad304_03817	OE	NMRAL1	Short chain dehydrogenase/reductase superfamily / Atypical members, NmrA-like family domain containing 1			0.00, 0.00	0.84, 0.18	0	NaN	0	0	0	0	0	0	0	0	-95.07	NaN	0	0	0	94.14	0	0	0	0
ccsbBroad304_00693	OE	NR3C1	3-Ketosteroid receptors, nuclear receptor subfamily 3, group C, member 1 (glucocorticoid receptor)			0.00, 0.00	1.95, 0.43	0	NaN	0	0	30.65	0	0	0	0	0	0	NaN	-51.23	0	0	0	44.12	62.6	-53.29	0
ccsbBroad304_01143	OE	PAFAH1B3	platelet-activating factor acetylhydrolase 1b, catalytic subunit 3 (29kDa)			0.00, 0.00	1.26, 0.39	0	NaN	0	0	0	0	0	0	-78.55	0	64.92	NaN	22.06	0	0	-73.52	-57.06	0	-63.96	-12.25
ccsbBroad304_02560	OE	RNPS1	RNA binding motif (RRM) containing, RNA binding protein S1, serine-rich domain			0.00, 0.00	1.39, 0.41	0	NaN	0	0	0	0	0	0	0	0	0	NaN	0	-42.03	0	61.61	0	-83.99	-56.76	-5.46
ccsbBroad304_01483	OE	SAT1	spermidine/spermine N1-acetyltransferase 1			0.00, 0.00	1.06, 0.35	88.34	NaN	0	-54.49	0	0	0	0	0	0	92.48	NaN	-32.58	0	-98.53	0	0	0	0	0
ccsbBroad304_02384	OE	SMNDC1	Tudor domain containing, survival motor neuron domain containing 1			0.00, 0.00	1.26, 0.30	0	NaN	0	0	0	0	0	0	0	0	0	NaN	0	0	0	0	-86.74	0	0	0
ccsbBroad304_01584	OE	SPARC	secreted protein, acidic, cysteine-rich (osteonectin)			0.00, 0.00	1.49, 0.43	0	NaN	0	0	0	0	0	0	0	0	0	NaN	-40.13	0	0	0	0	0	-51.3	0
ccsbBroad304_04891	OE	TMEM174	transmembrane protein 174			0.00, 0.00	1.55, 0.39	0	NaN	0	0	-84.75	0	0	63.83	0	0	0	NaN	0	0	0	0	0	87.08	0	0
ccsbBroad304_07616	OE	ZNF238	zinc finger protein 238			0.00, 0.00	1.56, 0.34	42.83	NaN	0	-64.6	0	-45.56	0	0	0	0	-83.83	NaN	-79.54	-52.47	81.9	0	-95.19	0	0	-68.11
ccsbBroad304_08786	OE	ZNF350	Zinc fingers, C2H2-type, zinc finger protein 350			0.00, 0.00	1.56, 0.38	0	NaN	0	0	0	0	0	0	0	0	0	NaN	-43.95	0	-97.85	-70.71	-76.39	-90.59	0	-70.18
ccsbBroad304_00214	OE	CAPN1	EF-hand domain containing, calpain 1, (mu/I) large subunit			5.56, 0.00	1.03, 0.39	0	NaN	0	0	0	0	0	0	49.39	0	90	NaN	46.25	0	97.31	0	0	0	0	7.37
ccsbBroad304_05937	OE	CASP7	Caspases, caspase 7, apoptosis-related cysteine peptidase			5.56, 0.00	1.84, 0.44	0	NaN	96.86	0	65.91	0	0	69.14	0	6.53	0	NaN	-61.37	-88.52	0	0	0	0	0	0
ccsbBroad304_00514	OE	ERF	ETS Transcription Factors, Ets2 repressor factor			0.00, 0.00	1.36, 0.42	72.52	NaN	0	0	0	0	0	0	0	0	0	NaN	0	0	-90.62	0	0	0	0	0
ccsbBroad304_05817	OE	ANPEP	Aminopeptidase N, alanyl (membrane) aminopeptidase			0.00, 0.00	1.06, 0.28	0	0	0	0	0	0	0	0	0	0	0	-69.98	-64.95	0	-90.81	84.78	0	0	0	-1.71
ccsbBroad304_06055	OE	CSNK1A1	Casein kinase 1 (CK1) family, casein kinase 1, alpha 1			0.00, 0.00	1.36, 0.28	0	0	0	0	0	0	0	0	0	0	-15.78	-42.92	0	0	0	-48.49	0	-41.59	0	-7.92
ccsbBroad304_00381	OE	CSNK2A1	Casein kinase 2 (CK2) family, casein kinase 2, alpha 1 polypeptide			5.00, 5.00	0.95, 0.32	0	0	0	0	48.03	0	0	0	0	0	0	0	75.83	99.07	0	0	-68.69	76.32	54.49	42.76
ccsbBroad304_03859	OE	ENOPH1	enolase-phosphatase 1			0.00, 0.00	1.28, 0.44	0	0	0	0	0	0	0	-28.38	0	0	0	0	0	0	0	0	0	59.45	69.89	0
ccsbBroad304_00088	OE	FASLG	Tumour necrosis factor (TNF) receptor family, Fas ligand (TNF superfamily, member 6)			0.00, 0.00	0.84, 0.19	0	0	67.42	-80.04	0	0	0	-74.17	0	0	33.07	45.09	0	-64.46	-52.54	0	0	-83.42	0	-2.27
ccsbBroad304_06238	OE	GABBR1	GABA receptors, gamma-aminobutyric acid (GABA) B receptor, 1			0.00, 0.00	1.27, 0.45	33.82	0	0	-72.24	0	0	0	0	51.48	0	48.59	-65.02	0	49.39	-75.24	-49.22	0	-64.46	0	-27.29
ccsbBroad304_05527	OE	GPR141	GPCR / Class A : Orphans, G protein-coupled receptor 141			0.00, 0.00	1.61, 0.39	0	0	71.39	0	0	0	77.96	0	-82.33	0	50.6	0	0	0	83.11	-74.33	0	0	0	0
ccsbBroad304_00899	OE	KCNK2	Two-P potassium channels, potassium channel, subfamily K, member 2			0.00, 0.00	0.98, 0.34	0	0	0	0	0	0	-96.35	0	0	0	54.78	0	-62.72	-67.37	0	0	-62.86	-60.79	-78.91	-47.03
ccsbBroad304_01008	OE	KITLG	KIT ligand			0.00, 0.00	0.89, 0.20	0	0	0	0	0	0	0	0	0	0	-35.99	48.95	0	0	0	-76.32	0	0	0	0
ccsbBroad304_04406	OE	PLA2G12B	phospholipase A2, group XIIB		Phospholipases GOF	0.00, 0.00	0.84, 0.27	0	0	0	88.3	0	0	-37.97	-55.42	0	0	0	0	-89.01	-87.34	0	0	0	0	-44.28	-1.3
ccsbBroad304_06774	OE	PRKCQ	Delta subfamily, protein kinase C, theta			5.00, 0.00	1.20, 0.40	0	0	0	0	57.77	81	-81.72	66.36	0	2.17	0	0	0	0	0	0	0	96.67	0	0
ccsbBroad304_07097	OE	TRAF1	TNF receptor-associated factor 1			0.00, 0.00	1.66, 0.45	-58.39	0	0	0	63.99	0	0	0	0	0	0	-45.34	0	0	78.15	-36.02	0	0	0	0
ccsbBroad304_07129	OE	VIPR1	GPCR / Class B : VIP and PACAP (ADCYAP1) receptors, vasoactive intestinal peptide receptor 1			5.00, 5.00	0.75, 0.18	0	83.18	0	60.06	0	0	0	0	0	0	0	99.26	0	0	55.32	-75.56	0	-69.01	-61.48	-1.57
ccsbBroad304_02579	OE	YWHAQ	tyrosine 3-monooxygenase/tryptophan 5-monooxygenase activation protein, theta polypeptide			0.00, 0.00	1.03, 0.26	0	0	0	0	0	0	0	-94.58	0	0	-91.18	0	80.05	53.69	59.54	0	0	-90.56	-55.27	-2.04
ccsbBroad304_04567	OE	ZNF300	Zinc fingers, C2H2-type, zinc finger protein 300			0.00, 0.00	1.60, 0.59	0	0	60.51	0	0	0	0	0	0	0	0	79.87	82.21	0	40.16	-76.06	62.18	0	0	38.12
ccsbBroad304_01797	OE	ZNF32	Zinc fingers, C2H2-type, zinc finger protein 32			0.00, 0.00	1.02, 0.26	0	0	0	-63.53	0	0	0	0	0	0	0	0	70.6	0	0	-87.56	0	-43.12	-76.89	-0.97
ccsbBroad304_08531	OE	ZNF331	Zinc fingers, C2H2-type, zinc finger protein 331			0.00, 0.00	1.09, 0.34	0	0	57.8	0	71.33	0	0	0	0	0	0	0	0	0	-39.67	36.33	-54.24	0	42.86	0
ccsbBroad304_05757	OE	ACADS	acyl-CoA dehydrogenase, C-2 to C-3 short chain			0.00, 0.00	1.10, 0.30	-38.95	0	0	0	0	0	-68.66	0	58.51	0	-55.09	-96.82	66.7	0	30.43	-28.83	-40.92	0	-96.12	-35.42
ccsbBroad304_00017	OE	ACTN2	EF-hand domain containing, actinin, alpha 2			0.00, 0.00	0.98, 0.27	0	0	0	0	0	0	0	0	0	0	0	50.83	-55.85	0	0	55.71	0	-56.81	-55.97	-1.39
ccsbBroad304_05773	OE	ADCY9	Adenylyl cyclases, adenylate cyclase 9			0.00, 0.00	1.34, 0.26	0	0	0	0	0	85	0	0	0	0	17.84	36.09	22.22	-85.8	0	0	0	-58.69	-69.33	-2.18
ccsbBroad304_00038	OE	AGL	amylo-alpha-1, 6-glucosidase, 4-alpha-glucanotransferase			0.00, 0.00	1.03, 0.39	-43.92	0	40.23	-90.86	0	0	-65.95	0	0	-2.92	0	0	76.99	-94.07	0	27.89	92.41	47.78	0	11.47
ccsbBroad304_07363	OE	AIFM1	apoptosis-inducing factor, mitochondrion-associated, 1			0.00, 0.00	0.95, 0.26	0	0	0	-79.4	0	0	0	0	0	0	43.61	68.05	-69.04	0	-64.68	0	0	-75.73	0	-2.96
ccsbBroad304_05560	OE	AMIGO3	Immunoglobulin superfamily / Immunoglobulin-like domain containing, adhesion molecule with Ig-like domain 3			0.00, 0.00	0.81, 0.16	0	0	0	0	0	0	0	0	0	0	-41.68	57.54	0	0	-61.59	-55.56	-46.33	0	-11.57	-6.2
ccsbBroad304_07217	OE	AXIN2	axin 2			0.00, 0.00	0.90, 0.28	36.83	0	0	74.95	69.75	0	-88.75	0	0	4.26	0	-48.08	0	0	66.68	0	0	60.09	-71.65	0
ccsbBroad304_05882	OE	BCL6	BTB/POZ domain containing, B-cell CLL/lymphoma 6			5.00, 0.00	1.67, 0.39	0	78.15	0	0	0	0	0	0	0	0	0	95.37	0	-25.2	0	0	71.62	0	-84.21	0
ccsbBroad304_10487	OE	BPHL	biphenyl hydrolase-like (serine hydrolase)			0.00, 0.00	1.82, 0.43	0	0	-79.12	0	0	0	0	0	0	0	0	75.76	-48.37	34.46	0	51.71	0	31.8	0	17.71
ccsbBroad304_00174	OE	BRAF	RAF family, v-raf murine sarcoma viral oncogene homolog B1			0.00, 0.00	1.52, 0.45	0	0	0	0	0	0	0	0	0	0	-55.64	0	0	44.19	-77.11	0	0	-71	0	-1.34
ccsbBroad304_07183	OE	BRPF1	Non-enzymatic BRD containing proteins, bromodomain and PHD finger containing, 1			0.00, 0.00	1.28, 0.33	0	0	62.81	0	0	0	0	0	85.12	0	-32.8	-66.01	0	22.47	0	-90.32	0	0	0	-2.78
ccsbBroad304_00180	OE	BTK	Pleckstrin homology (PH) domain containing, Bruton agammaglobulinemia tyrosine kinase			0.00, 0.00	1.18, 0.33	-74.32	0	0	0	0	0	52.09	0	-47.59	0	-49.03	0	0	0	0	0	0	0	-59.93	0
ccsbBroad304_09592	OE	CTCFL	Zinc fingers, C2H2-type, CCCTC-binding factor (zinc finger protein)-like			0.00, 0.00	0.78, 0.23	0	0	0	0	0	0	0	-66.18	-60.66	0	0	0	0	0	0	0	-89.63	0	0	0
ccsbBroad304_00390	OE	CTGF	connective tissue growth factor			0.00, 0.00	1.15, 0.24	-53.22	0	0	0	0	48.79	0	0	0	0	63.82	-87.74	0	-60.85	0	86.34	-35.25	-92.91	0	-15.84
ccsbBroad304_06095	OE	DFFB	DNA fragmentation factor, 40kDa, beta polypeptide (caspase-activated DNase)			0.00, 0.00	1.01, 0.25	0	0	0	0	0	0	0	0	0	0	53.72	52.29	-50.43	0	-71.21	-48.47	-23.88	0	0	-8.84
ccsbBroad304_03155	OE	DHH	desert hedgehog			0.00, 0.00	1.30, 0.34	0	0	0	0	0	0	-74.65	0	0	0	-90.43	-56.93	0	0	-75.31	-55.62	-90.02	0	0	-41.9
ccsbBroad304_00454	OE	DNMT3A	Methyltransferases, DNA (cytosine-5-)-methyltransferase 3 alpha			0.00, 0.00	1.34, 0.40	0	0	0	0	0	0	0	0	0	0	0	0	0	0	0	0	0	0	0	0
ccsbBroad304_13848	OE	EGFR	Type I RTKs: ErbB (epidermal growth factor) receptor family, epidermal growth factor receptor			0.00, 0.00	0.59, 0.16	0	0	20.19	53.5	0	-58.68	-46.1	0	0	0	-28.67	0	0	0	-44.72	0	-93.1	-95.28	71.04	-13.98
ccsbBroad304_03604	OE	ENOSF1	enolase superfamily member 1			5.00, 5.00	1.24, 0.34	0	97.94	0	0	0	0	0	0	0	0	0	69.75	0	46.41	85.12	-75.52	91.77	0	-91.17	54.95
ccsbBroad304_06168	OE	EPHA3	Type XIII RTKs: Ephrin receptor family, EPH receptor A3			0.00, 0.00	0.74, 0.24	0	0	0	0	0	0	47.6	0	0	0	0	0	-79.6	0	-65.04	-80.43	0	-61.91	-99.8	-53.9
ccsbBroad304_07798	OE	EXOC3	exocyst complex component 3			0.00, 0.00	1.03, 0.30	0	46.73	0	0	0	-83.78	0	0	0	0	-99.47	66.17	33.19	-41.18	0	0	0	47.78	0	2.55
ccsbBroad304_00554	OE	FGB	Endogenous ligands, fibrinogen beta chain			0.00, 0.00	0.75, 0.27	0	-71.22	0	39.58	0	0	-79.45	0	-88.28	-4.63	0	-87.86	0	0	0	64.55	0	0	-87.68	0
ccsbBroad304_06211	OE	FGFR2	Type V RTKs: FGF (fibroblast growth factor) receptor family, fibroblast growth factor receptor 2			0.00, 0.00	1.00, 0.25	0	0	0	0	0	0	0	-57.84	-76.56	0	0	0	0	0	0	-54.1	-49.59	-54.71	-68.33	-17.92
ccsbBroad304_00597	OE	FUT1	Fucosyltransferases, fucosyltransferase 1 (galactoside 2-alpha-L-fucosyltransferase, H blood group)			0.00, 0.00	1.18, 0.36	0	0	0	0	0	0	0	0	0	0	0	-44.54	-85.5	0	-77.79	0	0	0	27.46	-0.83
ccsbBroad304_01054	OE	GADD45B	growth arrest and DNA-damage-inducible, beta			0.00, 0.00	4.74, 1.25	0	0	0	0	0	0	49.08	0	0	0	0	0	0	0	85	54.89	-54.01	0	0	0
ccsbBroad304_00617	OE	GBA	glucosidase, beta, acid			0.00, 0.00	1.33, 0.43	0	0	0	0	0	-42.06	0	0	0	0	0	-72.19	0	0	0	0	-74.27	0	0	0
ccsbBroad304_08014	OE	GBGT1	Glycosyltransferase family 6 domain containing, globoside alpha-1,3-N-acetylgalactosaminyltransferase 1			0.00, 0.00	1.01, 0.31	0	-49.96	0	0	-88.37	0	-63.97	0	0	-1.44	0	0	-62	0	-93	0	-46.3	0	0	-1.9
ccsbBroad304_06304	OE	GPC1	Proteoglycans / Cell Surface : Glypicans, glypican 1			0.00, 0.00	1.22, 0.33	0	0	0	0	0	0	0	0	0	0	0	29.29	0	0	0	38.1	0	0	71.27	1.53
ccsbBroad304_03847	OE	GPR107	GPCR / Unclassified : 7TM orphan receptors, G protein-coupled receptor 107			0.00, 0.00	1.81, 0.58	0	0	-77.16	0	0	-87.97	0	0	-69.06	-5.28	78.52	73.07	0	-79.62	-95.32	-83.84	0	0	-84.05	-77.44
ccsbBroad304_06317	OE	GPR26	GPCR / Class A : Orphans, G protein-coupled receptor 26			0.00, 0.00	1.17, 0.40	0	0	-37.62	0	-50.74	79.45	0	0	0	0	-38.33	0	87.98	0	61.08	0	0	67.72	0	3.06
ccsbBroad304_00670	OE	GPR4	GPCR / Class A : Orphans, G protein-coupled receptor 4			0.00, 0.00	0.80, 0.28	0	0	0	-93.36	-65.71	0	0	-83.29	0	-1.2	-89.68	47.05	-28.28	0	0	-49.91	-31.29	56.86	0	-7.72
ccsbBroad304_03072	OE	GTPBP8	GTP-binding protein 8 (putative)			0.00, 0.00	0.47, 0.10	-27.71	-89.06	0	0	56.19	0	0	71.24	0	0	0	-95.7	-27.41	-59.28	0	0	0	75.38	0	-0.74
ccsbBroad304_06394	OE	HOXC9	Homeoboxes / ANTP class : HOXL subclass, homeobox C9		Homeobox Gene GOF	0.00, 0.00	2.98, 0.63	0	-93.3	0	0	0	0	0	0	0	0	41.79	-98.9	0	0	0	0	0	32.95	0	0
ccsbBroad304_00840	OE	IGFBP7	insulin-like growth factor (IGF) binding proteins, insulin-like growth factor binding protein 7			0.00, 0.00	1.08, 0.43	0	0	-97.79	0	0	0	0	0	0	0	29.74	0	0	0	74.27	35.04	0	0	78.29	18.67
ccsbBroad304_06433	OE	IGHMBP2	Zinc fingers, AN1-type domain containing, immunoglobulin mu binding protein 2			0.00, 0.00	1.53, 0.44	0	0	0	40.74	-57.25	0	26.76	0	0	0	0	86.56	0	-60.55	0	0	86.46	75.67	0	4.03
ccsbBroad304_00841	OE	IKBKB	IKK family, inhibitor of kappa light polypeptide gene enhancer in B-cells, kinase beta			0.00, 0.00	1.00, 0.33	0	-67.9	0	69.55	0	-54.92	0	0	0	0	-67.94	0	41.59	62.6	64.73	0	-65.06	-64.17	-68.97	-52.39
ccsbBroad304_00846	OE	IL2	Interleukins and interleukin receptors, interleukin 2			0.00, 0.00	1.17, 0.33	0	0	0	0	0	0	0	0	0	0	0	35.98	0	0	0	0	0	-64.28	0	0
ccsbBroad304_00849	OE	IL4	Interleukins and interleukin receptors, interleukin 4			0.00, 0.00	1.25, 0.30	0	0	0	0	0	0	0	0	-58.95	0	0	0	0	0	0	-63.11	0	0	42.03	0
ccsbBroad304_06451	OE	IMPDH1	Oxidoreductases, IMP (inosine 5'-monophosphate) dehydrogenase 1			0.00, 0.00	1.26, 0.36	0	0	0	0	0	0	0	50.09	0	0	22.97	0	0	0	68.09	0	0	90.72	65.89	40.31
ccsbBroad304_06481	OE	KCNJ11	Inwardly rectifying potassium channels, potassium inwardly-rectifying channel, subfamily J, member 11			0.00, 0.00	1.56, 0.44	54.15	0	0	0	0	0	0	0	0	0	54.13	-91.82	-75.73	0	-43.48	-92.13	57.12	-67.01	0	-72.67
ccsbBroad304_03788	OE	LPAR5	GPCR / Class A : Lysophospholipid receptors : Lysophosphatidic acid, lysophosphatidic acid receptor 5			0.00, 0.00	1.09, 0.42	49.44	52.53	54.07	-96.58	0	49.04	0	0	0	28.16	53.05	0	62.16	0	0	0	0	75.07	-48.46	2.36
ccsbBroad304_04379	OE	LZIC	leucine zipper and CTNNBIP1 domain containing			5.00, 0.00	1.17, 0.39	0	0	0	0	0	75.45	0	-97.12	0	0	0	0	0	0	97.39	0	0	0	39	0
ccsbBroad304_01038	OE	MSRA	methionine sulfoxide reductase A			0.00, 0.00	1.14, 0.38	-50.47	0	0	0	0	0	-75.11	0	0	0	0	37.61	0	68.21	0	89.14	-94.41	0	71.41	31.57
ccsbBroad304_02496	OE	MTX2	metaxin 2			0.00, 0.00	1.01, 0.23	-27.25	0	0	0	0	0	31.16	0	0	0	-76.59	47.51	-84.58	68.7	0	0	0	0	0	0
ccsbBroad304_01052	OE	MYB	v-myb myeloblastosis viral oncogene homolog (avian)			0.00, 0.00	1.52, 0.49	0	-76.2	-81.66	0	0	72.74	74.64	0	92.97	3.89	0	68.67	0	0	45.25	-74.51	75.34	0	62.48	44.08
ccsbBroad304_10994	OE	NEK2	NIMA (never in mitosis gene a)- related kinase (NEK) family, NIMA (never in mitosis gene a)-related kinase 2			0.00, 0.00	1.14, 0.36	0	0	-35.9	78.79	0	41.53	45.72	0	0	1.85	-27.69	52.27	0	37.85	49.87	-57.49	0	0	55.86	24.95
ccsbBroad304_06637	OE	NFKB1	NFkappaB transcription factor family, nuclear factor of kappa light polypeptide gene enhancer in B-cells 1			5.00, 5.00	0.86, 0.25	0	0	0	0	0	0	0	98.55	0	0	-65.52	0	0	0	-62.14	0	0	0	0	0
ccsbBroad304_01102	OE	NMT1	N-myristoyltransferase 1			0.00, 0.00	1.26, 0.39	0	-49.55	0	0	0	0	0	0	0	0	19.05	51.85	0	0	0	0	0	0	46.12	0.65
ccsbBroad304_08045	OE	NOX1	NADPH oxidase 1			0.00, 0.00	1.35, 0.45	0	-62.3	0	0	0	0	0	0	0	0	-67.14	56.05	0	0	-62.33	-66.42	0	0	61.61	-4.77
ccsbBroad304_05133	OE	OXER1	GPCR / Class A : Leukotriene receptors, oxoeicosanoid (OXE) receptor 1			0.00, 0.00	1.56, 0.35	0	0	0	0	0	94.37	0	0	0	0	87.53	0	0	20.83	0	59.99	-93.99	-65.61	-80.73	-2.87
ccsbBroad304_01141	OE	PAFAH1B1	WD repeat domain containing, platelet-activating factor acetylhydrolase 1b, regulatory subunit 1 (45kDa)			0.00, 0.00	1.07, 0.33	0	-97.92	0	0	0	0	0	59.06	0	0	-62.95	0	0	68.12	83.87	0	0	54.62	94.03	46.89
ccsbBroad304_02605	OE	PAPD7	PAP associated domain containing 7			0.00, 0.00	0.84, 0.31	0	-24.77	0	0	0	0	0	0	0	0	-53.57	-43.14	62.09	0	0	0	56.71	0	78.9	0.6
ccsbBroad304_01184	OE	PGK1	phosphoglycerate kinase 1			5.00, 0.00	0.84, 0.15	0	65.39	0	0	0	0	0	83.68	64.23	1.85	-26.81	95.45	75.52	0	0	0	0	86.03	91.53	61.45
ccsbBroad304_01204	OE	PIK3CD	Phosphatidylinositol kinases, phosphoinositide-3-kinase, catalytic, delta polypeptide			5.00, 0.00	1.22, 0.38	0	0	95.98	0	0	0	0	0	0	0	-42.97	0	0	-83.92	0	-60.46	-99.57	-96.89	-47.6	-59.82
ccsbBroad304_07859	OE	PLCB1	Phosphoinositide-specific phospholipase C, phospholipase C, beta 1 (phosphoinositide-specific)		Phospholipases GOF	0.00, 0.00	0.93, 0.27	0	0	0	0	0	0	-85.59	0	-53.68	0	-78.04	0	-67.92	0	0	-69.84	0	0	0	-2.73
ccsbBroad304_01222	OE	PLP2	proteolipid protein 2 (colonic epithelium-enriched)			0.00, 0.00	1.20, 0.36	0	0	0	0	0	0	0	0	0	0	0	0	65.64	0	89.65	64.25	0	0	0	5.05
ccsbBroad304_08480	OE	PNPO	pyridoxamine 5'-phosphate oxidase			0.00, 0.00	0.99, 0.38	39.27	63.54	92.06	0	0	0	0	0	0	1.9	-35.56	0	56.25	0	0	0	0	-50.94	0	0
ccsbBroad304_01234	OE	POLB	DNA polymerases, polymerase (DNA directed), beta			0.00, 0.00	0.85, 0.15	0	0	0	77.68	0	0	0	0	0	0	-28.19	0	0	0	0	0	0	0	-88.7	0
ccsbBroad304_06760	OE	PPP2R3A	EF-hand domain containing, protein phosphatase 2, regulatory subunit B'', alpha			0.00, 0.00	0.91, 0.24	0	0	-90.35	0	-56.21	0	-36.66	-94.95	0	-24.55	0	0	0	-61.82	0	0	-64.23	-84.44	-62.19	-34.27
ccsbBroad304_13929	OE	PRKACA	Protein kinase A, protein kinase, cAMP-dependent, catalytic, alpha			0.00, 0.00	0.99, 0.22	-43.85	0	0	-99.12	0	85.33	0	0	0	0	0	0	0	0	0	53.44	-91.14	0	-65.96	0
ccsbBroad304_07328	OE	PRPF4B	PRP4 subfamily, PRP4 pre-mRNA processing factor 4 homolog B (yeast)			0.00, 0.00	1.06, 0.38	-92.18	0	0	0	0	0	0	0	30.75	0	0	36.84	-80.08	0	0	0	68.1	0	0	0
ccsbBroad304_02845	OE	PRPF6	PRP6 pre-mRNA processing factor 6 homolog (S. cerevisiae)			0.00, 0.00	2.01, 0.55	0	0	0	69.8	0	0	0	0	0	0	-36.91	-48.8	0	82.57	0	-55.14	0	0	-47.37	-32.98
ccsbBroad304_01327	OE	PSPH	phosphoserine phosphatase			0.00, 0.00	0.94, 0.30	0	0	0	0	0	0	0	0	0	0	0	0	0	39.33	0	-37.68	0	0	0	0
ccsbBroad304_06814	OE	PTPN12	Protein tyrosine phosphatases / Class I Cys-based PTPs : Non-receptor, protein tyrosine phosphatase, non-receptor type 12			0.00, 0.00	1.22, 0.34	0	0	-54.13	0	0	0	0	0	-86.52	0	0	39.98	0	0	-71.75	-82.55	0	0	0	0
ccsbBroad304_09954	OE	PTRF	polymerase I and transcript release factor			0.00, 0.00	1.05, 0.26	0	0	-55.96	0	0	0	-73.03	0	45.56	0	0	0	-91.01	0	-85.24	0	-96.66	0	57.04	-4.72
ccsbBroad304_01936	OE	RAE1	WD repeat domain containing, RAE1 RNA export 1 homolog (S. pombe)			0.00, 0.00	1.47, 0.47	0	0	0	-37.47	0	0	72.77	57.05	0	0	0	83.21	0	0	0	-85.22	72.67	82.99	-96.17	5.51
ccsbBroad304_09420	OE	RASGRP4	EF-hand domain containing, RAS guanyl releasing protein 4			0.00, 0.00	1.68, 0.66	0	0	0	0	0	0	0	0	42.37	0	0	0	0	0	0	0	0	0	0	0
ccsbBroad304_09425	OE	RNF166	RING-type (C3HC4) zinc fingers, ring finger protein 166			0.00, 0.00	1.17, 0.34	0	0	38.8	-73.85	0	0	-95.3	0	46.19	0	-65.55	74.24	77.51	-80.68	0	0	0	-77.78	0	-3.61
ccsbBroad304_08709	OE	SCYL3	SCY1-like 3 (S. cerevisiae)			0.00, 0.00	1.06, 0.36	0	0	0	0	0	0	0	0	0	0	0	0	0	0	0	0	0	0	79.4	0
ccsbBroad304_06928	OE	SDHB	Mitochondrial respiratory chain complex / Complex II, succinate dehydrogenase complex, subunit B, iron sulfur (Ip)			0.00, 0.00	0.64, 0.15	0	0	0	0	0	0	0	0	0	0	0	0	43.06	78.57	0	-78.54	-56.11	0	-53.71	-0.6
ccsbBroad304_01536	OE	SIM2	Basic helix-loop-helix proteins, single-minded homolog 2 (Drosophila)			0.00, 0.00	1.01, 0.25	0	0	0	0	0	0	0	0	0	0	0	0	36.65	0	94.42	87.28	0	-91.92	0	0.69
ccsbBroad304_02659	OE	SLC6A14	Glycine transporter subfamily, solute carrier family 6 (amino acid transporter), member 14			0.00, 0.00	1.42, 0.30	0	44.25	0	0	0	0	0	0	0	0	-56.02	0	0	0	-50.94	-55.57	0	0	0	-1.02
ccsbBroad304_03961	OE	SMURF2	SMAD specific E3 ubiquitin protein ligase 2			0.00, 0.00	0.99, 0.36	0	0	0	0	0	0	0	0	-35.12	0	0	0	-53	92.53	-42.78	0	0	0	48.22	0
ccsbBroad304_07820	OE	SNW1	SNW domain containing 1			0.00, 0.00	1.42, 0.31	0	0	0	0	0	0	0	0	0	0	0	36.17	0	0	-62.36	0	0	0	-45.74	0
ccsbBroad304_05192	OE	SPRED2	sprouty-related, EVH1 domain containing 2			0.00, 0.00	0.84, 0.23	60.77	0	67.63	0	0	0	0	64.46	0	2.04	48.24	0	0	0	0	55.41	0	0	0	0
ccsbBroad304_01593	OE	SRP14	signal recognition particle 14kDa (homologous Alu RNA binding protein)			5.00, 0.00	1.81, 0.55	0	0	0	0	0	0	0	0	0	0	0	75.3	0	0	0	97.19	0	62.41	62.03	62.88
ccsbBroad304_02784	OE	SUZ12	Zinc fingers, C2H2-type, suppressor of zeste 12 homolog (Drosophila)			0.00, 0.00	1.02, 0.28	0	0	0	0	33.53	0	0	-53.84	0	0	0	0	0	-93.82	0	0	0	0	0	0
ccsbBroad304_07064	OE	TH	Amino acid hydroxylases, tyrosine hydroxylase			0.00, 0.00	0.80, 0.22	0	87.01	0	0	0	0	0	0	0	0	-65.9	0	55.3	0	0	0	0	72.03	0	0
ccsbBroad304_00256	OE	TNFSF8	CD molecules, tumor necrosis factor (ligand) superfamily, member 8			5.00, 0.00	1.13, 0.31	0	0	0	96.58	0	0	0	0	0	0	0	0	0	0	-73.62	0	0	-68.14	0	0
ccsbBroad304_01732	OE	UBA52	L ribosomal proteins, ubiquitin A-52 residue ribosomal protein fusion product 1			0.00, 0.00	1.15, 0.35	0	0	0	0	0	0	0	0	-63.37	0	48.48	0	0	-68.38	0	0	0	0	0	0
ccsbBroad304_06309	OE	UTS2R	Urotensin receptor, urotensin 2 receptor			0.00, 0.00	0.80, 0.17	0	0	0	75.61	0	0	0	0	0	0	62.5	0	0	59.65	-95.3	-40.2	0	-58.5	0	-3.56
ccsbBroad304_07131	OE	VRK1	Vaccina related kinase (VRK) family, vaccinia related kinase 1			5.00, 0.00	1.73, 0.44	-87.75	0	0	0	0	0	90.62	-62.72	0	0	0	75.08	0	0	0	-79.87	97.21	68.13	0	2.92
ccsbBroad304_03479	OE	YTHDF1	YTH domain family, member 1			0.00, 0.00	1.24, 0.39	-59.95	0	33.32	0	0	0	0	0	0	0	58.35	77.29	0	42.84	0	0	0	-72.82	-65.19	3.52
ccsbBroad304_12885	OE	ZFYVE19	Zinc fingers, FYVE domain containing, zinc finger, FYVE domain containing 19			0.00, 0.00	1.49, 0.52	-41.07	69.67	59.81	0	0	0	0	0	0	0	0	42.34	-56.78	0	0	41.79	0	0	42.44	2.34
ccsbBroad304_07678	OE	ZNF266	Zinc fingers, C2H2-type, zinc finger protein 266			0.00, 0.00	1.59, 0.41	35.66	0	0	0	0	0	-74.33	0	0	0	-40.79	-92.33	0	-59.29	-92.8	0	0	0	-61.19	-63.76
ccsbBroad304_08971	OE	ZNF669	Zinc fingers, C2H2-type, zinc finger protein 669			0.00, 0.00	1.51, 0.44	85.44	0	50.75	0	0	0	0	74.67	0	4.81	0	0	0	0	0	-53.68	0	0	-69.78	0
ccsbBroad304_03950	OE	ATG3	ATG3 autophagy related 3 homolog (S. cerevisiae)			0.00, 0.00	0.80, 0.30	-30.2	0	0	79.68	0	52.73	87.67	0	89.6	32.76	0	-71.48	0	91.44	78.18	83.55	59.24	72.9	58.2	62
ccsbBroad304_00183	OE	C1S	Complement system, complement component 1, s subcomponent			0.00, 0.00	1.48, 0.48	-92.27	0	0	0	0	-98.19	0	0	66.51	0	0	0	0	0	-82.17	0	-64.16	0	0	0
ccsbBroad304_08879	OE	CASD1	CAS1 domain containing 1			5.00, 0.00	2.53, 0.85	0	0	-72.56	0	0	0	0	0	0	0	95	69.91	54.91	0	-67.11	0	0	50.72	0	51.16
ccsbBroad304_00238	OE	CCNE1	cyclin E1			0.00, 0.00	0.93, 0.28	0	0	0	0	0	0	0	0	0	0	0	0	75.89	0	34.34	43.58	41.42	0	-82.52	11.18
ccsbBroad304_10489	OE	CSF3	Endogenous ligands, colony stimulating factor 3 (granulocyte)			0.00, 0.00	1.72, 0.56	0	46.64	0	0	0	0	0	0	0	0	0	0	-70.81	0	0	-56.33	0	0	0	0
ccsbBroad304_06058	OE	CSNK2B	Casein kinase 2 (CK2) family, casein kinase 2, beta polypeptide			0.00, 0.00	1.48, 0.49	77.02	0	0	0	0	73.88	0	0	-81.85	0	72.29	87.58	0	0	0	-47.78	79.79	0	-69.93	1.57
ccsbBroad304_09177	OE	EFCAB2	EF-hand domain containing, EF-hand calcium binding domain 2			0.00, 0.00	1.08, 0.35	0	0	0	0	0	0	0	0	0	0	0	0	0	0	70.34	46.89	0	0	0	0
ccsbBroad304_00551	OE	FECH	ferrochelatase			0.00, 0.00	1.05, 0.18	0	0	21.38	0	0	0	0	0	0	0	0	0	0	83.96	0	0	0	0	0	0
ccsbBroad304_00564	OE	FGR	Src family, Gardner-Rasheed feline sarcoma viral (v-fgr) oncogene homolog			0.00, 0.00	1.53, 0.38	0	72.88	0	0	-68.19	0	0	0	0	0	18.69	0	0	0	0	0	0	0	0	0
ccsbBroad304_06683	OE	FURIN	Subtilisin, furin (paired basic amino acid cleaving enzyme)			0.00, 0.00	1.27, 0.39	-52.28	68.69	0	0	0	0	0	0	0	0	0	0	0	0	0	49.61	0	0	0	0
ccsbBroad304_10846	OE	GGT1	CD molecules, gamma-glutamyltransferase 1			0.00, 0.00	0.81, 0.34	-31.02	0	0	0	0	0	0	0	0	0	-76.89	0	0	34.53	-95.81	-41.06	0	0	-43.08	-8.82
ccsbBroad304_02981	OE	GPR160	GPCR / Class A : Orphans, G protein-coupled receptor 160			5.00, 5.00	0.97, 0.20	-33.35	53.32	0	0	0	0	0	0	-77.9	0	-80.78	0	51.91	0	-85.66	-58.73	-85.6	0	97.84	-53.27
ccsbBroad304_00707	OE	GTF2E2	General transcription factors, general transcription factor IIE, polypeptide 2, beta 34kDa			0.00, 0.00	0.78, 0.20	0	0	0	0	0	0	0	0	0	0	-21.2	-77.08	0	0	0	44.78	0	0	-95.48	-1.02
ccsbBroad304_03005	OE	HCAR1	GPCR / Class A : Hydroxy-carboxylic acid receptors, hydroxycarboxylic acid receptor 1			0.00, 0.00	1.31, 0.39	0	0	0	0	-38.82	0	57.5	0	0	0	0	0	0	0	-59.88	-76.22	52.06	42.04	0	0
ccsbBroad304_06401	OE	HRH1	Histamine receptors, histamine receptor H1			0.00, 0.00	0.80, 0.22	41.35	0	0	0	0	0	55.36	56	0	3.1	-52.6	0	0	0	0	55.27	0	0	0	0
ccsbBroad304_06420	OE	ICAM3	CD molecules, intercellular adhesion molecule 3			0.00, 0.00	0.93, 0.20	0	0	0	0	0	0	0	0	0	0	-73.3	0	0	-58.51	-46.16	-70	-44.57	-50.35	0	-25.47
ccsbBroad304_00851	OE	IL6R	IL-6 receptor family, interleukin 6 receptor			0.00, 0.00	1.15, 0.35	0	0	0	0	0	0	0	0	0	0	0	89.38	91.62	-75.98	0	50.26	0	0	0	4.17
ccsbBroad304_06453	OE	ING2	Zinc fingers, PHD-type, inhibitor of growth family, member 2			0.00, 0.00	0.97, 0.33	-45.51	-75.75	0	0	-99.23	0	66.89	0	0	-5.51	36.06	0	-62.76	0	-94.96	-33.87	83.73	0	0	-3.52
ccsbBroad304_10929	OE	JAK2	Janus kinase (JakA) family, Janus kinase 2			0.00, 0.00	1.07, 0.31	0	0	0	-65.88	0	0	93.12	0	0	0	0	55.62	0	-86.59	-50.57	0	0	-90.33	0	-5.15
ccsbBroad304_07727	OE	LIAS	lipoic acid synthetase			0.00, 0.00	1.02, 0.32	0	-61.6	-84.35	-49.06	0	0	0	0	0	-2.13	0	-54.34	0	0	77.23	0	0	0	-44.26	0
ccsbBroad304_07381	OE	MAPKAPK2	MAPKAPK subfamily, mitogen-activated protein kinase-activated protein kinase 2			0.00, 0.00	0.70, 0.16	0	0	0	37.06	0	0	0	0	0	0	-62.79	-99.02	0	49.18	-74.84	-72.26	0	0	0	-58.95
ccsbBroad304_01065	OE	NDUFA3	Mitochondrial respiratory chain complex / Complex I, NADH dehydrogenase (ubiquinone) 1 alpha subcomplex, 3, 9kDa			0.00, 0.00	1.11, 0.34	-37.95	0	0	-73.91	0	0	-63.85	0	0	-3.8	0	0	0	0	0	0	66.38	0	0	0
ccsbBroad304_05309	OE	OR52B2	GPCR / Class A : Olfactory receptors, olfactory receptor, family 52, subfamily B, member 2			0.00, 0.00	1.56, 0.44	0	0	0	-82.69	0	0	0	0	0	0	0	77.71	0	0	-82.99	0	-90.26	44.28	-66.63	-3.98
ccsbBroad304_01216	OE	PLD1	Phosphatidylcholine-specific phospholipase D, phospholipase D1, phosphatidylcholine-specific		Phospholipases GOF	0.00, 0.00	0.89, 0.35	-46.66	0	0	-49.06	0	0	0	0	0	0	-93.61	0	-46.2	0	0	0	-78.7	-87.92	-78.44	-78.67
ccsbBroad304_06739	OE	PLOD1	procollagen-lysine, 2-oxoglutarate 5-dioxygenase 1			0.00, 0.00	1.68, 0.39	0	-77.41	0	0	0	0	0	0	0	0	0	-94.67	0	0	-31.03	-63.13	0	67.77	-82.94	-13.7
ccsbBroad304_01332	OE	PTGER4	GPCR / Class A : Prostanoid receptors, prostaglandin E receptor 4 (subtype EP4)			0.00, 0.00	1.44, 0.51	0	86.38	0	60.48	0	47.02	0	0	-68.64	1.48	-95.64	0	-67.52	30.33	0	0	0	-49.18	-96.36	-18.4
ccsbBroad304_04261	OE	RAB1B	RAB, member RAS oncogene, RAB1B, member RAS oncogene family			0.00, 0.00	0.97, 0.25	84.15	0	0	82.19	0	0	0	0	0	0	19.57	0	24.58	-57.77	0	-59.5	0	-64.16	-84.27	-20.52
ccsbBroad304_01425	OE	RPL22	L ribosomal proteins, ribosomal protein L22			0.00, 0.00	0.86, 0.27	0	0	0	0	0	61.21	0	0	0	0	-42.52	-57.79	-88.1	79.46	-58.75	0	0	-60.11	-76.52	-59.57
ccsbBroad304_07322	OE	SGPL1	Sphingosine 1-phosphate lyase, sphingosine-1-phosphate lyase 1			0.00, 0.00	0.89, 0.23	0	0	0	0	0	0	0	0	0	0	0	0	23.94	0	60.27	0	0	0	0	0
ccsbBroad304_08805	OE	SLC22A23	Orphan or poorly characterized SLC22 family members, solute carrier family 22, member 23			0.00, 0.00	1.36, 0.43	0	0	0	NaN	0	0	0	0	0	0	45.72	0	0	NaN	0	-48.7	0	0	-78.42	0
ccsbBroad304_00964	OE	SMAD7	SMADs, SMAD family member 7			0.00, 0.00	1.58, 0.39	0	0	0	0	0	0	0	0	-84.34	0	0	0	0	-60.64	0	0	0	0	-64.73	0
ccsbBroad304_08424	OE	SNRK	SNRK subfamily, SNF related kinase			0.00, 0.00	0.82, 0.23	0	45.37	0	0	0	0	-55.81	0	0	0	-24.34	0	0	39.7	0	0	83.2	0	0	0
ccsbBroad304_07017	OE	SUOX	sulfite oxidase			0.00, 0.00	1.98, 0.63	75.73	0	0	0	0	0	0	0	-89.81	0	0	29.02	0	80.19	-41.93	0	-35.48	57.69	0	3.1
ccsbBroad304_07531	OE	TANK	TRAF family member-associated NFKB activator			0.00, 0.00	1.76, 0.49	0	0	0	0	0	61.81	0	0	0	0	20.77	0	0	62.99	0	89.77	-98.55	-72.09	0	1.71
ccsbBroad304_03264	OE	UBAP1	ubiquitin associated protein 1			0.00, 0.00	1.31, 0.42	54.1	0	0	0	0	0	0	0	0	0	0	-50.36	-60.91	48.14	0	0	57.2	0	-63.09	-2.31
ccsbBroad304_08394	OE	UGT1A6	UDP glucuronosyltransferases, UDP glucuronosyltransferase 1 family, polypeptide A6			0.00, 0.00	1.00, 0.31	0	0	54.2	0	0	0	0	0	0	0	0	-83.25	0	0	0	0	0	-53.23	-63.78	-4.63
ccsbBroad304_07135	OE	WNT10B	Wingless-type MMTV integration sites, wingless-type MMTV integration site family, member 10B		Wnt family GOF	0.00, 0.00	1.19, 0.32	0	-99.26	0	0	0	0	0	0	0	0	0	-98.67	0	0	0	0	0	0	67.59	0
ccsbBroad304_03623	OE	ZNF692	Zinc fingers, C2H2-type, zinc finger protein 692			0.00, 0.00	1.13, 0.28	73.26	0	0	0	0	0	0	0	0	0	-44.53	64.16	31	0	0	-54.9	0	0	0	0
ccsbBroad304_05390	OE	DUSP28	Protein tyrosine phosphatases / Class I Cys-based PTPs : Atypical dual specificity phosphatases, dual specificity phosphatase 28			0.00, 0.00	1.05, 0.25	0	0	-65.5	89.1	0	0	0	0	0	0	45.95	35.33	-72.12	0	-84.02	-71.62	0	70.69	86.3	30.8
ccsbBroad304_00784	OE	HRAS	RAS subfamily, v-Ha-ras Harvey rat sarcoma viral oncogene homolog			0.00, 0.00	2.17, 0.70	84.98	28.54	0	0	0	38.53	0	0	0	2.41	92.45	0	0	0	40.79	-71.94	0	0	34.63	2.8
ccsbBroad304_14047	OE	TACC3	transforming, acidic coiled-coil containing protein 3			0.00, 0.00	1.00, 0.40	0	0	0	0	0	0	0	0	0	0	0	-40.65	0	66.39	-79	-54.65	0	-76.47	-38.6	-30.69
ccsbBroad304_02140	OE	ZNHIT3	Zinc fingers, HIT-type, zinc finger, HIT-type containing 3			0.00, 0.00	1.11, 0.31	0	0	0	-49.29	0	0	0	-76.87	0	0	0	0	0	52.15	0	-94.27	49.38	-66.66	0	0
ccsbBroad304_00269	OE	CD97	Adhesion Class GPCRs, CD97 molecule			0.00, 0.00	1.24, 0.38	-52.67	0	0	68.04	0	0	0	0	0	0	-32.7	0	0	70.45	-56.1	-83.96	0	0	0	-5.79
ccsbBroad304_00772	OE	HOXA6	Homeoboxes / ANTP class : HOXL subclass, homeobox A6		Homeobox Gene GOF	0.00, 0.00	1.35, 0.38	0	0	0	0	0	0	0	0	0	0	0	0	-99.19	0	0	0	0	38.92	26.82	0
ccsbBroad304_02432	OE	IFI30	interferon, gamma-inducible protein 30			0.00, 0.00	1.09, 0.33	49.22	0	-82.42	0	0	0	-52.67	0	0	0	0	40.57	0	57.8	0	-99.58	0	0	56.1	2.27
ccsbBroad304_06663	OE	OAS1	2'-5'-oligoadenylate synthetase 1, 40/46kDa			0.00, 0.00	1.43, 0.36	0	0	0	0	0	0	0	0	0	0	0	0	0	0	0	-39.83	40.15	0	88.09	0
ccsbBroad304_06671	OE	OPA1	optic atrophy 1 (autosomal dominant)			5.00, 5.00	0.94, 0.30	0	0	0	99.16	0	0	0	0	36.28	0	57.92	84.81	0	0	-50.77	63.26	-78.5	0	36.76	26.66
ccsbBroad304_06679	OE	OXTR	GPCR / Class A : Vasopressin and oxytocin receptors, oxytocin receptor			0.00, 0.00	1.16, 0.41	0	30.84	0	0	0	0	0	76.98	-78.65	0	0	-41.59	-60.25	42.81	-69.91	0	0	0	0	-5.51
ccsbBroad304_01658	OE	PRDX2	peroxiredoxin 2			0.00, 0.00	1.25, 0.36	0	0	0	0	0	0	0	0	0	0	0	0	-75.84	0	0	0	0	0	29.85	0
ccsbBroad304_01388	OE	RELB	NFkappaB transcription factor family, v-rel reticuloendotheliosis viral oncogene homolog B			0.00, 0.00	3.91, 1.07	0	0	48.55	0	0	0	0	0	0	0	45.89	86.27	0	86.76	0	0	0	0	0	4.86
ccsbBroad304_02002	OE	RNMT	RNA (guanine-7-) methyltransferase			0.00, 0.00	1.36, 0.45	0	0	0	0	-84.54	0	0	0	0	0	0	0	0	41.89	75.06	0	0	-93.76	0	0
ccsbBroad304_02487	OE	TXNIP	thioredoxin interacting protein			0.00, 0.00	1.16, 0.34	0	-98.6	0	-57.65	0	44.46	0	0	0	0	32.94	0	0	-73.1	0	29.65	68.06	53.59	0	7.52
ccsbBroad304_05749	OE	A2M	alpha-2-macroglobulin			0.00, 0.00	1.25, 0.33	0	0	0	0	-76.87	0	0	0	0	0	-55.73	-37.28	-74.9	0	-57.53	0	0	0	0	-12.21
ccsbBroad304_01998	OE	ABCC3	ATP binding cassette transporters / subfamily C, ATP-binding cassette, sub-family C (CFTR/MRP), member 3			0.00, 0.00	1.08, 0.34	0	0	0	0	-63.84	0	0	-44.19	0	0	0	49.65	0	50.09	-52.52	59.13	0	-92.97	0	1.48
ccsbBroad304_09758	OE	APOBEC3H	Apolipoprotein B mRNA editing enzymes, apolipoprotein B mRNA editing enzyme, catalytic polypeptide-like 3H			0.00, 0.00	0.83, 0.22	0	0	0	0	0	47.62	0	0	-66.37	0	0	54.34	26.11	0	76.97	40.16	0	-71.9	0	17.74
ccsbBroad304_02311	OE	ARPC3	Actin related protein 2/3 complex subunits, actin related protein 2/3 complex, subunit 3, 21kDa			0.00, 0.00	0.83, 0.24	0	0	0	0	0	0	-42.14	0	0	0	-53.34	63.45	-57.99	0	0	0	0	0	0	0
ccsbBroad304_02045	OE	BUD31	BUD31 homolog (S. cerevisiae)			0.00, 0.00	1.26, 0.35	0	0	0	0	0	0	0	0	0	0	0	-55.92	72.26	0	0	-48.85	0	45.44	-66.25	-2.03
ccsbBroad304_08461	OE	CDCA4	cell division cycle associated 4			0.00, 0.00	1.11, 0.27	0	0	0	0	0	-63.41	0	47.84	0	0	0	0	0	0	0	-34.74	0	0	-96.13	0
ccsbBroad304_06048	OE	CRYZ	crystallin, zeta (quinone reductase)			0.00, 0.00	1.06, 0.25	0	0	0	0	0	0	0	0	0	0	0	0	0	-87.13	0	0	-35.33	-75.78	0	-4.31
ccsbBroad304_06057	OE	CSNK1G3	Casein kinase 1 (CK1) family, casein kinase 1, gamma 3			0.00, 0.00	0.99, 0.27	17.18	0	0	0	0	0	0	0	0	0	0	0	0	77.53	49.03	-73.19	-42.28	0	0	0
ccsbBroad304_02759	OE	DICER1	dicer 1, ribonuclease type III			0.00, 0.00	1.07, 0.20	48.76	0	0	0	0	0	0	0	0	0	-49.05	37.09	0	-88.83	0	-82.42	-49.58	-44.22	0	-33.13
ccsbBroad304_00464	OE	DTNA	dystrobrevin, alpha			0.00, 0.00	1.41, 0.40	0	41.09	0	-52.53	0	0	0	0	0	0	25.63	-55.7	0	-90.48	50.87	-52.42	0	0	0	-3.52
ccsbBroad304_00488	OE	EGR3	Zinc fingers, C2H2-type, early growth response 3			0.00, 0.00	1.42, 0.34	61.03	0	0	77.37	0	0	0	0	58.56	1.34	93.12	0	0	20.52	0	0	0	52.09	0	0.6
ccsbBroad304_01292	OE	EIF2AK2	Other PEK family kinases, eukaryotic translation initiation factor 2-alpha kinase 2			0.00, 0.00	1.33, 0.51	0	0	0	0	0	-54.17	0	0	0	0	0	52.86	42.56	0	-78.81	-97.67	0	84.96	0	3.89
ccsbBroad304_05420	OE	EIF4E3	Translation Initiation Factor 4E, eukaryotic translation initiation factor 4E family member 3			0.00, 0.00	1.24, 0.42	0	0	-69.54	0	0	0	60.47	85.53	0	0	0	92.54	-88.49	0	0	-75.16	85.94	0	-48.81	-2.92
ccsbBroad304_04194	OE	ELL3	elongation factor RNA polymerase II-like 3			0.00, 0.00	0.90, 0.25	-52.73	0	0	78.19	0	0	0	0	0	0	-66.54	0	0	-52.35	0	-68.79	53.62	0	0	-1.53
ccsbBroad304_04038	OE	ELOVL6	ELOVL fatty acid elongase 6			0.00, 0.00	0.90, 0.23	0	0	0	0	0	-48.94	0	0	0	0	-54.96	0	0	0	0	-87.01	53.87	64.37	59.58	2.73
ccsbBroad304_00512	OE	EPO	Endogenous ligands, erythropoietin			0.00, 0.00	1.44, 0.49	39.09	0	0	0	0	0	0	0	0	0	0	0	-64.02	-73.87	0	0	0	0	57.72	0
ccsbBroad304_00519	OE	ETFB	electron-transfer-flavoprotein, beta polypeptide			0.00, 0.00	0.86, 0.27	0	69.52	0	80.2	-38.46	0	0	0	0	0	0	0	0	0	0	0	0	0	0	0
ccsbBroad304_00549	OE	FDX1	ferredoxin 1			0.00, 0.00	1.07, 0.35	0	-97.7	0	0	0	0	0	0	0	0	0	-75.24	-96.37	0	-97.21	-68.84	-37.53	-87.12	-46.96	-69.61
ccsbBroad304_03659	OE	FOXJ2	Forkhead boxes, forkhead box J2			0.00, 0.00	1.22, 0.18	-51.95	-58.67	0	0	0	0	0	0	0	0	-66.85	0	88.7	0	0	94.6	0	0	81.13	2.82
ccsbBroad304_02843	OE	FTSJ1	FtsJ homolog 1 (E. coli)			0.00, 0.00	0.75, 0.15	0	0	0	0	0	0	0	0	0	0	-83.41	0	0	-70.99	-56.27	0	0	0	0	-0.69
ccsbBroad304_00614	OE	GAMT	guanidinoacetate N-methyltransferase			0.00, 0.00	1.26, 0.30	0	0	0	0	-88.44	0	0	0	0	0	0	0	0	0	-45.45	0	0	0	60.83	0
ccsbBroad304_06282	OE	GLDC	glycine dehydrogenase (decarboxylating)			0.00, 0.00	1.66, 0.32	0	0	0	0	0	0	-99.13	0	0	0	0	0	25.77	0	0	0	-97.9	-78.46	0	0
ccsbBroad304_00651	OE	GNAI3	guanine nucleotide binding protein (G protein), alpha inhibiting activity polypeptide 3			0.00, 0.00	1.56, 0.47	0	0	0	92.74	0	0	0	0	-64.49	0	0	84.41	-61.04	73.03	0	0	86.68	0	-90.15	8.06
ccsbBroad304_10047	OE	GPR148	GPCR / Class A : Orphans, G protein-coupled receptor 148			0.00, 0.00	0.94, 0.26	0	0	0	0	0	0	0	56.7	0	0	41.83	0	0	0	0	0	0	74.58	0	0
ccsbBroad304_06329	OE	GRPR	GPCR / Class A : Bombesin receptors, gastrin-releasing peptide receptor			0.00, 0.00	1.47, 0.41	0	0	0	0	0	0	0	0	0	0	0	0	-67.69	-81.85	-40.3	-60.43	-94.03	0	-70.3	-52.39
ccsbBroad304_02218	OE	IKBKE	IKK family, inhibitor of kappa light polypeptide gene enhancer in B-cells, kinase epsilon			0.00, 0.00	1.63, 0.44	0	0	0	0	0	49.71	0	0	-94.16	0	0	0	0	0	61.66	0	0	-55.43	0	0
ccsbBroad304_00859	OE	IL12A	Interleukins and interleukin receptors, interleukin 12A (natural killer cell stimulatory factor 1, cytotoxic lymphocyte maturation factor 1, p35)		Interleukins GOF	0.00, 0.00	0.99, 0.25	0	44.35	0	0	0	0	53.98	0	0	0	0	0	0	0	0	0	0	-61.87	-61.43	0
ccsbBroad304_03147	OE	IL20	Interleukins and interleukin receptors, interleukin 20			0.00, 0.00	1.09, 0.34	0	0	0	51.34	0	0	0	0	0	0	-98.99	-74.29	0	72.54	0	0	0	69.96	0	0
ccsbBroad304_06521	OE	LGALS3	Endogenous ligands, lectin, galactoside-binding, soluble, 3			0.00, 0.00	0.94, 0.32	0	0	0	0	85.34	-83.97	0	0	54.24	0	-89.6	0	0	-81.58	0	-70.42	0	0	0	-3.56
ccsbBroad304_03761	OE	LHX9	Homeoboxes / LIM class, LIM homeobox 9		LIM class homeoboxes GOF	0.00, 0.00	0.92, 0.31	32.92	0	0	0	0	86.16	0	0	59.96	1.85	0	84.04	0	-91.31	-54.37	0	0	0	-42.79	-1.67
ccsbBroad304_06523	OE	LIG1	ligase I, DNA, ATP-dependent			0.00, 0.00	1.88, 0.57	0	0	0	0	0	0	0	0	0	0	0	0	9.28	0	0	78.92	0	0	30.27	0.37
ccsbBroad304_00949	OE	LRPAP1	low density lipoprotein receptor-related protein associated protein 1			0.00, 0.00	1.06, 0.23	0	0	0	0	0	0	0	0	0	0	0	0	0	0	0	0	-52.65	0	0	0
ccsbBroad304_05098	OE	MAGEB6	melanoma antigen family B, 6			0.00, 0.00	5.60, 1.82	0	0	0	87.77	0	72.27	84.16	70.81	84.66	89.91	72.7	56.73	0	92.46	0	93.95	0	59.64	0	73.84
ccsbBroad304_08878	OE	METTL4	methyltransferase like 4			0.00, 0.00	1.03, 0.28	0	0	39.47	-87.16	0	-48.76	0	0	0	0	71.45	0	70.23	0	-40.42	0	0	-88.31	53.45	6.94
ccsbBroad304_01010	OE	MGST2	Glutathione S-transferases / Microsomal, microsomal glutathione S-transferase 2			0.00, 0.00	1.43, 0.32	0	69.4	0	60.32	0	0	0	0	0	0	0	0	-75.13	92.53	0	0	-80.47	0	-85.12	-4.44
ccsbBroad304_13939	OE	MOK	RCK family, MOK protein kinase			0.00, 0.00	1.10, 0.38	0	0	0	0	0	0	0	0	0	0	-20.36	55.47	0	0	0	0	0	0	-38.76	0
ccsbBroad304_06621	OE	NDUFA8	Mitochondrial respiratory chain complex / Complex I, NADH dehydrogenase (ubiquinone) 1 alpha subcomplex, 8, 19kDa			0.00, 0.00	1.15, 0.34	0	0	0	0	0	0	0	0	-35.58	0	0	43.54	85.42	0	37.98	29.65	0	-52.72	0	11.45
ccsbBroad304_06623	OE	NDUFAB1	Mitochondrial respiratory chain complex / Complex I, NADH dehydrogenase (ubiquinone) 1, alpha/beta subcomplex, 1, 8kDa			5.00, 0.00	0.82, 0.18	0	0	0	0	0	0	63.18	0	0	0	0	-93.62	0	0	0	0	61.32	0	97.15	0
ccsbBroad304_01114	OE	NUP88	nucleoporin 88kDa			0.00, 0.00	0.95, 0.25	0	0	0	0	0	-88.35	0	0	0	0	0	0	0	0	-32.48	-52.04	-83.85	-80.12	-73.23	-46.7
ccsbBroad304_05439	OE	O3FAR1	omega-3 fatty acid receptor 1			0.00, 0.00	1.48, 0.39	0	0	0	0	0	77.76	0	-71.06	0	0	0	0	-52.75	0	0	0	0	0	0	0
ccsbBroad304_01203	OE	PIM1	PIM family, pim-1 oncogene			0.00, 0.00	1.45, 0.33	0	0	0	0	0	0	0	0	0	0	0	0	0	-92.14	0	0	0	74.83	0	0
ccsbBroad304_06748	OE	POLE2	DNA polymerases, polymerase (DNA directed), epsilon 2 (p59 subunit)			0.00, 0.00	1.35, 0.28	0	0	44.09	0	0	0	0	0	0	0	0	38.21	0	0	0	-59.75	0	0	0	0
ccsbBroad304_02306	OE	PQBP1	polyglutamine binding protein 1			0.00, 0.00	1.11, 0.33	70.28	-77.75	0	0	0	0	0	0	0	0	0	72.76	0	0	-69.25	-67.94	-99.66	-76.25	0	-36.89
ccsbBroad304_02653	OE	PRAF2	PRA1 domain family, member 2			0.00, 0.00	0.99, 0.28	0	0	0	0	0	0	0	0	0	0	0	0	0	-95.49	0	-59.13	47.4	0	0	0
ccsbBroad304_00163	OE	PRDM1	Zinc fingers, C2H2-type, PR domain containing 1, with ZNF domain			0.00, 0.00	1.88, 0.48	0	0	0	-98.49	0	0	51.43	0	0	0	0	83.94	0	0	0	0	88.33	52.44	-96.51	4.68
ccsbBroad304_04490	OE	RSPH1	radial spoke head 1 homolog (Chlamydomonas)			0.00, 0.00	1.36, 0.35	0	0	0	0	-90.24	0	0	0	0	0	0	52.61	-74.76	0	0	0	88.37	0	-83.9	0
ccsbBroad304_07671	OE	SIX2	Homeoboxes / SINE class, SIX homeobox 2			0.00, 0.00	0.91, 0.25	-68.76	0	0	-33.23	0	79.47	0	0	0	0	43.45	0	0	0	0	48.15	0	67.02	0	0.69
ccsbBroad304_01556	OE	SMARCB1	SWI/SNF related, matrix associated, actin dependent regulator of chromatin, subfamily b, member 1			0.00, 0.00	1.19, 0.28	0	-84.54	90.07	0	0	0	0	0	-76.46	0	0	0	0	0	-59.87	0	0	0	0	0
ccsbBroad304_07875	OE	SPECC1L	sperm antigen with calponin homology and coiled-coil domains 1-like			0.00, 0.00	0.93, 0.24	46.52	0	0	-68.87	0	49.16	0	0	0	0	0	-54.02	0	0	0	52.81	0	-77.44	0	0
ccsbBroad304_02372	OE	SPRY1	sprouty homolog 1, antagonist of FGF signaling (Drosophila)			0.00, 0.00	1.03, 0.41	0	0	0	56.55	29.15	0	0	0	0	0	0	42.93	0	-88.57	-78.51	0	0	0	-60.09	-3.38
ccsbBroad304_08553	OE	STAP2	signal transducing adaptor family member 2			0.00, 0.00	0.86, 0.31	0	49.14	0	0	0	0	0	0	0	0	12.02	51.47	22.59	0	-84.37	0	0	-46.24	0	1.11
ccsbBroad304_07383	OE	STK17A	Death-associated kinase (DAPK) family, serine/threonine kinase 17a			0.00, 0.00	1.14, 0.38	0	0	41.09	0	0	0	0	0	0	0	-48.29	-94.69	0	0	0	0	0	0	-75.9	-9.21
ccsbBroad304_01651	OE	TCF7L2	transcription factor 7-like 2 (T-cell specific, HMG-box)			0.00, 0.00	1.45, 0.31	-63.77	0	0	0	0	0	0	0	0	0	-64.19	0	0	-70.5	0	0	0	0	-56.29	-5.1
ccsbBroad304_01666	OE	TGFBR1	Type I receptor serine/threonine kinases, transforming growth factor, beta receptor 1			0.00, 0.00	0.95, 0.35	0	75.73	0	-89.08	0	0	0	0	0	0	0	0	-88.78	0	-80.91	0	0	0	0	0
ccsbBroad304_07075	OE	TLR5	Toll-like receptor family, toll-like receptor 5			0.00, 0.00	0.99, 0.32	0	0	0	0	0	0	0	-57.19	-85.66	0	0	0	32.82	0	-77.07	0	0	0	-35.67	0
ccsbBroad304_07569	OE	TRIB1	Trbl family, tribbles homolog 1 (Drosophila)			5.00, 5.00	1.35, 0.44	53.81	-26.3	0	0	0	0	0	0	0	0	-96.04	-51.43	33.37	84.82	0	98.81	0	43.86	0	15.48
ccsbBroad304_01716	OE	TSN	translin			0.00, 0.00	0.88, 0.30	0	0	0	80.79	0	0	-38.84	0	0	0	0	46.1	0	0	63.6	0	0	0	0	0
ccsbBroad304_01754	OE	UCK2	uridine-cytidine kinase 2			0.00, 0.00	1.19, 0.42	0	0	0	0	0	-62.28	92.69	0	0	0	0	84.84	0	-42.93	0	-47.19	79.31	0	0	0
ccsbBroad304_07140	OE	XPC	xeroderma pigmentosum, complementation group C			0.00, 0.00	1.39, 0.32	0	0	0	0	0	0	0	0	-75.74	0	0	0	-29.69	55.18	0	0	0	0	0	0
ccsbBroad304_04998	OE	ZNF418	Zinc fingers, C2H2-type, zinc finger protein 418			0.00, 0.00	1.45, 0.45	0	0	-69.21	0	0	0	-68.4	0	-45.6	-1.02	0	0	0	0	0	0	-84.4	29.55	0	0
ccsbBroad304_04801	OE	ZNF543	Zinc fingers, C2H2-type, zinc finger protein 543			0.00, 0.00	0.97, 0.28	0	0	0	0	0	0	0	-42.19	68.11	0	0	90.19	0	0	0	0	0	-52.8	82.75	0
ccsbBroad304_05006	OE	ZNF583	Zinc fingers, C2H2-type, zinc finger protein 583			0.00, 0.00	1.22, 0.31	-38.38	0	0	35.63	0	0	0	0	-94.48	0	0	0	0	40.65	0	0	-88.84	0	0	0
ccsbBroad304_05123	OE	ZNF791	Zinc fingers, C2H2-type, zinc finger protein 791			0.00, 0.00	1.05, 0.26	0	0	0	0	0	0	0	0	65.72	0	-60.41	73.37	0	70	0	0	0	0	48.02	0.79
ccsbBroad304_08849	OE	ABCG8	ATP binding cassette transporters / subfamily G, ATP-binding cassette, sub-family G (WHITE), member 8			0.00, 0.00	0.99, 0.23	31.11	-82.07	0	0	0	0	0	0	0	0	-38.24	0	0	-83.31	0	-68.68	94.6	0	-60.59	-27.61
ccsbBroad304_03903	OE	ABHD4	Abhydrolase domain containing, abhydrolase domain containing 4			0.00, 0.00	1.09, 0.23	44.05	0	0	51.91	0	0	0	0	66.82	1.53	-56.73	75.83	0	42.62	-49.85	-45.8	0	-91.93	0	-15.02
ccsbBroad304_07345	OE	CCRL2	Chemokine receptors, chemokine (C-C motif) receptor-like 2			0.00, 0.00	1.13, 0.23	50.88	0	0	65.03	0	0	0	0	0	0	45.5	0	-52.11	-82.96	0	-59.83	57.25	-71	-50.26	-43.82
ccsbBroad304_00273	OE	CDC25B	Protein tyrosine phosphatases / Class III Cys-based PTPs, cell division cycle 25 homolog B (S. pombe)			0.00, 0.00	1.30, 0.28	0	0	0	0	0	0	0	0	0	0	-96.77	-62.07	0	0	-68.01	0	0	0	0	-2.82
ccsbBroad304_04802	OE	COX6B2	Mitochondrial respiratory chain complex / Complex IV, cytochrome c oxidase subunit VIb polypeptide 2 (testis)			0.00, 0.00	0.67, 0.18	0	0	0	0	34.36	0	57.61	0	0	0	-92.61	0	0	0	0	0	0	89.74	-71.94	0
ccsbBroad304_00392	OE	CTLA4	CD molecules, cytotoxic T-lymphocyte-associated protein 4			0.00, 0.00	1.03, 0.30	0	0	0	0	0	0	-91.42	0	66.37	0	20.77	42.56	0	0	0	0	-67.48	-94.8	58.75	0.88
ccsbBroad304_00433	OE	DECR1	Short chain dehydrogenase/reductase superfamily / Classical SDR fold cluster 1, 2,4-dienoyl CoA reductase 1, mitochondrial			0.00, 0.00	0.92, 0.27	0	0	0	0	64.78	0	0	0	0	0	0	0	0	0	0	84	0	0	-50.96	0
ccsbBroad304_07851	OE	FAM120A	family with sequence similarity 120A			0.00, 0.00	0.73, 0.18	0	0	0	0	0	0	0	0	0	0	0	-92.61	0	0	0	0	0	77.6	-50.78	0
ccsbBroad304_00650	OE	GNA11	guanine nucleotide binding protein (G protein), alpha 11 (Gq class)			0.00, 0.00	1.22, 0.27	0	66.08	0	0	0	0	0	0	0	0	0	66.6	-77.96	0	-86.49	-72.13	0	45.05	-99.89	-67.85
ccsbBroad304_07699	OE	GPR83	GPCR / Class A : Orphans, G protein-coupled receptor 83			0.00, 0.00	1.31, 0.40	42.84	0	0	-90.18	0	0	0	0	-62.25	0	0	-92.86	0	0	-68.1	-59.87	0	-97.21	-89.35	-79.62
ccsbBroad304_04405	OE	KISS1R	GPCR / Class A : RF amide peptide receptors, KISS1 receptor			0.00, 0.00	1.35, 0.43	0	0	0	63.39	0	0	74.68	0	0	0	-45.62	88.45	0	0	0	0	0	0	0	0
ccsbBroad304_08613	OE	KLHL9	BTB/POZ domain containing, kelch-like 9 (Drosophila)			0.00, 0.00	1.06, 0.25	0	-96.42	0	0	0	0	-91.38	0	0	0	0	0	0	0	87.21	37.64	-75.2	0	0	0
ccsbBroad304_01880	OE	LAGE3	L antigen family, member 3			0.00, 0.00	0.67, 0.24	0	0	0	84.62	0	0	0	0	0	0	13.81	-68.73	-63.48	0	0	-52.97	0	-48.14	0	-24.72
ccsbBroad304_00931	OE	LCN2	Lipocalins, lipocalin 2		Lipocalins GOF	0.00, 0.00	1.03, 0.34	0	47.31	0	0	0	0	0	0	44.14	0	0	0	0	0	0	-97.36	65.76	0	67.7	0
ccsbBroad304_02336	OE	LPAR6	GPCR / Class A : Lysophospholipid receptors : Lysophosphatidic acid, lysophosphatidic acid receptor 6			0.00, 0.00	0.83, 0.20	-47.77	0	85.52	0	-59.88	0	0	0	0	0	0	-48.65	78.95	0	-91.62	0	0	-89.95	0	-5.84
ccsbBroad304_07768	OE	NISCH	nischarin			0.00, 0.00	1.19, 0.34	0	0	0	73.42	0	0	0	0	0	0	0	-62.22	0	94.78	0	0	0	59.7	-87.86	0
ccsbBroad304_04216	OE	PBX4	Homeoboxes / TALE class, pre-B-cell leukemia homeobox 4			0.00, 0.00	0.82, 0.25	0	0	0	0	0	0	0	0	0	0	0	58.96	-46.04	72.01	0	0	-73.4	0	0	0
ccsbBroad304_07427	OE	PIGB	Dolichyl D-mannosyl phosphate dependent mannosyltransferases, phosphatidylinositol glycan anchor biosynthesis, class B			0.00, 0.00	0.88, 0.18	0	-51.32	0	-82.44	0	0	0	0	-45.72	-3.73	0	0	0	-79.15	-64.77	-45.79	0	0	-56.23	-35.66
ccsbBroad304_06753	OE	POU5F1	Homeoboxes / POU class, POU class 5 homeobox 1		Homeobox Gene GOF	0.00, 0.00	1.81, 0.45	62.84	0	58.54	57.37	93.46	-56.45	0	0	0	57	84.51	0	78.03	67.86	94.94	-50.34	0	-67.52	0	84.64
ccsbBroad304_01268	OE	PPP3CB	Serine/threonine phosphatases / Protein phosphatase, catalytic subunits, protein phosphatase 3, catalytic subunit, beta isozyme			0.00, 0.00	1.34, 0.38	0	-70.09	18.61	0	0	0	0	0	0	0	-50.96	0	23.71	0	0	0	-79.59	0	0	0
ccsbBroad304_02115	OE	PTTG1	pituitary tumor-transforming 1			5.00, 0.00	1.15, 0.33	0	0	0	0	0	0	0	0	0	0	0	0	77.59	0	0	68.64	95.67	84.82	0	59.38
ccsbBroad304_07766	OE	RASSF1	Ras association (RalGDS/AF-6) domain family member 1			0.00, 0.00	1.13, 0.19	0	29.59	0	0	70.27	-45.89	-30.03	0	0	0	0	0	0	0	52.43	-55.32	0	0	0	0
ccsbBroad304_03917	OE	RBKS	ribokinase			0.00, 0.00	1.15, 0.34	0	0	0	0	0	0	0	0	0	0	0	32.39	0	34.76	54.08	72.33	0	0	0	4.8
ccsbBroad304_03940	OE	RFWD2	RING-type (C3HC4) zinc fingers, ring finger and WD repeat domain 2			5.00, 5.00	1.34, 0.49	0	0	0	-71.78	0	33.35	0	0	0	0	0	48.27	98.79	0	0	0	67.4	86.06	-53.96	27.23
ccsbBroad304_10014	OE	RXFP4	GPCR / Class A : Relaxin family peptide receptors, relaxin/insulin-like family peptide receptor 4			0.00, 0.00	1.77, 0.48	0	0	0	-63.15	0	0	0	0	-76.67	0	0	-58.61	0	0	-61.38	0	0	0	-54.45	-4.95
ccsbBroad304_07805	OE	SCAF8	RNA binding motif (RRM) containing, SR-related CTD-associated factor 8			0.00, 0.00	1.70, 0.33	0	-93.58	0	0	0	0	0	87.25	0	0	0	0	-70.51	0	-30.46	0	-66	0	0	-3.98
ccsbBroad304_06982	OE	SNRNP70	RNA binding motif (RRM) containing, small nuclear ribonucleoprotein 70kDa (U1)			0.00, 0.00	1.25, 0.20	36.07	0	0	0	0	0	0	0	0	0	-52.8	0	59.76	-59.18	0	0	-89.55	62.1	58.76	3.75
ccsbBroad304_03858	OE	SRPRB	signal recognition particle receptor, B subunit			0.00, 0.00	1.00, 0.33	0	0	0	0	0	0	71.02	0	0	0	-46.87	81.54	0	0	0	0	36.91	-74.23	-60.03	-0.74
ccsbBroad304_03037	OE	TMEM97	transmembrane protein 97			0.00, 0.00	1.31, 0.35	0	0	0	-99.1	83.95	0	0	0	30.18	0	0	91.54	0	0	-50.28	0	0	70.78	-27.65	0
ccsbBroad304_10026	OE	ZNF517	Zinc fingers, C2H2-type, zinc finger protein 517			0.00, 0.00	1.17, 0.42	0	0	0	73.58	89.6	0	0	0	0	0	-56.03	-56.95	0	0	65.66	0	-62.48	44.51	0	-1.11
ccsbBroad304_05005	OE	ZNF582	Zinc fingers, C2H2-type, zinc finger protein 582			0.00, 0.00	0.84, 0.19	0	-91.68	0	0	0	0	0	0	-67.22	0	0	0	-46.16	94.05	0	-89.83	0	62.67	-92.5	-1.57
ccsbBroad304_00487	OE	EGR1	Zinc fingers, C2H2-type, early growth response 1			0.00, 0.00	1.35, 0.41	0	0	69.26	0	0	0	0	0	0	0	85.76	0	68.12	67.28	0	0	0	0	0	4.58
ccsbBroad304_03340	OE	LSR	Immunoglobulin superfamily / Immunoglobulin-like domain containing, lipolysis stimulated lipoprotein receptor			0.00, 0.00	0.85, 0.20	0	0	0	0	0	0	0	-65.96	0	0	0	29.42	0	0	0	0	54.18	0	53.26	1.39
CGS001-2	KD	A2M	alpha-2-macroglobulin			5.56, 5.56	1.39, 0.35	0	0	0	0	0	NaN	0	-39.45	0	0	0	-35.72	0	0	0	NaN	0	-45.77	98.05	0
CGS001-16	KD	AARS	Aminoacyl tRNA synthetases / Class II, alanyl-tRNA synthetase			0.00, 0.00	1.43, 0.45	0	0	0	0	0	0	0	0	0	0	-67.74	44.92	0	-93.76	0	0	0	0	0	0
CGS001-26574	KD	AATF	apoptosis antagonizing transcription factor			0.00, 0.00	1.38, 0.39	0	0	0	0	0	NaN	0	0	0	0	0	38.18	-42.85	0	0	NaN	0	0	0	0
CGS001-18	KD	ABAT	GABA turnover, 4-aminobutyrate aminotransferase			0.00, 0.00	1.30, 0.41	66.62	0	0	0	0	0	80.76	61.4	0	1.82	20.11	0	0	27.3	0	-72.55	0	0	0	0
CGS001-19	KD	ABCA1	ATP binding cassette transporters / subfamily A, ATP-binding cassette, sub-family A (ABC1), member 1			0.00, 0.00	1.24, 0.39	0	29.73	0	0	0	NaN	0	40.4	0	0	-50.3	-53.69	41.77	84.99	93.08	NaN	0	0	80.91	60.14
CGS001-21	KD	ABCA3	ATP binding cassette transporters / subfamily A, ATP-binding cassette, sub-family A (ABC1), member 3			0.00, 0.00	0.98, 0.30	-88.32	NaN	-89.3	-76.1	0	NaN	88.23	0	0	-71.61	-83.52	NaN	-93.53	0	0	NaN	-75.15	42.1	-68.72	-77.75
CGS001-23461	KD	ABCA5	ATP binding cassette transporters / subfamily A, ATP-binding cassette, sub-family A (ABC1), member 5			0.00, 0.00	1.22, 0.38	0	NaN	0	0	0	NaN	53.7	0	0	0	0	NaN	0	0	0	NaN	0	0	0	0
CGS001-5243	KD	ABCB1	ATP binding cassette transporters / subfamily B, ATP-binding cassette, sub-family B (MDR/TAP), member 1			0.00, 0.00	1.48, 0.39	0	0	0	0	0	0	0	0	0	0	33.07	0	0	66.11	0	0	-33.87	54.14	0	1.61
CGS001-5244	KD	ABCB4	ATP binding cassette transporters / subfamily B, ATP-binding cassette, sub-family B (MDR/TAP), member 4			0.00, 0.00	1.19, 0.33	0	0	0	0	0	0	-34.69	0	NaN	0	-35.54	58.74	0	0	0	0	0	0	NaN	0
CGS001-10058	KD	ABCB6	ATP binding cassette transporters / subfamily B, ATP-binding cassette, sub-family B (MDR/TAP), member 6			0.00, 0.00	1.56, 0.55	57.83	0	-84.51	0	0	NaN	0	-67.57	0	0	28.04	-66.95	-94.89	-82.73	-99.74	NaN	-93.39	-64.39	-81.55	-92.8
CGS001-4363	KD	ABCC1	ATP binding cassette transporters / subfamily C, ATP-binding cassette, sub-family C (CFTR/MRP), member 1			0.00, 0.00	1.52, 0.41	0	NaN	83.12	0	0	NaN	NaN	0	0	0	0	NaN	33.41	0	0	NaN	NaN	0	0	0
CGS001-89845	KD	ABCC10	ATP binding cassette transporters / subfamily C, ATP-binding cassette, sub-family C (CFTR/MRP), member 10			0.00, 0.00	0.78, 0.25	-98.69	NaN	0	0	0	NaN	NaN	0	0	0	-98.82	NaN	0	-71.06	0	NaN	NaN	0	0	-8.44
CGS001-1244	KD	ABCC2	ATP binding cassette transporters / subfamily C, ATP-binding cassette, sub-family C (CFTR/MRP), member 2			5.00, 0.00	1.10, 0.39	0	79.6	0	0	0	0	0	0	-30.85	0	0	96.19	0	33.07	0	0	0	38.93	0	2.61
CGS001-8714	KD	ABCC3	ATP binding cassette transporters / subfamily C, ATP-binding cassette, sub-family C (CFTR/MRP), member 3			0.00, 0.00	1.14, 0.53	0	NaN	0	0	0	NaN	0	0	0	0	-23.1	NaN	-67.41	0	0	NaN	0	-28.33	-72.09	-18.18
CGS001-10257	KD	ABCC4	ATP binding cassette transporters / subfamily C, ATP-binding cassette, sub-family C (CFTR/MRP), member 4			0.00, 0.00	2.06, 0.80	0	NaN	0	0	0	NaN	NaN	0	0	0	-75.86	NaN	0	0	0	NaN	NaN	32.66	0	0
CGS001-10057	KD	ABCC5	ATP binding cassette transporters / subfamily C, ATP-binding cassette, sub-family C (CFTR/MRP), member 5			0.00, 0.00	1.24, 0.24	66.68	NaN	0	0	0	0	0	0	0	0	-66.91	NaN	0	0	0	0	0	55.02	-68.55	0
CGS001-5825	KD	ABCD3	ATP binding cassette transporters / subfamily D, ATP-binding cassette, sub-family D (ALD), member 3			0.00, 0.00	1.17, 0.39	-41.37	NaN	0	0	0	NaN	NaN	-81.25	0	-4.12	0	NaN	0	0	0	NaN	NaN	69.5	0	0
CGS001-23	KD	ABCF1	ATP binding cassette transporters / subfamily F, ATP-binding cassette, sub-family F (GCN20), member 1			0.00, 0.00	1.85, 0.69	NaN	0	0	-91.41	0	NaN	0	49.73	0	0	NaN	75.89	0	-96	-69.21	NaN	0	-43.7	0	-42.15
CGS001-10061	KD	ABCF2	ATP binding cassette transporters / subfamily F, ATP-binding cassette, sub-family F (GCN20), member 2			0.00, 0.00	1.11, 0.42	0	0	93.79	0	-62.96	0	NaN	-53.28	0	0	0	-85.5	0	0	0	-92.65	NaN	-53.56	0	-18.5
CGS001-55324	KD	ABCF3	ATP binding cassette transporters / subfamily F, ATP-binding cassette, sub-family F (GCN20), member 3			0.00, 0.00	1.84, 0.56	-80.33	NaN	-87.14	0	0	NaN	0	-91.8	-92.06	-93.44	53.24	NaN	0	0	0	NaN	-60.22	0	-50.24	-4.05
CGS001-9429	KD	ABCG2	ATP binding cassette transporters / subfamily G, ATP-binding cassette, sub-family G (WHITE), member 2			0.00, 0.00	1.15, 0.36	0	NaN	0	0	0	NaN	NaN	0	0	0	-36.04	NaN	0	0	0	NaN	NaN	-39.87	0	-4.16
CGS001-64240	KD	ABCG5	ATP binding cassette transporters / subfamily G, ATP-binding cassette, sub-family G (WHITE), member 5			0.00, 0.00	1.52, 0.66	-77.38	NaN	0	0	0	0	0	0	0	0	-83.03	NaN	0	0	0	0	0	-46.17	0	0
CGS001-64241	KD	ABCG8	ATP binding cassette transporters / subfamily G, ATP-binding cassette, sub-family G (WHITE), member 8			0.00, 0.00	1.27, 0.35	0	0	0	0	0	NaN	0	0	74.97	0	43.27	0	84.25	0	0	NaN	0	0	76.75	8.03
CGS001-11057	KD	ABHD2	Abhydrolase domain containing, abhydrolase domain containing 2			0.00, 0.00	1.89, 0.64	-55.22	0	0	-48.01	0	0	0	-65.25	0	-5.55	0	0	0	0	0	0	0	-70.62	0	0
CGS001-63874	KD	ABHD4	Abhydrolase domain containing, abhydrolase domain containing 4			0.00, 0.00	1.74, 0.52	0	0	0	0	-79.02	NaN	NaN	-60.57	0	-3.34	0	61.86	-65.59	0	0	NaN	NaN	-80.86	-83.69	-73.11
CGS001-57406	KD	ABHD6	Abhydrolase domain containing, abhydrolase domain containing 6			0.00, 0.00	1.70, 0.59	43.8	NaN	0	-82.62	37.58	NaN	0	0	0	2.25	57.64	NaN	82.34	0	70.48	NaN	0	60.14	40.63	53.61
CGS001-25	KD	ABL1	Abl family, c-abl oncogene 1, non-receptor tyrosine kinase			0.00, 0.00	0.39, 0.10	0	-43.92	0	41.46	0	0	0	0	0	0	24.92	0	0	0	0	0	0	0	-22.69	0
CGS001-27	KD	ABL2	Abl family, v-abl Abelson murine leukemia viral oncogene homolog 2			0.00, 0.00	1.45, 0.41	0	0	0	0	0	NaN	0	0	0	0	32.07	-94.82	89.65	34.16	0	NaN	0	0	0	6.07
CGS001-30	KD	ACAA1	acetyl-CoA acyltransferase 1			0.00, 0.00	1.08, 0.40	-68.62	0	0	0	0	0	0	0	80.95	0	-99.11	0	0	76.07	0	0	0	17.96	51.49	2.63
CGS001-31	KD	ACACA	Carboxylases, acetyl-CoA carboxylase alpha			0.00, 0.00	0.93, 0.20	0	0	52.86	59.39	0	0	0	0	0	0	0	34.8	0	0	0	0	0	-39.77	0	0
CGS001-32	KD	ACACB	Carboxylases, acetyl-CoA carboxylase beta			0.00, 0.00	0.84, 0.15	-42.15	0	0	0	0	0	-25.67	0	NaN	0	0	0	0	0	0	0	0	36.19	NaN	0
CGS001-27034	KD	ACAD8	acyl-CoA dehydrogenase family, member 8			0.00, 0.00	1.41, 0.39	0	0	0	0	0	0	0	0	NaN	0	0	-46.15	0	77.43	-46.64	-96.4	0	0	NaN	-7.77
CGS001-34	KD	ACADM	acyl-CoA dehydrogenase, C-4 to C-12 straight chain			5.56, 5.56	1.26, 0.38	0	0	0	0	0	NaN	0	99.83	0	0	-79.69	40.99	76.67	0	0	NaN	94.33	93.48	0	78.8
CGS001-35	KD	ACADS	acyl-CoA dehydrogenase, C-2 to C-3 short chain			0.00, 0.00	0.89, 0.24	0	0	0	NaN	0	0	0	0	0	0	0	42.58	0	NaN	0	0	0	0	0	0
CGS001-36	KD	ACADSB	acyl-CoA dehydrogenase, short/branched chain			0.00, 0.00	1.42, 0.42	NaN	0	0	0	-41.47	0	0	30.12	0	0	NaN	0	0	0	-96.93	-61.15	-32.11	0	-67.71	-54.15
CGS001-38	KD	ACAT1	Lanosterol biosynthesis pathway, acetyl-CoA acetyltransferase 1			0.00, 0.00	1.02, 0.38	0	NaN	0	0	0	70.78	0	80.53	0	0	0	NaN	0	0	0	0	0	0	0	0
CGS001-39	KD	ACAT2	Lanosterol biosynthesis pathway, acetyl-CoA acetyltransferase 2			0.00, 0.00	1.28, 0.35	0	0	0	0	0	NaN	0	0	0	0	74.65	39.84	0	0	0	NaN	0	35.06	0	7.08
CGS001-64746	KD	ACBD3	A-kinase anchor proteins, acyl-CoA binding domain containing 3			0.00, 0.00	1.61, 0.47	0	0	0	80.77	0	0	0	26.49	NaN	0	0	-46.18	58.85	82.74	-70.04	0	42.55	93.19	NaN	61.73
CGS001-65057	KD	ACD	adrenocortical dysplasia homolog (mouse)			0.00, 0.00	3.40, 1.27	NaN	NaN	0	0	0	NaN	NaN	69.26	0	0	NaN	NaN	0	0	0	NaN	NaN	48.41	0	0
CGS001-47	KD	ACLY	ATP citrate lyase			0.00, 0.00	1.02, 0.26	0	-86.61	0	0	0	0	-89.94	0	0	0	0	-60.83	0	0	0	0	0	0	0	0
CGS001-50	KD	ACO2	aconitase 2, mitochondrial			0.00, 0.00	1.14, 0.28	21.08	0	0	0	0	NaN	0	0	0	0	0	0	40.91	0	0	NaN	45.39	0	0	0
CGS001-23597	KD	ACOT9	Acyl CoA thioesterases, acyl-CoA thioesterase 9			0.00, 0.00	1.26, 0.39	0	0	0	0	0	NaN	NaN	0	0	0	-59.85	0	0	0	0	NaN	NaN	0	0	0
CGS001-2180	KD	ACSL1	Acyl-CoA synthetase family, acyl-CoA synthetase long-chain family member 1			0.00, 0.00	0.84, 0.28	0	0	0	0	0	0	-43.93	0	0	0	0	0	0	90.84	0	61.99	-76.11	0	0	0
CGS001-2181	KD	ACSL3	Acyl-CoA synthetase family, acyl-CoA synthetase long-chain family member 3			0.00, 0.00	1.23, 0.42	0	0	0	89.71	0	NaN	0	0	0	0	0	35.35	0	91.22	51.88	NaN	0	40.57	69.29	49.79
CGS001-2182	KD	ACSL4	Acyl-CoA synthetase family, acyl-CoA synthetase long-chain family member 4			0.00, 0.00	1.69, 0.66	0	0	-40.96	0	0	NaN	0	0	-80.64	0	0	81.7	0	0	0	NaN	0	0	-48.17	0
CGS001-60	KD	ACTB	actin, beta			0.00, 0.00	1.90, 0.45	0	0	0	0	0	NaN	0	0	0	0	-14.13	0	0	93.45	0	NaN	0	0	0	0
CGS001-87	KD	ACTN1	EF-hand domain containing, actinin, alpha 1			0.00, 0.00	0.76, 0.23	0	0	0	0	0	0	-98.83	-66.97	0	0	0	43.28	-63.56	0	0	0	-95.27	0	-66.03	-5.74
CGS001-10097	KD	ACTR2	ARP2 actin-related protein 2 homolog (yeast)			16.67, 11.11	1.17, 0.27	0	0	99.31	0	0	NaN	0	0	0	0	0	-56.13	95.84	0	99.89	NaN	-25.24	-63.62	0	-7.21
CGS001-10096	KD	ACTR3	ARP3 actin-related protein 3 homolog (yeast)			0.00, 0.00	1.43, 0.47	0	NaN	0	0	0	0	-39.69	83.93	0	0	0	NaN	0	0	-42.74	0	0	0	0	0
CGS001-90	KD	ACVR1	Type I receptor serine/threonine kinases, activin A receptor, type I			0.00, 0.00	1.69, 0.45	-79.93	0	0	0	-69.64	0	NaN	0	0	0	0	0	0	-72.24	62.14	0	NaN	0	0	0
CGS001-95	KD	ACY1	aminoacylase 1			0.00, 0.00	1.55, 0.39	0	0	0	0	0	NaN	0	0	0	0	0	0	0	54.5	-90.26	NaN	0	0	29.31	0
CGS001-100	KD	ADA	Adenosine turnover, adenosine deaminase			0.00, 0.00	1.01, 0.30	-96.87	0	0	0	54.36	0	0	27.01	0	0	-99.7	0	30.77	0	35.32	49.49	0	0	-38.06	1.45
CGS001-102	KD	ADAM10	ADAM metallopeptidase domain containing, ADAM metallopeptidase domain 10			0.00, 0.00	0.98, 0.22	-63.39	NaN	0	0	0	NaN	NaN	0	0	0	-97.33	NaN	-45.08	0	0	NaN	NaN	0	0	-6.77
CGS001-8751	KD	ADAM15	ADAM metallopeptidase domain containing, ADAM metallopeptidase domain 15			0.00, 0.00	1.06, 0.27	64.13	0	0	0	0	-62.59	42.25	34.87	0	2.84	0	37.79	54.15	76.02	0	0	0	0	0	3.94
CGS001-6868	KD	ADAM17	ADAM metallopeptidase domain containing, ADAM metallopeptidase domain 17			0.00, 0.00	1.40, 0.35	0	0	0	0	50.85	0	0	0	NaN	0	0	0	80.66	83.03	0	0	-43	-44.35	NaN	0
CGS001-103	KD	ADAR	adenosine deaminase, RNA-specific			0.00, 0.00	1.44, 0.40	0	0	0	0	0	0	0	0	0	0	70.74	67.34	0	67.48	75.43	61.18	0	0	0	53.39
CGS001-23536	KD	ADAT1	adenosine deaminase, tRNA-specific 1			0.00, 0.00	1.20, 0.45	0	76.14	57.45	0	NaN	0	0	0	0	0	-30.69	0	0	0	NaN	0	67.43	29.62	0	0
CGS001-56997	KD	ADCK3	ABC1-B subfamily, aarF domain containing kinase 3			0.00, 0.00	1.02, 0.19	0	0	61.05	0	0	0	0	0	0	0	-77.33	47.98	0	0	-26.53	0	0	39.53	0	0
CGS001-109	KD	ADCY3	Adenylyl cyclases, adenylate cyclase 3			11.11, 11.11	1.58, 0.47	98.14	0	0	72.73	0	NaN	83.19	0	65.12	56.07	98.38	0	0	80.35	0	NaN	0	0	0	0
CGS001-111	KD	ADCY5	Adenylate cyclases, adenylate cyclase 5			5.00, 5.00	1.13, 0.40	0	0	99.43	0	0	0	0	0	0	0	0	65.85	0	-29.84	0	0	0	25.38	0	0
CGS001-115	KD	ADCY9	Adenylyl cyclases, adenylate cyclase 9			0.00, 0.00	0.90, 0.25	0	0	0	94.56	0	0	0	0	0	0	0	-39.17	0	0	58.93	0	0	48.37	0	0
CGS001-128	KD	ADH5	Alcohol dehydrogenases, alcohol dehydrogenase 5 (class III), chi polypeptide			0.00, 0.00	0.86, 0.18	53.62	0	0	0	0	0	0	83.01	0	0	0	0	54.18	79.58	0	0	0	0	0	0
CGS001-130	KD	ADH6	Alcohol dehydrogenases, alcohol dehydrogenase 6 (class V)			0.00, 0.00	1.47, 0.45	0	0	0	0	0	0	0	NaN	NaN	0	0	63.69	0	0	0	0	0	NaN	NaN	0
CGS001-55256	KD	ADI1	acireductone dioxygenase 1			0.00, 0.00	1.25, 0.19	0	0	0	0	-48.58	NaN	0	-91.46	-71.77	-11.86	0	0	0	-71.72	60.09	NaN	0	-93.18	-59.1	-15
CGS001-132	KD	ADK	Adenosine turnover, adenosine kinase			0.00, 0.00	1.63, 0.47	0	0	0	0	0	NaN	0	0	0	0	0	43.61	0	-51.11	0	NaN	0	-86.59	0	0
CGS001-22850	KD	ADNP2	Zinc fingers, C2H2-type, ADNP homeobox 2			0.00, 0.00	0.77, 0.24	-76.46	0	0	0	0	NaN	NaN	0	61.58	0	0	-80.68	0	0	0	NaN	NaN	47.59	59.5	2.72
CGS001-84890	KD	ADO	2-aminoethanethiol (cysteamine) dioxygenase			0.00, 0.00	1.66, 0.55	NaN	0	0	0	0	0	0	-74.02	0	0	NaN	0	0	0	0	0	35.64	-86.32	0	0
CGS001-135	KD	ADORA2A	GPCR / Class A : Adenosine receptors, adenosine A2a receptor			0.00, 0.00	1.64, 0.44	0	0	0	0	0	NaN	0	0	0	0	0	24.29	-88.48	0	0	NaN	0	0	24.07	0
CGS001-136	KD	ADORA2B	GPCR / Class A : Adenosine receptors, adenosine A2b receptor			0.00, 0.00	1.45, 0.34	0	0	0	88.13	0	NaN	0	0	0	0	49.86	72.71	0	67.29	0	NaN	0	0	0	25.54
CGS001-83440	KD	ADPGK	ADP-dependent glucokinase			0.00, 0.00	1.13, 0.36	-40.77	7.83	0	0	0	0	0	0	NaN	0	-80.29	68.82	-73.66	0	0	0	0	0	NaN	0
CGS001-150	KD	ADRA2A	GPCR / Class A : Adrenoceptors : alpha, adrenergic, alpha-2A-, receptor			0.00, 0.00	1.73, 0.47	0	0	0	0	0	0	-35.89	0	NaN	0	-85.15	0	0	0	0	0	-30.34	-65.91	NaN	-5.67
CGS001-152	KD	ADRA2C	GPCR / Class A : Adrenoceptors : alpha, adrenergic, alpha-2C-, receptor			0.00, 0.00	1.16, 0.30	0	51.66	39.91	0	-99.77	NaN	0	0	0	0	-39.12	-29.95	20.93	78.54	-90.29	NaN	-71.69	-57.19	0	-18.87
CGS001-154	KD	ADRB2	GPCR / Class A : Adrenoceptors : beta, adrenergic, beta-2-, receptor, surface			0.00, 0.00	1.23, 0.49	0	NaN	82.28	0	0	NaN	47.58	0	87.42	48.66	45.29	NaN	0	0	0	NaN	0	-49.94	0	0
CGS001-158	KD	ADSL	adenylosuccinate lyase			0.00, 0.00	1.20, 0.36	62.68	0	0	NaN	0	0	-84.77	0	0	0	0	-37.6	0	NaN	0	0	-87.42	0	0	0
CGS001-159	KD	ADSS	adenylosuccinate synthase			6.25, 6.25	0.88, 0.25	-85.68	NaN	0	0	0	NaN	0	0	86.71	0	0	NaN	0	0	0	NaN	97.97	0	92.66	4.5
CGS001-166	KD	AES	amino-terminal enhancer of split			0.00, 0.00	1.01, 0.44	0	NaN	0	0	0	NaN	0	0	0	0	-89.39	NaN	0	0	-54.95	NaN	0	-76.45	-98.04	-68.81
CGS001-4299	KD	AFF1	AF4/FMR2 family, member 1			0.00, 0.00	1.06, 0.19	0	0	0	0	0	0	0	43.27	0	0	86.72	0	-76.08	0	0	71.39	0	0	0	0
CGS001-27125	KD	AFF4	AF4/FMR2 family, member 4			0.00, 0.00	0.82, 0.26	0	0	0	0	0	0	NaN	0	0	0	0	0	0	0	0	63.16	NaN	0	61.46	0
CGS001-10939	KD	AFG3L2	ATPases / AAA-type, AFG3 ATPase family gene 3-like 2 (S. cerevisiae)			0.00, 0.00	2.03, 0.70	-90.69	63.09	-58.97	0	0	NaN	0	0	0	0	-37.11	48.13	-76.99	0	0	NaN	-66.21	76.19	0	-4.76
CGS001-174	KD	AFP	alpha-fetoprotein			0.00, 0.00	1.60, 0.52	-71.57	0	0	0	0	0	NaN	0	0	0	-38.98	-76.92	0	0	0	0	NaN	0	0	0
CGS001-178	KD	AGL	amylo-alpha-1, 6-glucosidase, 4-alpha-glucanotransferase			5.00, 5.00	1.36, 0.26	37.82	0	0	0	0	0	53.18	0	0	0	0	0	0	0	0	0	72.32	97.81	0	0
CGS001-10554	KD	AGPAT1	1-acylglycerol-3-phosphate O-acyltransferases, 1-acylglycerol-3-phosphate O-acyltransferase 1 (lysophosphatidic acid acyltransferase, alpha)			0.00, 0.00	1.82, 0.53	0	-68.2	0	0	0	NaN	0	0	0	0	0	-81	0	0	0	NaN	0	0	-59.55	0
CGS001-10555	KD	AGPAT2	1-acylglycerol-3-phosphate O-acyltransferases, 1-acylglycerol-3-phosphate O-acyltransferase 2 (lysophosphatidic acid acyltransferase, beta)			0.00, 0.00	1.23, 0.19	0	0	0	0	0	0	0	0	0	0	0	0	0	0	0	0	0	0	0	0
CGS001-183	KD	AGT	Endogenous ligands, angiotensinogen (serpin peptidase inhibitor, clade A, member 8)			5.00, 5.00	1.39, 0.45	48.11	0	0	0	83.52	0	85.13	59.32	0	25.99	0	0	0	81.2	0	98.89	0	78.47	54.85	57.62
CGS001-185	KD	AGTR1	Angiotensin receptors, angiotensin II receptor, type 1			0.00, 0.00	1.49, 0.42	0	90.23	0	0	0	0	0	0	NaN	0	-87.37	0	0	0	42.38	-36.69	0	0	NaN	0
CGS001-191	KD	AHCY	Adenosine turnover, adenosylhomocysteinase			0.00, 0.00	1.31, 0.36	0	0	0	0	0	NaN	0	0	0	0	0	-84.71	-68.09	0	-62.56	NaN	61.78	21.81	-25.59	-32.91
CGS001-57491	KD	AHRR	Basic helix-loop-helix proteins, aryl-hydrocarbon receptor repressor			0.00, 0.00	1.32, 0.42	0	-95.33	0	0	0	0	0	0	NaN	0	0	0	0	0	-63.39	-30.35	-81.11	0	NaN	-7.02
CGS001-9131	KD	AIFM1	apoptosis-inducing factor, mitochondrion-associated, 1			0.00, 0.00	1.38, 0.41	0	0	0	0	0	0	0	61.73	0	0	0	-84.24	0	80.65	0	66.93	0	0	0	0
CGS001-9447	KD	AIM2	absent in melanoma 2			0.00, 0.00	1.20, 0.27	0	0	0	41.46	0	0	0	0	-58.52	0	-41.94	0	0	0	0	0	0	35.41	0	0
CGS001-7965	KD	AIMP2	aminoacyl tRNA synthetase complex-interacting multifunctional protein 2			0.00, 0.00	1.17, 0.48	82.97	0	0	0	0	0	0	0	-91.5	0	94.02	-69.17	46.38	82.27	0	0	0	0	0	4.74
CGS001-326	KD	AIRE	Zinc fingers, PHD-type, autoimmune regulator			0.00, 0.00	1.51, 0.39	0	NaN	0	0	0	NaN	0	0	0	0	0	NaN	0	0	0	NaN	0	0	0	0
CGS001-203	KD	AK1	Adenylate kinases, adenylate kinase 1			0.00, 0.00	1.97, 0.63	0	91.6	0	0	0	NaN	0	0	0	0	0	-67.82	0	0	0	NaN	-41.73	-65.13	0	-13
CGS001-204	KD	AK2	Adenylate kinases, adenylate kinase 2			0.00, 0.00	1.52, 0.53	-44.95	0	0	0	0	NaN	82.04	0	0	0	-58.91	-49.7	0	0	0	NaN	0	48.53	0	0
CGS001-50808	KD	AK3	adenylate kinase 3			0.00, 0.00	1.17, 0.43	0	-17.78	0	0	0	53.47	0	0	NaN	0	0	-38.01	0	0	0	85.14	0	33.02	NaN	0
CGS001-8165	KD	AKAP1	A-kinase anchor proteins, A kinase (PRKA) anchor protein 1			5.00, 5.00	1.24, 0.32	0	0	0	0	0	0	0	0	0	0	35.36	0	0	65.06	0	0	0	99.76	94.13	39.26
CGS001-11215	KD	AKAP11	A-kinase anchor proteins, A kinase (PRKA) anchor protein 11		Kinase anchoring proteins LOF	0.00, 0.00	1.88, 0.52	-30.31	NaN	0	0	0	NaN	0	0	0	0	0	NaN	0	0	0	NaN	93.3	31.88	0	0.66
CGS001-11214	KD	AKAP13	A-kinase anchor proteins, A kinase (PRKA) anchor protein 13		Kinase anchoring proteins LOF	0.00, 0.00	1.44, 0.51	0	0	0	0	0	NaN	NaN	0	0	0	72.06	0	-42.44	0	0	NaN	NaN	50.57	0	2.11
CGS001-8227	KD	AKAP17A	A-kinase anchor proteins, A kinase (PRKA) anchor protein 17A			0.00, 0.00	1.81, 0.43	0	0	0	0	0	0	0	NaN	NaN	0	0	0	0	0	0	0	0	NaN	NaN	0
CGS001-10270	KD	AKAP8	A-kinase anchor proteins, A kinase (PRKA) anchor protein 8			0.00, 0.00	1.26, 0.38	-84.19	0	0	0	0	0	0	-45.65	0	0	39.75	0	88.33	0	0	0	-82.33	0	0	0
CGS001-26993	KD	AKAP8L	A kinase (PRKA) anchor protein 8-like			5.00, 5.00	1.76, 0.47	45.84	0	0	0	0	83.02	0	33.87	0	2.89	66.12	99.4	66.86	94.29	0	75.74	0	94.27	0	73.89
CGS001-10142	KD	AKAP9	A-kinase anchor proteins, A kinase (PRKA) anchor protein (yotiao) 9		Kinase anchoring proteins LOF	0.00, 0.00	1.35, 0.45	0	0	43.19	0	0	NaN	0	0	63.8	0	66.55	-40.68	0	57.38	0	NaN	0	0	0	0
CGS001-10327	KD	AKR1A1	Aldo-keto reductases, aldo-keto reductase family 1, member A1 (aldehyde reductase)			0.00, 0.00	1.55, 0.50	77.39	0	0	0	0	0	0	0	0	0	0	0	0	0	0	0	-76.57	31.51	-64.99	0
CGS001-231	KD	AKR1B1	Aldo-keto reductases, aldo-keto reductase family 1, member B1 (aldose reductase)			0.00, 0.00	1.63, 0.42	0	67.26	0	0	0	0	0	0	0	0	0	0	0	31.28	0	0	0	0	0	0
CGS001-1645	KD	AKR1C1	Aldo-keto reductases, aldo-keto reductase family 1, member C1 (dihydrodiol dehydrogenase 1; 20-alpha (3-alpha)-hydroxysteroid dehydrogenase)			0.00, 0.00	0.90, 0.25	0	NaN	-62.46	0	0	NaN	0	0	38.19	0	71.55	NaN	0	44.98	0	NaN	-53.66	0	0	1.9
CGS001-1646	KD	AKR1C2	Aldo-keto reductases, aldo-keto reductase family 1, member C2 (dihydrodiol dehydrogenase 2; bile acid binding protein; 3-alpha hydroxysteroid dehydrogenase, type III)			0.00, 0.00	2.05, 0.51	0	0	0	0	0	0	0	0	0	0	0	61.43	0	0	0	0	0	-40.31	69.56	0
CGS001-8574	KD	AKR7A2	Aldo-keto reductases, aldo-keto reductase family 7, member A2 (aflatoxin aldehyde reductase)			0.00, 0.00	1.17, 0.28	-35.95	0	0	0	0	0	0	0	0	0	0	0	0	-48.72	24.95	0	-32.06	0	-63.56	-2.55
CGS001-207	KD	AKT1	Akt (Protein kinase B), v-akt murine thymoma viral oncogene homolog 1		Akt Signaling LOF, IL4 Pathway LOF	0.00, 0.00	0.88, 0.26	0	0	0	0	0	0	0	0	0	0	0	75.42	0	41.43	0	0	0	62.69	41.01	16.74
CGS001-208	KD	AKT2	Akt (Protein kinase B), v-akt murine thymoma viral oncogene homolog 2		Akt Signaling LOF	0.00, 0.00	1.17, 0.26	-12.16	0	0	0	0	0	0	0	0	0	-26.71	73.37	0	55.06	0	31.46	-17.85	0	0	0.79
CGS001-64400	KD	AKTIP	Ubiquitin-conjugating enzymes E2, AKT interacting protein			0.00, 0.00	1.52, 0.49	64.17	0	0	0	87.24	0	0	0	NaN	0	66.36	0	0	0	0	0	40.55	65.71	NaN	3.99
CGS001-210	KD	ALAD	aminolevulinate dehydratase		AHSP Pathway LOF	0.00, 0.00	1.23, 0.30	0	0	0	0	32.39	NaN	31.64	0	0	0	0	-91.59	31.25	0	0	NaN	0	0	0	0
CGS001-211	KD	ALAS1	aminolevulinate, delta-, synthase 1			0.00, 0.00	1.35, 0.45	0	61.74	0	0	0	NaN	0	0	0	0	-38.37	-73.25	0	0	0	NaN	0	-77.93	-72.96	-59.04
CGS001-213	KD	ALB	albumin			5.00, 5.00	1.20, 0.41	98.69	-79.52	0	0	64.25	0	0	0	52.16	2.75	0	64.29	0	32.69	0	76.51	-72.17	0	-52.46	2.84
CGS001-5832	KD	ALDH18A1	Aldehyde dehydrogenases, aldehyde dehydrogenase 18 family, member A1		Aldehyde dehydrogenases LOF	0.00, 0.00	1.34, 0.34	71.05	59.96	0	0	0	0	0	-54.92	0	0	47.28	91.64	42.48	0	60.71	0	0	42.22	-57.73	25.86
CGS001-216	KD	ALDH1A1	Aldehyde dehydrogenases, aldehyde dehydrogenase 1 family, member A1			0.00, 0.00	1.95, 0.67	0	NaN	0	34.44	0	0	NaN	0	NaN	0	57.7	NaN	0	-36.78	-71.28	0	NaN	0	NaN	-2.33
CGS001-220	KD	ALDH1A3	Aldehyde dehydrogenases, aldehyde dehydrogenase 1 family, member A3		Aldehyde dehydrogenases LOF	0.00, 0.00	1.08, 0.38	0	NaN	53.64	0	0	NaN	0	0	0	0	-91.21	NaN	-57.33	0	0	NaN	-47.31	0	0	-24.43
CGS001-217	KD	ALDH2	Aldehyde dehydrogenases, aldehyde dehydrogenase 2 family (mitochondrial)			0.00, 0.00	0.76, 0.23	0	0	0	83.42	0	0	0	78.12	0	0	-67.09	39.28	0	90.42	0	0	0	89.49	0	5.61
CGS001-218	KD	ALDH3A1	Aldehyde dehydrogenases, aldehyde dehydrogenase 3 family, member A1			0.00, 0.00	2.36, 0.69	0	0	0	0	0	NaN	0	0	0	0	-79.63	-99.47	0	-57.75	-37.03	NaN	0	0	0	-50.85
CGS001-221	KD	ALDH3B1	Aldehyde dehydrogenases, aldehyde dehydrogenase 3 family, member B1			0.00, 0.00	1.44, 0.47	-48.35	0	0	-62.44	0	0	-24.46	0	0	-2.47	0	-36.74	0	60.88	0	0	0	0	0	0
CGS001-8659	KD	ALDH4A1	Aldehyde dehydrogenases, aldehyde dehydrogenase 4 family, member A1			0.00, 0.00	1.64, 0.41	0	0	0	0	0	NaN	66.99	0	0	0	-67.92	28.18	-52.29	0	63.59	NaN	0	-49.79	0	-21.72
CGS001-7915	KD	ALDH5A1	Aldehyde dehydrogenases, aldehyde dehydrogenase 5 family, member A1		Aldehyde dehydrogenases LOF	0.00, 0.00	1.36, 0.36	0	78.04	49.42	0	0	NaN	0	76.5	0	15.1	71.96	62.15	-32.93	0	29.94	NaN	0	82.46	78.26	43.12
CGS001-4329	KD	ALDH6A1	Aldehyde dehydrogenases, aldehyde dehydrogenase 6 family, member A1		Aldehyde dehydrogenases LOF	0.00, 0.00	1.22, 0.28	0	0	0	0	0	NaN	0	78.36	0	0	0	34.68	79.98	0	-79.73	NaN	0	0	33.25	10.98
CGS001-501	KD	ALDH7A1	Aldehyde dehydrogenases, aldehyde dehydrogenase 7 family, member A1			0.00, 0.00	1.35, 0.39	0	0	0	0	0	NaN	0	75.34	0	0	0	68.09	0	40.27	0	NaN	0	85.3	-51.3	2.79
CGS001-223	KD	ALDH9A1	Aldehyde dehydrogenases, aldehyde dehydrogenase 9 family, member A1			0.00, 0.00	1.42, 0.36	62.39	0	0	0	0	0	0	-86.58	0	0	53.07	37.17	0	52.26	27.22	0	0	0	0	10.74
CGS001-230	KD	ALDOC	aldolase C, fructose-bisphosphate			0.00, 0.00	1.09, 0.34	0	0	0	0	0	0	0	0	0	0	-45.63	0	0	0	-72.96	-48.24	0	0	0	-1.47
CGS001-29880	KD	ALG5	Glycosyltransferase family 2 domain containing, asparagine-linked glycosylation 5, dolichyl-phosphate beta-glucosyltransferase homolog (S. cerevisiae)			0.00, 0.00	1.66, 0.41	0	0	0	0	0	NaN	NaN	0	0	0	0	45.88	0	0	0	NaN	NaN	0	47.19	1.24
CGS001-79796	KD	ALG9	Dolichyl D-mannosyl phosphate dependent mannosyltransferases, asparagine-linked glycosylation 9, alpha-1,2-mannosyltransferase homolog (S. cerevisiae)			6.25, 0.00	1.01, 0.47	0	NaN	0	0	0	NaN	76.48	0	-92.33	0	95.87	NaN	-86.72	0	0	NaN	0	-43.69	-95.58	-39.09
CGS001-238	KD	ALK	Leukocyte tyrosine kinase (LTK) receptor family, anaplastic lymphoma receptor tyrosine kinase			0.00, 0.00	0.83, 0.32	0	0	0	0	0	NaN	0	0	0	0	82.83	-73.79	45.9	0	0	NaN	0	-59.5	-75.56	-21.8
CGS001-7840	KD	ALMS1	Alstrom syndrome 1			0.00, 0.00	0.82, 0.27	91.2	NaN	51.84	0	0	0	0	0	0	0	69.93	NaN	79.26	91.55	0	0	0	27.99	60.1	62.17
CGS001-8092	KD	ALX1	Homeoboxes / PRD class, ALX homeobox 1			5.00, 5.00	1.24, 0.36	0	0	62.59	0	52.27	0	0	0	0	0	-37.23	59.65	62.27	0	98.68	94.61	68.58	0	61.46	63.85
CGS001-259	KD	AMBP	Lipocalins, alpha-1-microglobulin/bikunin precursor			0.00, 0.00	1.55, 0.38	0	0	0	0	0	NaN	0	NaN	0	0	-40.84	32.85	0	0	0	NaN	44.82	NaN	0	1.58
CGS001-262	KD	AMD1	Decarboxylases, adenosylmethionine decarboxylase 1			5.56, 5.56	1.49, 0.41	60.45	68.72	90.2	0	0	NaN	24.85	0	0	24.8	44.36	99.43	44.19	0	34.25	NaN	0	63.23	86.51	66.02
CGS001-51005	KD	AMDHD2	amidohydrolase domain containing 2			0.00, 0.00	1.48, 0.38	0	0	0	0	0	NaN	0	61.58	0	0	16.87	77.71	0	-81.92	0	NaN	0	56.96	0	3.87
CGS001-386724	KD	AMIGO3	Immunoglobulin superfamily / Immunoglobulin-like domain containing, adhesion molecule with Ig-like domain 3			0.00, 0.00	1.57, 0.35	0	0	0	0	0	0	0	0	0	0	-70.87	-94.98	0	0	0	0	0	0	0	0
CGS001-271	KD	AMPD2	adenosine monophosphate deaminase 2			0.00, 0.00	1.23, 0.39	0	0	0	0	0	0	0	30.73	-70.71	0	0	25.73	-65.98	0	0	35.19	0	-37.07	0	0
CGS001-275	KD	AMT	aminomethyltransferase			0.00, 0.00	1.27, 0.43	-42.34	-75.03	0	0	0	0	47.35	25.87	0	0	0	0	0	55.35	74.38	37.26	41.54	32.36	0	23.34
CGS001-51433	KD	ANAPC5	Anaphase promoting complex subunits, anaphase promoting complex subunit 5			0.00, 0.00	1.58, 0.55	0	0	0	0	0	0	0	0	NaN	0	0	80.66	0	0	0	0	0	-61.31	NaN	0
CGS001-284	KD	ANGPT1	Fibrinogen C domain containing, angiopoietin 1			5.56, 0.00	1.03, 0.23	0	0	0	0	0	NaN	0	-82.84	0	0	81.08	60.42	0	0	0	NaN	-42.03	-80.35	95.56	18.56
CGS001-55608	KD	ANKRD10	Ankyrin repeat domain containing, ankyrin repeat domain 10			6.25, 0.00	1.25, 0.28	0	NaN	0	0	0	NaN	0	97.34	0	0	0	NaN	0	0	0	NaN	0	89.7	0	0
CGS001-353322	KD	ANKRD37	Ankyrin repeat domain containing, ankyrin repeat domain 37			5.00, 0.00	1.34, 0.36	-35.4	0	0	0	-86.6	0	0	0	0	0	0	-54.6	0	0	0	0	0	59.32	95.15	0
CGS001-54851	KD	ANKRD49	Ankyrin repeat domain containing, ankyrin repeat domain 49			0.00, 0.00	1.41, 0.44	59.49	52.01	0	0	NaN	NaN	0	0	0	1.45	0	79.65	0	0	NaN	NaN	0	72.34	0	1.95
CGS001-79722	KD	ANKRD55	Ankyrin repeat domain containing, ankyrin repeat domain 55			0.00, 0.00	1.20, 0.43	0	0	0	-54.59	0	NaN	0	0	0	0	78.85	83.15	0	0	0	NaN	0	45.17	0	11
CGS001-55139	KD	ANKZF1	Ankyrin repeat domain containing, ankyrin repeat and zinc finger domain containing 1			0.00, 0.00	1.33, 0.32	0	NaN	0	0	0	NaN	0	-79.1	0	0	59.1	NaN	0	0	-54.18	NaN	0	-45.27	-87.17	-24.34
CGS001-55107	KD	ANO1	Calcium activated chloride channel, anoctamin 1, calcium activated chloride channel			0.00, 0.00	1.50, 0.39	61.99	0	0	0	0	NaN	0	0	0	0	52.94	-45.76	0	74.71	80.57	NaN	0	0	0	30.24
CGS001-55129	KD	ANO10	Calcium activated chloride channel, anoctamin 10			0.00, 0.00	2.15, 0.68	89.02	NaN	0	0	NaN	NaN	NaN	0	0	0	84.84	NaN	0	0	NaN	NaN	NaN	0	0	0
CGS001-81611	KD	ANP32E	ANP32 acidic nuclear phosphoproteins, acidic (leucine-rich) nuclear phosphoprotein 32 family, member E			5.56, 5.56	2.05, 0.56	0	0	0	0	0	NaN	0	0	0	0	0	-45.39	52.89	0	0	NaN	0	0	97.75	0
CGS001-290	KD	ANPEP	Aminopeptidase N, alanyl (membrane) aminopeptidase			0.00, 0.00	1.01, 0.30	0	0	0	66.4	0	NaN	0	0	0	0	53.87	0	0	0	0	NaN	81.52	0	0	0
CGS001-302	KD	ANXA2	Annexins, annexin A2			0.00, 0.00	1.15, 0.36	0	0	0	0	0	0	NaN	66.02	59.89	0	67.54	0	0	0	28.88	-72.75	NaN	32.81	0	7.33
CGS001-306	KD	ANXA3	Annexins, annexin A3			0.00, 0.00	2.15, 0.81	0	0	0	0	NaN	0	-74.67	0	NaN	0	0	-36.62	0	0	NaN	0	-81.19	0	NaN	-3.15
CGS001-308	KD	ANXA5	Annexins, annexin A5			0.00, 0.00	1.48, 0.43	62.13	0	-65.65	0	0	-71.31	-86.01	0	0	-2.45	30.1	0	0	0	0	-69.88	-95.73	35.53	-64.1	-3.08
CGS001-310	KD	ANXA7	Annexins, annexin A7			0.00, 0.00	1.23, 0.22	0	0	0	93.28	0	0	77.72	37.54	0	1.66	0	0	0	82.39	0	0	71.69	42.8	21.96	6.39
CGS001-8639	KD	AOC3	Oxidoreductases, amine oxidase, copper containing 3 (vascular adhesion protein 1)			10.00, 0.00	1.70, 0.43	0	0	0	0	0	88.97	0	0	0	0	93.89	96.83	0	0	96.5	0	23.65	38.12	-38.59	58.94
CGS001-162	KD	AP1B1	adaptor-related protein complex 1, beta 1 subunit			0.00, 0.00	1.47, 0.41	0	0	0	0	0	NaN	NaN	0	0	0	0	0	-61.26	-58.96	0	NaN	NaN	-58.4	0	-37.95
CGS001-160	KD	AP2A1	adaptor-related protein complex 2, alpha 1 subunit			0.00, 0.00	1.43, 0.36	-66.19	-51.73	25.46	0	-85.53	NaN	0	0	0	-13.96	0	-90.18	-62.07	0	-98.21	NaN	0	0	0	-32.54
CGS001-161	KD	AP2A2	adaptor-related protein complex 2, alpha 2 subunit			0.00, 0.00	1.84, 0.64	0	NaN	0	0	0	-66.22	0	0	0	0	58.34	NaN	0	0	53.05	0	0	32.96	0	7.31
CGS001-1173	KD	AP2M1	adaptor-related protein complex 2, mu 1 subunit			0.00, 0.00	1.51, 0.38	90.73	0	0	0	0	NaN	65.03	-65.41	50.91	19.37	0	-98.27	0	-65.77	0	NaN	0	-98.84	-38.83	-38.35
CGS001-323	KD	APBB2	amyloid beta (A4) precursor protein-binding, family B, member 2			0.00, 0.00	2.48, 0.69	-99.16	NaN	0	0	0	NaN	0	0	0	0	-99.78	NaN	0	-69.16	0	NaN	-43.19	-97.77	-93.33	-98.71
CGS001-324	KD	APC	Armadillo repeat containing, adenomatous polyposis coli			5.56, 0.00	1.57, 0.45	13.97	0	0	0	0	NaN	95.98	0	0	0	35.15	89.79	43.16	-62.36	0	NaN	0	32.02	-82.98	15.69
CGS001-328	KD	APEX1	APEX nuclease (multifunctional DNA repair enzyme) 1			0.00, 0.00	1.33, 0.34	-76.57	0	0	0	63.11	0	0	0	0	0	-93.54	-33.91	0	0	-79.38	0	0	-36.43	39.76	-20.4
CGS001-335	KD	APOA1	Apolipoproteins, apolipoprotein A-I			0.00, 0.00	1.43, 0.47	0	72.09	0	0	NaN	0	-67.42	-38.22	0	0	0	0	0	62.97	NaN	0	0	-39.49	-76.22	0
CGS001-336	KD	APOA2	Apolipoproteins, apolipoprotein A-II			0.00, 0.00	1.31, 0.40	-85.51	0	0	0	0	NaN	0	-94.86	0	0	-40.44	-96.85	-61.38	53.57	0	NaN	0	0	0	-10.5
CGS001-116519	KD	APOA5	Apolipoproteins, apolipoprotein A-V			0.00, 0.00	1.09, 0.38	0	0	0	0	0	0	0	0	-60.62	0	0	34.93	0	34.18	0	0	0	0	0	0
CGS001-338	KD	APOB	Apolipoproteins, apolipoprotein B (including Ag(x) antigen)		Apolipoproteins LOF	0.00, 0.00	1.27, 0.40	0	0	0	0	68.65	0	0	41.5	NaN	0	-50.14	0	0	39.7	0	0	-67.02	26.27	NaN	0
CGS001-164668	KD	APOBEC3H	Apolipoprotein B mRNA editing enzymes, apolipoprotein B mRNA editing enzyme, catalytic polypeptide-like 3H			0.00, 0.00	1.30, 0.35	0	0	0	75.37	74.24	0	NaN	-37.2	0	0	0	0	0	0	52.81	-70.46	NaN	0	0	0
CGS001-344	KD	APOC2	Apolipoproteins, apolipoprotein C-II		Apolipoproteins LOF	0.00, 0.00	1.42, 0.42	0	0	0	0	66.33	NaN	0	0	0	0	-64.59	0	0	0	0	NaN	0	0	0	0
CGS001-345	KD	APOC3	Apolipoproteins, apolipoprotein C-III			0.00, 0.00	1.48, 0.36	0	0	0	NaN	0	0	0	0	0	0	0	0	-29.84	NaN	-86.46	0	0	0	0	0
CGS001-348	KD	APOE	Apolipoproteins, apolipoprotein E		Apolipoproteins LOF	0.00, 0.00	1.26, 0.35	0	0	0	0	0	0	-42.56	0	NaN	0	0	0	0	-53.17	-32.95	0	40.54	65.34	NaN	0
CGS001-350	KD	APOH	Apolipoproteins, apolipoprotein H (beta-2-glycoprotein I)			0.00, 0.00	1.38, 0.31	0	0	0	-29.31	0	-78.93	0	0	0	0	20.12	65.44	50.19	0	65.2	0	49.73	51.95	-44.45	39.66
CGS001-55937	KD	APOM	Apolipoproteins, apolipoprotein M			0.00, 0.00	1.41, 0.40	-93.76	0	0	0	0	NaN	0	0	0	0	-49.61	0	65.98	0	0	NaN	-43.67	0	0	0
CGS001-79135	KD	APOO	Apolipoproteins, apolipoprotein O			0.00, 0.00	2.55, 0.74	0	0	0	0	0	NaN	NaN	0	0	0	0	75.67	0	0	0	NaN	NaN	0	0	0
CGS001-351	KD	APP	Endogenous ligands, amyloid beta (A4) precursor protein			0.00, 0.00	1.97, 0.70	42.97	0	0	0	-71.95	55.63	0	NaN	0	0	0	-56.58	55.18	0	-93.91	0	0	NaN	0	0
CGS001-10513	KD	APPBP2	amyloid beta precursor protein (cytoplasmic tail) binding protein 2			0.00, 0.00	1.58, 0.44	0	87.54	0	29.66	0	0	0	0	-85.93	0	-52.72	59.92	0	37.49	0	0	0	55.96	-98.15	4.16
CGS001-353	KD	APRT	adenine phosphoribosyltransferase			0.00, 0.00	1.34, 0.44	0	0	50.06	0	0	0	46.91	0	0	0	42.94	-96.81	0	0	0	0	26.46	0	0	0
CGS001-375318	KD	AQP12A	Ion channels / Aquaporins, aquaporin 12A			0.00, 0.00	1.72, 0.57	0	0	0	0	0	NaN	0	0	0	0	0	-86.42	-95.09	0	-42.33	NaN	0	-85.09	0	-63.32
CGS001-367	KD	AR	Nuclear hormone receptors, androgen receptor			0.00, 0.00	1.07, 0.35	0	0	0	0	0	0	0	0	0	0	0	0	0	0	0	0	-90.4	-52.77	0	0
CGS001-369	KD	ARAF	RAF family, v-raf murine sarcoma 3611 viral oncogene homolog			0.00, 0.00	0.81, 0.24	0	66.03	0	0	82.11	NaN	-70.98	0	0	0	94.08	52.09	0	49.78	0	NaN	-79.86	0	48.52	26.43
CGS001-116985	KD	ARAP1	Ankyrin repeat domain containing, ArfGAP with RhoGAP domain, ankyrin repeat and PH domain 1			5.56, 5.56	1.34, 0.45	0	38.22	0	NaN	0	0	-89.54	0	0	0	0	99.76	0	NaN	0	0	0	0	0	0
CGS001-375	KD	ARF1	ADP-ribosylation factors, ADP-ribosylation factor 1			0.00, 0.00	1.15, 0.32	-44.91	0	0	0	0	0	0	0	0	0	-60.4	0	0	0	-41.52	0	0	0	0	0
CGS001-378	KD	ARF4	ADP-ribosylation factors, ADP-ribosylation factor 4			0.00, 0.00	1.42, 0.42	0	0	0	0	0	0	0	78.32	0	0	0	65.49	0	0	0	0	0	0	0	0
CGS001-382	KD	ARF6	ADP-ribosylation factors, ADP-ribosylation factor 6			0.00, 0.00	1.31, 0.28	0	0	0	0	0	0	44.94	0	41.86	0	0	21.67	0	-54.92	0	-39.36	-43.62	-88.25	0	-28.81
CGS001-23647	KD	ARFIP2	ADP-ribosylation factor interacting protein 2			5.00, 0.00	1.08, 0.23	0	0	0	0	0	0	0	0	0	0	-32.18	26.93	69.72	62.27	0	0	0	96.5	0	28.51
CGS001-10139	KD	ARFRP1	ADP-ribosylation factors, ADP-ribosylation factor related protein 1			0.00, 0.00	1.19, 0.25	0	0	0	0	0	0	0	0	0	0	-40.7	0	0	0	0	0	74.06	0	79.22	0
CGS001-383	KD	ARG1	Arginase, arginase, liver			0.00, 0.00	1.38, 0.34	0	0	0	0	0	0	0	0	0	0	-86.33	-74.78	0	0	0	0	0	0	0	0
CGS001-384	KD	ARG2	Arginase, arginase, type II			0.00, 0.00	1.27, 0.27	0	0	0	NaN	0	0	0	0	0	0	0	31.03	-12.85	NaN	0	0	0	0	0	0
CGS001-55082	KD	ARGLU1	arginine and glutamate rich 1			0.00, 0.00	1.25, 0.42	0	0	0	0	0	0	NaN	NaN	17.73	0	25.96	-73.77	18.62	34.74	32.49	0	NaN	NaN	69.4	11.15
CGS001-392	KD	ARHGAP1	Rho GTPase activating proteins, Rho GTPase activating protein 1		Rho GTPase activating proteins LOF	0.00, 0.00	1.32, 0.41	0	0	78.98	0	0	NaN	0	0	0	0	-96.78	0	0	0	0	NaN	0	0	0	0
CGS001-2909	KD	ARHGAP35	Rho GTPase activating proteins, Rho GTPase activating protein 35			0.00, 0.00	1.83, 0.49	0	0	0	0	0	NaN	0	0	88.32	0	0	54.5	77.3	30.62	0	NaN	0	85.18	73.73	38.16
CGS001-64333	KD	ARHGAP9	Rho GTPase activating proteins, Rho GTPase activating protein 9			0.00, 0.00	1.73, 0.76	0	NaN	0	0	NaN	0	NaN	0	NaN	0	0	NaN	69.48	0	NaN	-73.26	NaN	0	NaN	0
CGS001-397	KD	ARHGDIB	Endogenous ligands, Rho GDP dissociation inhibitor (GDI) beta			0.00, 0.00	1.55, 0.49	28.97	0	0	0	0	-99.13	0	0	NaN	0	-66.77	49.55	0	77.79	0	-95.26	-46.35	-79.21	NaN	-67.87
CGS001-23365	KD	ARHGEF12	Rho guanine nucleotide exchange factors, Rho guanine nucleotide exchange factor (GEF) 12			0.00, 0.00	0.98, 0.31	54.37	0	62.36	0	0	NaN	0	0	-95.35	0	81.72	80.6	0	37.62	0	NaN	-63.68	24.37	0	11.25
CGS001-9181	KD	ARHGEF2	Rho guanine nucleotide exchange factors, Rho/Rac guanine nucleotide exchange factor (GEF) 2			0.00, 0.00	1.39, 0.47	-99.77	47.48	0	0	0	NaN	0	0	0	0	-48.67	39.55	0	0	-53.6	NaN	-46.11	-64.98	0	-33.22
CGS001-7984	KD	ARHGEF5	Rho guanine nucleotide exchange factors, Rho guanine nucleotide exchange factor (GEF) 5			5.00, 0.00	1.17, 0.24	0	87.15	0	0	0	0	97.36	0	0	0	0	82	26.33	0	0	0	0	89.85	0	3.15
CGS001-9459	KD	ARHGEF6	Rho guanine nucleotide exchange factors, Rac/Cdc42 guanine nucleotide exchange factor (GEF) 6		X linked mental retardation group 2 LOF	0.00, 0.00	1.80, 0.52	0	0	0	0	0	NaN	0	0	-67.31	0	0	0	0	0	0	NaN	0	0	-84.56	0
CGS001-8874	KD	ARHGEF7	Rho guanine nucleotide exchange factors, Rho guanine nucleotide exchange factor (GEF) 7			0.00, 0.00	1.33, 0.41	-85.96	0	0	-67.53	-82	NaN	0	0	0	-14.5	-94.07	-80.39	0	0	0	NaN	0	-98.25	52.79	-31.04
CGS001-1820	KD	ARID3A	AT rich interactive domain 3A (BRIGHT-like)			0.00, 0.00	1.22, 0.33	88.24	NaN	72.87	0	0	NaN	-64.85	0	0	1.82	0	NaN	0	0	-42.35	NaN	-88.1	0	0	-1.05
CGS001-51742	KD	ARID4B	AT rich interactive domain 4B (RBP1-like)			0.00, 0.00	1.47, 0.35	0	NaN	75.07	0	0	NaN	NaN	0	0	0	0	NaN	0	0	-63.66	NaN	NaN	0	0	0
CGS001-84159	KD	ARID5B	AT rich interactive domain 5B (MRF1-like)			0.00, 0.00	1.85, 0.67	0	NaN	0	80.39	0	NaN	0	0	0	0	0	NaN	0	0	55.52	NaN	37.55	-44.09	-40.77	1.45
CGS001-400	KD	ARL1	ADP-ribosylation factors, ADP-ribosylation factor-like 1			0.00, 0.00	1.74, 0.56	0	0	0	0	0	0	0	0	0	0	40.51	-98.52	0	45.28	0	69.97	0	-65.38	-27.39	3.85
CGS001-403	KD	ARL3	ADP-ribosylation factors, ADP-ribosylation factor-like 3			11.11, 5.56	1.51, 0.47	99.62	67.44	0	79.36	43.28	96.48	0	0	NaN	82.09	40.93	0	0	53.07	0	42.54	0	0	NaN	4.91
CGS001-10123	KD	ARL4C	ADP-ribosylation factors, ADP-ribosylation factor-like 4C			0.00, 0.00	1.45, 0.49	0	0	0	-97.86	0	NaN	NaN	-97.77	0	-3.74	0	0	0	0	0	NaN	NaN	-96.2	0	0
CGS001-405	KD	ARNT	Basic helix-loop-helix proteins, aryl hydrocarbon receptor nuclear translocator			0.00, 0.00	1.06, 0.35	-32.11	89.2	0	0	-65.07	NaN	0	0	0	0	55.52	0	32.57	0	-38.16	NaN	0	71.39	0	8.62
CGS001-9915	KD	ARNT2	Basic helix-loop-helix proteins, aryl-hydrocarbon receptor nuclear translocator 2			0.00, 0.00	1.06, 0.26	90.87	0	0	0	0	0	0	0	0	0	72.64	-56.03	67.2	0	0	0	0	73.84	0	3.94
CGS001-406	KD	ARNTL	Basic helix-loop-helix proteins, aryl hydrocarbon receptor nuclear translocator-like			0.00, 0.00	2.06, 0.53	0	0	0	0	0	NaN	0	0	0	0	0	48.44	0	0	0	NaN	0	0	0	0
CGS001-56938	KD	ARNTL2	Basic helix-loop-helix proteins, aryl hydrocarbon receptor nuclear translocator-like 2			0.00, 0.00	1.27, 0.50	0	0	0	0	-81.12	0	0	0	0	0	69.55	90.96	0	0	76.22	63.76	73.84	0	0	56.27
CGS001-10552	KD	ARPC1A	Actin related protein 2/3 complex subunits, actin related protein 2/3 complex, subunit 1A, 41kDa			0.00, 0.00	1.38, 0.39	0	37.12	0	0	0	0	0	60.01	NaN	0	0	25.74	0	-86.84	-50.33	0	0	28.62	NaN	0
CGS001-10095	KD	ARPC1B	Actin related protein 2/3 complex subunits, actin related protein 2/3 complex, subunit 1B, 41kDa			5.00, 0.00	1.51, 0.44	36.94	0	0	0	0	0	0	0	0	0	-51.37	24.95	-64.66	0	0	-86.29	-52.25	-42.46	95.29	-42.78
CGS001-10109	KD	ARPC2	Actin related protein 2/3 complex subunits, actin related protein 2/3 complex, subunit 2, 34kDa			0.00, 0.00	1.48, 0.42	0	0	0	0	0	0	0	59.51	NaN	0	26.19	-52.8	0	34.94	0	0	0	0	NaN	0
CGS001-10094	KD	ARPC3	Actin related protein 2/3 complex subunits, actin related protein 2/3 complex, subunit 3, 21kDa			0.00, 0.00	1.20, 0.24	0	-90.08	0	0	0	NaN	-20.39	0	0	0	-32.17	0	51.77	0	80.77	NaN	0	0	-81.58	0
CGS001-10093	KD	ARPC4	Actin related protein 2/3 complex subunits, actin related protein 2/3 complex, subunit 4, 20kDa			5.00, 0.00	1.16, 0.35	0	0	47.14	0	-60.13	0	0	0	0	0	56.91	96.87	79.38	0	39.75	29.38	34.14	0	70.79	47.33
CGS001-10092	KD	ARPC5	Actin related protein 2/3 complex subunits, actin related protein 2/3 complex, subunit 5, 16kDa			0.00, 0.00	1.38, 0.44	0	0	30.71	0	0	0	0	NaN	0	0	0	62.25	0	0	-42.64	0	0	NaN	0	0
CGS001-10776	KD	ARPP19	cAMP-regulated phosphoprotein, 19kDa			0.00, 0.00	3.32, 1.09	0	NaN	0	0	0	NaN	NaN	68.01	0	0	0	NaN	47.87	49.91	0	NaN	NaN	86.29	0	55.03
CGS001-408	KD	ARRB1	arrestin, beta 1			0.00, 0.00	1.02, 0.32	0	0	0	0	0	NaN	0	0	-47.26	0	0	0	-59.31	0	0	NaN	0	-49.77	0	0
CGS001-170302	KD	ARX	Homeoboxes / PRD class, aristaless related homeobox		PRD class homeoboxes and psudogenes LOF, X linked mental retardation group 2 LOF	0.00, 0.00	1.85, 0.60	0	NaN	0	0	0	0	76.88	0	NaN	0	0	NaN	0	0	0	0	50.72	0	NaN	0
CGS001-427	KD	ASAH1	Acid ceramidase, N-acylsphingosine amidohydrolase (acid ceramidase) 1			0.00, 0.00	1.09, 0.24	38.98	NaN	0	0	0	0	-89.43	0	51.1	0	-51.37	NaN	-94.1	0	0	0	0	-85.26	85.82	-12.11
CGS001-8853	KD	ASAP2	Ankyrin repeat domain containing, ArfGAP with SH3 domain, ankyrin repeat and PH domain 2			0.00, 0.00	2.07, 0.77	65.01	0	49.37	0	NaN	NaN	0	0	0	2.17	-66.83	43.27	-83.1	0	NaN	NaN	0	-68.55	0	-57.39
CGS001-10973	KD	ASCC3	activating signal cointegrator 1 complex subunit 3			0.00, 0.00	1.52, 0.42	0	NaN	0	0	0	0	0	0	0	0	0	NaN	0	0	0	0	89.43	-75.01	0	0
CGS001-25842	KD	ASF1A	ASF1 anti-silencing function 1 homolog A (S. cerevisiae)			0.00, 0.00	1.49, 0.43	0	0	0	0	0	0	NaN	0	0	0	0	51.78	0	0	-32.43	0	NaN	31.84	0	0
CGS001-55723	KD	ASF1B	ASF1 anti-silencing function 1 homolog B (S. cerevisiae)			0.00, 0.00	1.60, 0.44	0	0	0	0	0	NaN	0	0	0	0	0	-52.39	0	41.47	0	NaN	0	-42.25	0	0
CGS001-433	KD	ASGR2	C-type lectin domain containing, asialoglycoprotein receptor 2			0.00, 0.00	1.55, 0.56	0	48.4	0	0	0	0	0	39.32	NaN	0	0	81.31	0	31.99	0	0	28.88	0	NaN	4.53
CGS001-9070	KD	ASH2L	Zinc fingers, PHD-type, ash2 (absent, small, or homeotic)-like (Drosophila)			5.00, 5.00	0.98, 0.35	92.4	0	99.53	0	0	0	0	0	-55.32	0	74.27	39.37	36.44	0	-51.93	0	0	-56.17	-88.77	-5.62
CGS001-435	KD	ASL	argininosuccinate lyase			0.00, 0.00	1.11, 0.35	-78.97	78.66	23.92	0	0	0	0	-84.86	0	0	0	0	0	0	52.04	0	-66.51	-31.25	0	0
CGS001-8623	KD	ASMTL	Pseudoautosomal regions / PAR1, acetylserotonin O-methyltransferase-like			0.00, 0.00	2.89, 0.97	0	NaN	0	0	0	0	0	71.41	0	0	0	NaN	-72.1	0	0	-46.34	0	80.52	-61.32	-11.5
CGS001-439	KD	ASNA1	arsA arsenite transporter, ATP-binding, homolog 1 (bacterial)			0.00, 0.00	1.07, 0.48	0	0	0	0	0	0	0	0	-42.4	0	-77.03	0	0	0	-93.03	0	0	0	0	0
CGS001-440	KD	ASNS	asparagine synthetase (glutamine-hydrolyzing)			0.00, 0.00	0.78, 0.28	0	78.72	0	0	0	NaN	-72.74	-56.49	0	0	-49.7	85.49	0	0	69.24	NaN	0	-47.73	56.68	43.16
CGS001-444	KD	ASPH	aspartate beta-hydroxylase			0.00, 0.00	1.38, 0.34	23.66	0	0	0	0	NaN	0	-46.1	-95.69	0	0	0	41.48	0	0	NaN	0	-51.45	0	0
CGS001-80150	KD	ASRGL1	asparaginase like 1			0.00, 0.00	2.06, 0.53	0	NaN	0	0	0	NaN	0	-84.23	0	0	63.05	NaN	0	0	0	NaN	0	0	0	0
CGS001-445	KD	ASS1	argininosuccinate synthase 1			0.00, 0.00	2.07, 0.61	0	NaN	0	0	NaN	NaN	0	0	NaN	0	-60.62	NaN	32.73	0	NaN	NaN	0	-78.21	NaN	-22.03
CGS001-466	KD	ATF1	basic leucine zipper proteins, activating transcription factor 1			0.00, 0.00	1.03, 0.36	NaN	0	0	0	0	NaN	0	-95.48	0	0	NaN	0	0	0	-77.21	NaN	-81	73.49	0	-6.2
CGS001-1386	KD	ATF2	basic leucine zipper proteins, activating transcription factor 2			0.00, 0.00	1.13, 0.53	0	0	0	-86.13	0	NaN	0	0	0	0	-63.8	0	0	-65.27	-92.73	NaN	56.32	-99.68	-54.94	-66.85
CGS001-467	KD	ATF3	basic leucine zipper proteins, activating transcription factor 3			0.00, 0.00	1.20, 0.43	-30.05	0	-76.29	0	0	NaN	0	0	57.97	0	-13.3	0	-32.36	0	0	NaN	-75.7	0	64.94	-8.47
CGS001-468	KD	ATF4	basic leucine zipper proteins, activating transcription factor 4 (tax-responsive enhancer element B67)			0.00, 0.00	1.53, 0.43	0	NaN	0	0	0	NaN	0	0	0	0	0	NaN	-72.45	-82.32	0	NaN	0	-92.79	0	-82.11
CGS001-22809	KD	ATF5	basic leucine zipper proteins, activating transcription factor 5			0.00, 0.00	1.49, 0.31	42.69	0	0	0	0	0	0	21.26	0	0	0	0	-97.69	0	-54.27	0	36.97	-54.87	0	-3.87
CGS001-22926	KD	ATF6	basic leucine zipper proteins, activating transcription factor 6			0.00, 0.00	1.27, 0.34	0	-48.78	0	NaN	0	0	0	0	0	0	0	-74.35	0	NaN	0	0	0	0	0	0
CGS001-9140	KD	ATG12	ATG12 autophagy related 12 homolog (S. cerevisiae)			0.00, 0.00	1.42, 0.43	0	0	0	0	0	0	0	0	0	0	0	0	-73.69	0	0	0	46.48	-76.08	0	0
CGS001-55054	KD	ATG16L1	WD repeat domain containing, ATG16 autophagy related 16-like 1 (S. cerevisiae)			0.00, 0.00	1.16, 0.35	0	NaN	0	0	0	NaN	NaN	0	0	0	72.99	NaN	0	0	0	NaN	NaN	0	0	0
CGS001-89849	KD	ATG16L2	WD repeat domain containing, ATG16 autophagy related 16-like 2 (S. cerevisiae)			10.00, 0.00	1.01, 0.17	0	0	28.75	0	0	0	0	63.59	97.35	4.38	0	0	41.05	97.11	0	0	0	87.71	91.62	56.27
CGS001-64422	KD	ATG3	ATG3 autophagy related 3 homolog (S. cerevisiae)			0.00, 0.00	1.70, 0.55	0	0	0	0	0	0	0	0	-87.47	0	0	70	-78.68	0	-65.24	-94.51	0	0	-90.96	-88.17
CGS001-115201	KD	ATG4A	ATG4 autophagy related 4 homolog A (S. cerevisiae)			0.00, 0.00	1.32, 0.44	0	0	0	0	0	NaN	29.51	0	0	0	0	-46.85	73.97	0	-61.38	NaN	36.24	0	64.79	17.55
CGS001-23192	KD	ATG4B	Aut2 peptidase, ATG4 autophagy related 4 homolog B (S. cerevisiae)			0.00, 0.00	1.77, 0.58	-24.86	93.02	0	58.22	0	27.44	20.23	0	NaN	23.26	-24.4	80.4	0	0	0	0	0	0	NaN	0
CGS001-84971	KD	ATG4D	ATG4 autophagy related 4 homolog D (S. cerevisiae)			0.00, 0.00	0.88, 0.19	0	0	0	NaN	0	0	-47.27	0	0	0	0	0	-85.97	NaN	38.8	-41.35	-60.84	0	0	-7.19
CGS001-9474	KD	ATG5	ATG5 autophagy related 5 homolog (S. cerevisiae)			0.00, 0.00	1.07, 0.31	0	0	0	0	0	0	-69.18	0	0	0	38.22	-56.03	25.34	0	0	0	-47.88	0	0	0
CGS001-10533	KD	ATG7	Ubiquitin-like modifier activating enzymes, ATG7 autophagy related 7 homolog (S. cerevisiae)			0.00, 0.00	1.15, 0.44	89.91	0	0	0	0	0	80.01	0	0	0	77.67	-41.47	0	87.21	0	0	85.53	-58.01	-60.67	4.18
CGS001-471	KD	ATIC	5-aminoimidazole-4-carboxamide ribonucleotide formyltransferase/IMP cyclohydrolase			0.00, 0.00	1.41, 0.52	0	NaN	0	0	0	NaN	0	0	-17.77	0	-37.9	NaN	-75.1	92.84	0	NaN	0	-91.54	0	-19.08
CGS001-23300	KD	ATMIN	Zinc fingers, C2H2-type, ATM interactor			0.00, 0.00	1.40, 0.50	35.25	0	81.42	0	0	0	82.54	0	0	3.97	-47.61	0	0	0	0	38.58	0	-51.28	70.92	0
CGS001-475	KD	ATOX1	ATX1 antioxidant protein 1 homolog (yeast)			0.00, 0.00	1.36, 0.40	0	46.23	0	0	0	0	0	0	0	0	0	-43.83	0	0	0	0	0	0	-39.54	0
CGS001-23200	KD	ATP11B	Phospholipid-transporting ATPases, ATPase, class VI, type 11B			0.00, 0.00	1.07, 0.36	54.14	65.16	0	0	0	0	0	-36.68	0	0	0	-64.45	64.98	53.79	0	0	94.4	0	0	6.61
CGS001-478	KD	ATP1A3	ATPases / P-type, ATPase, Na+/K+ transporting, alpha 3 polypeptide			0.00, 0.00	1.50, 0.43	0	0	0	45.51	0	NaN	-98.2	0	0	0	0	0	0	0	0	NaN	-87.17	27.05	0	0
CGS001-481	KD	ATP1B1	ATPases / P-type, ATPase, Na+/K+ transporting, beta 1 polypeptide			0.00, 0.00	1.00, 0.25	42.25	41.41	0	0	0	87.12	0	0	0	2.76	0	0	0	0	0	76.9	0	34.18	0	0
CGS001-488	KD	ATP2A2	Calcium-ATPases, ATPase, Ca++ transporting, cardiac muscle, slow twitch 2			0.00, 0.00	1.67, 0.43	0	0	0	0	0	NaN	0	0	0	0	0	74.7	50.41	43.7	78.08	NaN	0	0	45.85	27.2
CGS001-27032	KD	ATP2C1	Calcium-ATPases, ATPase, Ca++ transporting, type 2C, member 1			5.00, 5.00	1.51, 0.47	38.28	0	0	0	60.74	0	0	0	0	0	0	0	98.17	0	49.26	56.04	0	75.23	-84.21	49.48
CGS001-498	KD	ATP5A1	ATPases / F-type, ATP synthase, H+ transporting, mitochondrial F1 complex, alpha subunit 1, cardiac muscle			0.00, 0.00	0.94, 0.25	-98.47	0	0	0	0	0	0	0	0	0	-78.17	42.21	0	0	0	-93.12	0	0	0	0
CGS001-506	KD	ATP5B	ATPases / F-type, ATP synthase, H+ transporting, mitochondrial F1 complex, beta polypeptide			0.00, 0.00	1.16, 0.31	0	0	0	68.9	0	0	0	0	0	0	40.36	-55.77	0	39.69	0	-83.66	0	0	0	0
CGS001-509	KD	ATP5C1	ATPases / F-type, ATP synthase, H+ transporting, mitochondrial F1 complex, gamma polypeptide 1			0.00, 0.00	1.85, 0.42	0	0	-39.8	0	0	NaN	0	0	0	0	0	61.13	-43.91	0	0	NaN	-49.22	0	0	0
CGS001-513	KD	ATP5D	ATPases / F-type, ATP synthase, H+ transporting, mitochondrial F1 complex, delta subunit			0.00, 0.00	1.53, 0.49	56.06	NaN	0	0	0	0	0	-84.54	0	0	75.71	NaN	0	0	0	-34.51	0	-38.82	0	0
CGS001-515	KD	ATP5F1	ATPases / F-type, ATP synthase, H+ transporting, mitochondrial Fo complex, subunit B1			0.00, 0.00	1.67, 0.44	42.91	0	0	17.34	0	NaN	47	0	0	3.68	-30.82	-29.39	0	26.14	0	NaN	0	57.21	0	0
CGS001-10476	KD	ATP5H	ATPases / F-type, ATP synthase, H+ transporting, mitochondrial Fo complex, subunit d			0.00, 0.00	2.47, 0.81	0	0	0	0	0	0	0	0	0	0	0	-55.77	-59.59	0	0	0	0	0	0	0
CGS001-10632	KD	ATP5L	ATPases / F-type, ATP synthase, H+ transporting, mitochondrial Fo complex, subunit G			0.00, 0.00	1.47, 0.36	0	0	0	59.18	0	NaN	0	0	0	0	-54.59	0	28.95	-40.23	-42.89	NaN	-43.23	-32.44	0	-10.81
CGS001-539	KD	ATP5O	ATPases / F-type, ATP synthase, H+ transporting, mitochondrial F1 complex, O subunit			0.00, 0.00	1.63, 0.41	0	0	0	0	-47.78	NaN	0	0	0	0	0	0	-56.01	0	-79.9	NaN	-32.11	0	0	-7.98
CGS001-27109	KD	ATP5S	ATP synthase, H+ transporting, mitochondrial Fo complex, subunit s (factor B)			5.56, 5.56	1.11, 0.34	0	0	73.69	0	93.97	NaN	0	0	0	0	-84.08	0	46.94	0	99.39	NaN	0	34.74	-52.94	14
CGS001-537	KD	ATP6AP1	ATPase, H+ transporting, lysosomal accessory protein 1			0.00, 0.00	1.48, 0.36	0	0	0	0	0	NaN	0	0	0	0	0	0	0	0	0	NaN	0	-79.31	0	0
CGS001-535	KD	ATP6V0A1	ATPases / V-type, ATPase, H+ transporting, lysosomal V0 subunit a1			0.00, 0.00	2.09, 0.60	-76.49	NaN	-80.84	0	NaN	0	-39.67	0	NaN	-43.11	-24.11	NaN	-82.95	-67.93	NaN	-94.93	-35.31	-62.26	NaN	-66.74
CGS001-533	KD	ATP6V0B	ATPases / V-type, ATPase, H+ transporting, lysosomal 21kDa, V0 subunit b		V type ATPases LOF	0.00, 0.00	1.31, 0.25	-67.82	0	22.54	0	0	0	0	0	0	0	-93.94	0	0	-79.16	0	-56.01	-74.05	-29.55	-90.99	-64.63
CGS001-523	KD	ATP6V1A	ATPases / V-type, ATPase, H+ transporting, lysosomal 70kDa, V1 subunit A		V type ATPases LOF	0.00, 0.00	1.33, 0.38	-81.05	0	0	0	0	0	0	-35.49	0	0	0	-49.45	0	71.32	0	-63.41	-71.36	31.39	-62.33	-39.85
CGS001-51382	KD	ATP6V1D	ATPases / V-type, ATPase, H+ transporting, lysosomal 34kDa, V1 subunit D			0.00, 0.00	1.57, 0.36	0	0	0	0	0	-53.78	0	0	0	0	0	0	0	0	-54.53	0	-90.66	0	0	0
CGS001-9296	KD	ATP6V1F	ATPases / V-type, ATPase, H+ transporting, lysosomal 14kDa, V1 subunit F		V type ATPases LOF	0.00, 0.00	1.48, 0.33	0	NaN	0	0	0	0	-52.24	-93.52	-83.48	-10.26	0	NaN	0	0	0	0	0	-49.84	0	0
CGS001-538	KD	ATP7A	ATPases / P-type, ATPase, Cu++ transporting, alpha polypeptide			0.00, 0.00	1.03, 0.27	0	0	0	0	0	0	0	0	NaN	0	0	-53.87	0	-55.32	0	0	-83.48	0	NaN	-6.79
CGS001-545	KD	ATR	ATR subfamily, ataxia telangiectasia and Rad3 related			5.00, 0.00	1.32, 0.32	10.17	76.24	19.78	0	0	0	96	0	0	2.68	0	0	60.68	30.2	0	-49.45	80.67	11.57	0	5.18
CGS001-546	KD	ATRX	alpha thalassemia/mental retardation syndrome X-linked			0.00, 0.00	1.60, 0.47	60.94	27.42	58.87	0	0	NaN	0	-66.29	0	7.11	0	0	51.58	-54.49	-61.08	NaN	0	-65.3	-80.49	-43.69
CGS001-4287	KD	ATXN3	Ataxins, ataxin 3			0.00, 0.00	1.22, 0.33	0	0	0	33.41	0	0	0	0	0	0	-38.23	0	0	0	-97.94	-40.49	-66.07	0	0	-5.11
CGS001-6790	KD	AURKA	Aurora kinase, aurora kinase A			5.56, 0.00	0.66, 0.15	88.21	0	0	0	0	NaN	0	0	0	0	62.8	0	0	75.95	0	NaN	0	95.18	0	5.82
CGS001-54998	KD	AURKAIP1	aurora kinase A interacting protein 1			0.00, 0.00	1.17, 0.28	0	NaN	0	0	0	NaN	0	0	0	0	-62.59	NaN	93.18	69.97	0	NaN	0	0	48.35	42.36
CGS001-9212	KD	AURKB	Aurora kinase, aurora kinase B			0.00, 0.00	2.18, 0.84	0	0	73.36	0	0	NaN	80.9	0	0	0	0	0	0	69.76	-84.45	NaN	88.03	65.04	0	30.72
CGS001-8312	KD	AXIN1	Serine/threonine phosphatases / Protein phosphatase 1, regulatory subunits, axin 1			0.00, 0.00	1.20, 0.41	25.32	NaN	40.34	0	0	NaN	NaN	0	0	3.05	18.26	NaN	0	0	0	NaN	NaN	-81.73	0	0
CGS001-8313	KD	AXIN2	axin 2			0.00, 0.00	1.50, 0.28	0	0	0	NaN	0	0	0	0	0	0	0	27.96	26.78	NaN	52.88	-42.2	0	0	0	8.92
CGS001-558	KD	AXL	Fibronectin type III domain containing, AXL receptor tyrosine kinase			0.00, 0.00	1.67, 0.47	0	67.72	0	0	0	NaN	0	0	54.74	0	39.15	0	0	0	0	NaN	0	0	0	0
CGS001-563	KD	AZGP1	Immunoglobulin superfamily / C1-set domain containing, alpha-2-glycoprotein 1, zinc-binding			0.00, 0.00	1.56, 0.48	0	0	0	0	0	NaN	0	0	0	0	0	62.89	-49.54	52.9	0	NaN	0	0	88.11	21.19
CGS001-567	KD	B2M	Immunoglobulin superfamily / C1-set domain containing, beta-2-microglobulin			0.00, 0.00	1.59, 0.50	0	0	0	0	0	0	0	0	0	0	57.81	0	0	0	76.22	0	85.31	0	52.15	33.44
CGS001-26229	KD	B3GAT3	Beta-1,3-glucuronyltransferases, beta-1,3-glucuronyltransferase 3 (glucuronosyltransferase I)			0.00, 0.00	0.89, 0.28	0	0	0	0	0	0	NaN	0	0	0	0	0	85.66	77.57	0	0	NaN	0	56.41	10.2
CGS001-11041	KD	B3GNT1	UDP-GlcNAc:betaGal beta-1,3-N-acetylglucosaminyltransferase 1			0.00, 0.00	1.19, 0.27	91.89	0	0	0	0	0	0	83.73	0	0	0	0	28.33	64.43	0	-30.06	-92.47	42.1	0	2.11
CGS001-2583	KD	B4GALNT1	Beta 4-glycosyltransferases, beta-1,4-N-acetyl-galactosaminyl transferase 1			0.00, 0.00	1.35, 0.35	74.01	0	0	0	-95.88	0	0	0	-28.07	0	-66.99	0	0	0	-74.91	-87.78	-46.74	0	-48.45	-31.21
CGS001-2683	KD	B4GALT1	Beta 4-glycosyltransferases, UDP-Gal:betaGlcNAc beta 1,4- galactosyltransferase, polypeptide 1			0.00, 0.00	1.20, 0.43	0	NaN	0	0	0	NaN	0	0	0	0	0	NaN	0	0	0	NaN	-95.19	-87.48	0	-2.61
CGS001-8703	KD	B4GALT3	Beta 4-glycosyltransferases, UDP-Gal:betaGlcNAc beta 1,4- galactosyltransferase, polypeptide 3			0.00, 0.00	1.49, 0.44	0	0	0	0	92.54	0	NaN	0	0	0	0	0	0	51.22	0	87.98	NaN	0	0	0
CGS001-8702	KD	B4GALT4	Beta 4-glycosyltransferases, UDP-Gal:betaGlcNAc beta 1,4- galactosyltransferase, polypeptide 4			0.00, 0.00	1.67, 0.43	71.37	0	0	0	0	NaN	0	0	0	0	91.34	0	0	77.32	0	NaN	0	31.43	66.73	44.69
CGS001-23621	KD	BACE1	Pepsin, beta-site APP-cleaving enzyme 1			0.00, 0.00	1.33, 0.35	67.47	0	0	0	0	64.06	0	-46.23	0	0	51.97	0	0	0	0	0	-43.78	-49.31	0	0
CGS001-25825	KD	BACE2	Pepsin, beta-site APP-cleaving enzyme 2			0.00, 0.00	0.97, 0.26	-54.64	NaN	0	0	0	NaN	NaN	0	-51.77	-4.84	0	NaN	0	0	48.89	NaN	NaN	57.74	0	4.07
CGS001-571	KD	BACH1	BTB/POZ domain containing, BTB and CNC homology 1, basic leucine zipper transcription factor 1			0.00, 0.00	1.55, 0.51	0	0	-76.61	0	0	0	0	0	0	0	0	0	-93.64	0	-71.79	0	-73.32	0	-59.97	-60.2
CGS001-60468	KD	BACH2	BTB/POZ domain containing, BTB and CNC homology 1, basic leucine zipper transcription factor 2			0.00, 0.00	1.11, 0.42	0	76.65	0	0	91.26	0	67.86	0	0	5.31	76.88	0	-47.29	91.37	0	0	0	0	0	0
CGS001-573	KD	BAG1	BCL2-associated athanogene			0.00, 0.00	1.24, 0.52	-86.57	0	0	0	0	NaN	0	0	0	0	0	0	-43.21	-93.67	-54.17	NaN	-58.9	-51.23	44.64	-49.05
CGS001-9531	KD	BAG3	BCL2-associated athanogene 3			0.00, 0.00	1.42, 0.42	0	0	27.68	66.77	89.88	-83.67	0	0	76.05	26.64	-37.72	0	80.81	46.99	81.24	0	0	0	0	2.42
CGS001-7917	KD	BAG6	BCL2-associated athanogene 6			0.00, 0.00	1.52, 0.26	0	0	0	0	0	0	0	0	57.42	0	0	0	0	0	0	0	-91.78	0	0	0
CGS001-578	KD	BAK1	BCL2-antagonist/killer 1			0.00, 0.00	1.57, 0.51	0	0	0	50.53	64.93	0	0	0	0	0	0	0	0	0	0	-75.28	-73.82	0	0	0
CGS001-25805	KD	BAMBI	BMP and activin membrane-bound inhibitor homolog (Xenopus laevis)			0.00, 0.00	1.50, 0.48	0	NaN	0	0	0	NaN	NaN	0	0	0	0	NaN	0	0	0	NaN	NaN	0	0	0
CGS001-56033	KD	BARX1	Homeoboxes / ANTP class : NKL subclass, BARX homeobox 1			5.56, 5.56	1.35, 0.39	-73.94	0	0	54.07	0	0	0	0	NaN	0	44.92	0	0	98.38	-59.43	-51.6	0	0	NaN	0
CGS001-581	KD	BAX	BCL2-associated X protein			0.00, 0.00	2.24, 0.65	0	-77.57	0	0	0	NaN	0	0	0	0	24.72	-99.11	54.06	0	0	NaN	51.09	0	-21.67	5.06
CGS001-9031	KD	BAZ1B	Zinc fingers, PHD-type, bromodomain adjacent to zinc finger domain, 1B			10.00, 10.00	1.28, 0.34	0	0	89.53	0	0	0	0	78.25	0	0	0	84.47	85.28	91.3	0	0	-59.82	97.82	98.84	90.73
CGS001-29994	KD	BAZ2B	Zinc fingers, PHD-type, bromodomain adjacent to zinc finger domain, 2B			0.00, 0.00	1.48, 0.43	0	0	0	0	0	0	NaN	0	0	0	-46.68	39.31	-90.71	0	0	0	NaN	0	72.36	0
CGS001-27113	KD	BBC3	BCL2 binding component 3			0.00, 0.00	1.22, 0.36	44.55	0	0	0	0	0	-63.07	-76.01	0	0	0	24.19	0	34.98	-66.36	0	-69.7	0	0	0
CGS001-27241	KD	BBS9	Bardet-Biedl syndrome 9			0.00, 0.00	1.28, 0.28	0	NaN	70.3	0	0	0	0	0	0	0	0	NaN	57.85	0	0	-88.78	0	83.81	0	0
CGS001-9564	KD	BCAR1	Cas scaffolding proteins, breast cancer anti-estrogen resistance 1			12.50, 6.25	1.43, 0.43	0	-53.95	0	NaN	0	0	NaN	0	67.12	0	0	0	96.87	NaN	74.57	-47.81	NaN	0	98.82	58.09
CGS001-586	KD	BCAT1	branched chain amino-acid transaminase 1, cytosolic			0.00, 0.00	2.11, 0.61	0	0	0	57.74	-64.66	NaN	0	0	71.36	0	0	84.79	0	66.58	-58.76	NaN	66.03	0	30.85	38.14
CGS001-587	KD	BCAT2	branched chain amino-acid transaminase 2, mitochondrial			6.25, 0.00	1.36, 0.38	0	NaN	0	0	0	0	NaN	46.57	0	0	0	NaN	0	0	29.26	-87.73	NaN	44.24	95.03	11.48
CGS001-56647	KD	BCCIP	BRCA2 and CDKN1A interacting protein			5.00, 0.00	2.02, 0.44	0	94.65	0	0	0	0	0	0	0	0	0	95.11	0	46.11	-64.75	-52.54	0	41.22	49.44	29.86
CGS001-593	KD	BCKDHA	branched chain keto acid dehydrogenase E1, alpha polypeptide			0.00, 0.00	1.23, 0.35	0	-62.85	0	0	69.99	0	0	0	0	0	-15.15	-93.2	0	0	63.75	-78.3	-99.79	0	-96.55	-89.27
CGS001-10295	KD	BCKDK	Pyruvate dehydrogenase kinase (PDHK) family, branched chain ketoacid dehydrogenase kinase			0.00, 0.00	1.63, 0.47	0	86.54	0	0	0	NaN	0	53.87	0	0	0	0	0	0	0	NaN	0	-35.99	0	0
CGS001-8915	KD	BCL10	B-cell CLL/lymphoma 10			6.25, 0.00	1.01, 0.28	0	NaN	0	0	0	NaN	0	39.54	0	0	-63.32	NaN	0	0	0	NaN	51.56	97.22	-54.79	1.01
CGS001-596	KD	BCL2	Serine/threonine phosphatases / Protein phosphatase 1, regulatory subunits, B-cell CLL/lymphoma 2			0.00, 0.00	1.05, 0.14	51.11	0	0	0	0	0	0	0	0	0	0	0	0	0	0	0	-46.24	0	-73.2	0
CGS001-597	KD	BCL2A1	BCL2-related protein A1			5.00, 0.00	1.15, 0.35	0	0	33.02	0	0	0	0	0	0	0	96.56	-69.63	0	0	0	0	0	51.41	0	0
CGS001-598	KD	BCL2L1	Serine/threonine phosphatases / Protein phosphatase 1, regulatory subunits, BCL2-like 1			0.00, 0.00	1.40, 0.48	0	0	0	-59.85	0	NaN	0	0	0	0	0	0	0	-61.07	-68.94	NaN	0	0	-88.14	-37.12
CGS001-10018	KD	BCL2L11	BCL2-like 11 (apoptosis facilitator)			0.00, 0.00	2.18, 0.60	0	0	0	0	0	0	-51.14	NaN	NaN	0	0	-72.38	0	-55.12	0	-54.08	45.05	NaN	NaN	-43.34
CGS001-23786	KD	BCL2L13	BCL2-like 13 (apoptosis facilitator)			0.00, 0.00	1.55, 0.47	-53.31	-40.18	0	0	0	NaN	0	49.35	0	0	0	-62.92	0	0	0	NaN	0	0	0	0
CGS001-599	KD	BCL2L2	Serine/threonine phosphatases / Protein phosphatase 1, regulatory subunits, BCL2-like 2			0.00, 0.00	1.02, 0.26	41.33	NaN	0	0	0	NaN	0	56.28	0	0.86	0	NaN	0	0	0	NaN	-75.68	-44.5	0	-1.07
CGS001-602	KD	BCL3	Ankyrin repeat domain containing, B-cell CLL/lymphoma 3			0.00, 0.00	1.18, 0.49	-88.33	NaN	94.75	78.91	0	NaN	0	0	0	2.24	-68.3	NaN	72.32	65.88	0	NaN	0	0	0	2.05
CGS001-604	KD	BCL6	BTB/POZ domain containing, B-cell CLL/lymphoma 6			0.00, 0.00	1.32, 0.40	-92.64	0	0	0	0	NaN	0	-51.77	0	0	0	0	-73.49	0	-60.97	NaN	0	-56.39	-76.92	-61.56
CGS001-255877	KD	BCL6B	BTB/POZ domain containing, B-cell CLL/lymphoma 6, member B			0.00, 0.00	1.83, 0.72	0	NaN	0	0	0	0	NaN	0	NaN	0	0	NaN	0	0	0	90.65	NaN	-55.24	NaN	0
CGS001-9275	KD	BCL7B	B-cell CLL/lymphoma 7B			0.00, 0.00	0.91, 0.20	0	0	-76.23	0	0	0	0	0	0	0	-62.42	0	-41.17	0	66.4	56.85	71.92	37.24	0	27.88
CGS001-607	KD	BCL9	B-cell CLL/lymphoma 9			0.00, 0.00	1.07, 0.28	0	0	0	0	0	NaN	0	-52.82	0	0	29.66	0	0	68.2	0	NaN	-48.41	-21.48	-63.81	-5.18
CGS001-9774	KD	BCLAF1	BCL2-associated transcription factor 1			0.00, 0.00	1.25, 0.32	60.37	56.44	68.56	0	0	NaN	0	0	82.84	42.85	0	31.28	94.8	-38.74	0	NaN	0	-62.38	41.43	4.35
CGS001-613	KD	BCR	Rho guanine nucleotide exchange factors, breakpoint cluster region			0.00, 0.00	0.82, 0.22	0	79.78	0	0	0	0	0	32.94	90.64	1.82	0	67.05	0	0	-89.32	-69.67	61.73	35.86	88.18	16.57
CGS001-622	KD	BDH1	Short chain dehydrogenase/reductase superfamily / Classical SDR fold cluster 2, 3-hydroxybutyrate dehydrogenase, type 1			0.00, 0.00	0.86, 0.24	-96.44	0	-50.73	0	0	0	0	0	0	0	-89.44	-48.49	0	0	0	0	0	-17.28	48.29	-1.24
CGS001-624	KD	BDKRB2	Bradykinin receptors, bradykinin receptor B2			0.00, 0.00	1.40, 0.45	81.88	0	0	74.2	0	0	0	0	0	0	0	0	-80.21	0	0	0	0	0	0	0
CGS001-8678	KD	BECN1	beclin 1, autophagy related			0.00, 0.00	1.13, 0.38	0	0	-97.7	-73.4	-83.25	0	0	0	-35.71	-33.24	-53.51	30.49	-76.99	0	51.79	0	65.37	-33.33	-30.14	-15.03
CGS001-8553	KD	BHLHE40	Basic helix-loop-helix proteins, basic helix-loop-helix family, member e40			6.25, 6.25	1.38, 0.31	94.93	0	-53.93	0	-67.45	NaN	NaN	0	0	-2.13	99.25	52.12	0	0	0	NaN	NaN	0	0	2.16
CGS001-635	KD	BHMT	betaine--homocysteine S-methyltransferase			0.00, 0.00	1.86, 0.60	0	NaN	0	0	0	NaN	58.8	0	0	0	82.3	NaN	-74.44	-52.29	0	NaN	49.07	-50.55	51.68	-41.36
CGS001-23743	KD	BHMT2	betaine--homocysteine S-methyltransferase 2			0.00, 0.00	1.84, 0.55	0	84.57	0	0	0	0	0	NaN	NaN	0	0	43.01	0	63.16	0	-52.18	-24.34	NaN	NaN	1.08
CGS001-637	KD	BID	Endogenous ligands, BH3 interacting domain death agonist			0.00, 0.00	1.08, 0.24	92.53	0	0	0	0	0	48.33	0	0	0	56.15	47.86	0	65.36	0	0	-60.58	37.14	0	18.77
CGS001-638	KD	BIK	BCL2-interacting killer (apoptosis-inducing)			0.00, 0.00	1.19, 0.19	0	-97.07	0	0	0	0	0	0	0	0	0	36.74	0	0	0	0	0	0	0	0
CGS001-329	KD	BIRC2	Inhibitors of apoptosis (IAP) protein family, baculoviral IAP repeat containing 2		Baculoviral IAP repeat domain containing LOF	0.00, 0.00	0.81, 0.25	0	NaN	0	0	0	0	0	0	0	0	-72.39	NaN	0	0	0	0	69.13	-48.11	0	0
CGS001-330	KD	BIRC3	Inhibitors of apoptosis (IAP) protein family, baculoviral IAP repeat containing 3		Baculoviral IAP repeat domain containing LOF	0.00, 0.00	1.52, 0.56	0	0	0	0	0	NaN	0	29.35	0	0	0	49.97	36.56	0	-67.95	NaN	48.28	0	-75.89	11.83
CGS001-332	KD	BIRC5	Inhibitors of apoptosis (IAP) protein family, baculoviral IAP repeat containing 5			0.00, 0.00	1.65, 0.24	0	0	0	0	0	0	0	0	0	0	61.15	55.02	0	0	0	0	0	51.9	0	2.02
CGS001-57448	KD	BIRC6	Inhibitors of apoptosis (IAP) protein family, baculoviral IAP repeat containing 6			0.00, 0.00	1.89, 0.55	0	0	0	0	0	0	44.64	0	0	0	0	-33.82	26.71	34.73	46.4	0	0	33.67	0	9.55
CGS001-10904	KD	BLCAP	bladder cancer associated protein			0.00, 0.00	2.91, 0.91	NaN	NaN	0	50.11	0	81.78	NaN	0	-72.55	6.62	NaN	NaN	-77.07	0	0	0	NaN	0	0	0
CGS001-641	KD	BLM	Bloom syndrome, RecQ helicase-like			0.00, 0.00	1.47, 0.57	0	90.24	0	0	0	NaN	0	0	0	0	59.55	0	32.94	43.3	0	NaN	0	0	0	9.58
CGS001-642	KD	BLMH	bleomycin hydrolase			0.00, 0.00	1.22, 0.35	-27.33	NaN	-90.35	0	0	0	-98.62	0	0	-5.11	87.12	NaN	-54.95	0	-53.66	0	-99.05	49.5	-80.22	-50.57
CGS001-2647	KD	BLOC1S1	Biogenesis of lysosomal organelles complex-1 subunits, biogenesis of lysosomal organelles complex-1, subunit 1			0.00, 0.00	1.38, 0.38	0	0	49.75	0	0	0	-33.22	0	NaN	0	0	81.1	0	0	0	0	57.4	-47.08	NaN	0
CGS001-644	KD	BLVRA	biliverdin reductase A			0.00, 0.00	0.85, 0.24	0	0	0	0	0	68.75	0	49.3	0	0	0	36.74	0	0	0	53.13	0	53.6	0	1.47
CGS001-8548	KD	BLZF1	basic leucine zipper nuclear factor 1			0.00, 0.00	1.61, 0.64	0	0	0	0	58.71	NaN	0	0	NaN	0	-60.01	-48.56	0	0	0	NaN	-83.67	-33.75	NaN	-25.88
CGS001-648	KD	BMI1	Polycomb group ring fingers, BMI1 polycomb ring finger oncogene			0.00, 0.00	1.28, 0.42	0	NaN	0	0	0	NaN	0	0	0	0	0	NaN	0	0	0	NaN	0	0	0	0
CGS001-650	KD	BMP2	Bone morphogenetic proteins, bone morphogenetic protein 2			0.00, 0.00	1.34, 0.47	0	0	0	0	0	NaN	0	0	0	0	0	-88.31	0	0	0	NaN	-46.68	0	0	0
CGS001-652	KD	BMP4	Bone morphogenetic proteins, bone morphogenetic protein 4			0.00, 0.00	1.18, 0.38	0	0	0	62.61	-42.66	NaN	0	0	64.31	0	0	0	0	0	0	NaN	0	0	0	0
CGS001-657	KD	BMPR1A	Type I receptor serine/threonine kinases, bone morphogenetic protein receptor, type IA		BMP Signaling LOF	0.00, 0.00	1.42, 0.48	-68.72	0	0	0	0	NaN	0	0	0	0	0	-35.37	0	42.46	0	NaN	0	0	0	0
CGS001-662	KD	BNIP1	BCL2/adenovirus E1B 19kDa interacting protein 1			0.00, 0.00	1.31, 0.33	0	0	0	0	0	0	0	0	0	0	0	-78.24	-44.75	0	0	57.43	0	0	91.76	0
CGS001-663	KD	BNIP2	BCL2/adenovirus E1B 19kDa interacting protein 2			0.00, 0.00	1.70, 0.55	0	0	0	83.9	-79.17	0	0	NaN	0	0	0	64.89	0	82.73	0	0	0	NaN	56.27	25.99
CGS001-664	KD	BNIP3	BCL2/adenovirus E1B 19kDa interacting protein 3			5.00, 5.00	1.18, 0.39	0	0	0	49.23	0	0	-51.86	46.92	0	0	90.64	0	78.19	97.63	0	77.55	74	86.01	0	87.72
CGS001-665	KD	BNIP3L	BCL2/adenovirus E1B 19kDa interacting protein 3-like			5.00, 0.00	1.06, 0.23	0	0	0	0	16.3	0	0	96.86	0	0	0	0	0	39.89	70.26	0	50.01	40.2	0	10.07
CGS001-149428	KD	BNIPL	BCL2/adenovirus E1B 19kD interacting protein like			0.00, 0.00	1.73, 0.67	0	-92.06	0	0	0	78.23	NaN	NaN	NaN	0	0	0	0	0	0	0	NaN	NaN	NaN	0
CGS001-51027	KD	BOLA1	bolA homolog 1 (E. coli)			0.00, 0.00	1.45, 0.40	0	26.94	0	0	NaN	NaN	0	0	0	0	26.88	0	0	0	NaN	NaN	0	0	-58.88	0
CGS001-670	KD	BPHL	biphenyl hydrolase-like (serine hydrolase)			10.00, 5.00	1.59, 0.35	85.49	92.84	0	0	0	0	81.98	37.84	96.71	59.05	91.47	99.13	0	94.64	0	0	0	93.15	56.02	89.4
CGS001-673	KD	BRAF	RAF family, v-raf murine sarcoma viral oncogene homolog B1			0.00, 0.00	0.98, 0.20	0	0	0	0	0	0	0	0	0	0	12.8	0	0	52.99	0	0	0	58.57	0	2.16
CGS001-672	KD	BRCA1	Fanconi anemia, complementation groups, breast cancer 1, early onset			0.00, 0.00	1.19, 0.26	0	0	0	0	0	75.5	55.63	0	0	0	0	-38.46	0	0	0	0	0	-72.62	-36.33	-0.66
CGS001-675	KD	BRCA2	Fanconi anemia, complementation groups, breast cancer 2, early onset			0.00, 0.00	1.26, 0.35	0	0	0	0	0	0	0	0	-63.73	0	51.39	0	44.68	0	0	-60.37	-70.49	61.36	0	2.18
CGS001-6046	KD	BRD2	Bromodomain kinase (BRDK) family, bromodomain containing 2			0.00, 0.00	1.30, 0.48	38.55	0	0	NaN	0	NaN	0	0	0	0	-74.08	-73.79	0	NaN	-37.21	NaN	-84.77	-49.98	-59.01	-68.92
CGS001-8019	KD	BRD3	Bromodomain kinase (BRDK) family, bromodomain containing 3			0.00, 0.00	1.20, 0.33	93.23	0	0	NaN	0	0	0	50.32	0	0	81.87	30.57	0	NaN	0	0	-61.83	87.72	0	11.78
CGS001-23476	KD	BRD4	Bromodomain kinase (BRDK) family, bromodomain containing 4			0.00, 0.00	1.36, 0.39	0	0	0	NaN	0	0	67.82	0	0	0	0	0	0	NaN	0	0	0	0	0	0
CGS001-55290	KD	BRF2	BRF2, subunit of RNA polymerase III transcription initiation factor, BRF1-like			0.00, 0.00	2.49, 0.88	0	NaN	0	0	0	NaN	NaN	NaN	NaN	0	0	NaN	0	0	0	NaN	NaN	NaN	NaN	0
CGS001-25874	KD	BRP44	brain protein 44			0.00, 0.00	1.40, 0.51	-67.19	NaN	0	0	0	0	0	0	0	0	0	NaN	0	0	0	0	0	0	-91.56	0
CGS001-7862	KD	BRPF1	Non-enzymatic BRD containing proteins, bromodomain and PHD finger containing, 1			0.00, 0.00	1.17, 0.24	29.88	0	0	0	NaN	NaN	0	-65.07	52.55	1.63	89.02	0	0	0	NaN	NaN	-44.25	-37.5	0	-1.58
CGS001-27154	KD	BRPF3	Non-enzymatic BRD containing proteins, bromodomain and PHD finger containing, 3			0.00, 0.00	1.82, 0.69	0	0	0	0	0	0	0	0	0	0	62.82	31.65	29.86	0	-85.35	0	0	0	0	3.62
CGS001-22903	KD	BTBD3	BTB/POZ domain containing, BTB (POZ) domain containing 3			0.00, 0.00	2.42, 0.69	NaN	NaN	0	0	0	80.72	0	0	0	0	NaN	NaN	0	0	0	0	0	0	0	0
CGS001-694	KD	BTG1	B-cell translocation gene 1, anti-proliferative			0.00, 0.00	1.69, 0.51	0	NaN	-81.25	NaN	0	0	0	0	0	0	-30.24	NaN	-75.88	NaN	-84.52	0	0	0	-79.74	-66.56
CGS001-7832	KD	BTG2	BTG family, member 2			5.00, 5.00	1.09, 0.32	35.6	69.84	76.61	98.19	0	0	0	33.07	0	28.11	45.54	91.97	56.95	93.27	0	33.93	0	55.49	0	46.56
CGS001-10950	KD	BTG3	BTG family, member 3			0.00, 0.00	1.30, 0.38	NaN	NaN	0	-90.58	0	NaN	0	0	0	0	NaN	NaN	-81.23	0	0	NaN	0	0	0	0
CGS001-695	KD	BTK	Pleckstrin homology (PH) domain containing, Bruton agammaglobulinemia tyrosine kinase			0.00, 0.00	1.10, 0.27	0	0	0	0	0	0	0	0	0	0	33.87	-42.18	0	75.65	0	0	-47.1	0	0	0
CGS001-8945	KD	BTRC	F-boxes / WD-40 domains, beta-transducin repeat containing			0.00, 0.00	1.44, 0.43	0	0	70.73	0	0	NaN	57.38	0	0	0	0	29.52	0	-52.44	0	NaN	0	-93.15	0	0
CGS001-699	KD	BUB1	Bub family, budding uninhibited by benzimidazoles 1 homolog (yeast)			0.00, 0.00	1.57, 0.61	0	0	0	NaN	0	NaN	0	0	0	0	0	28.3	-80	NaN	-34.91	NaN	0	-56.55	0	-38.47
[truncated: 6,970 more rows]
